# Supplementary material for: Porcine ex-vivo intestinal mucus has age-dependent blocking activity against transmissible gastroenteritis virus
Source: Vet Res. 2024 Sep 20;55:113. doi: 10.1186/s13567-024-01374-y (PMC11414132; doi:10.1186/s13567-024-01374-y)
Supplement: Supplementary file 2 — Additional file 2. Detailed proteomics parameters of identified proteins. Sheet 1 contains the iBAQ values of all identified proteins of the three animals per age group. Sheet 2 provides the statistical significance between age-groups for the identified proteins. [file 13567_2024_1374_MOESM2_ESM.xlsx]

## Sheet: Identified proteins
Protein Names	Gene names	First Protein Description	iBAQ 3-days 1	iBAQ 3-days 2	iBAQ 3-days 3	iBAQ 3-weeks 1	iBAQ 3-weeks 2	iBAQ 3-weeks 3	iBAQ 3-weeks 4	iBAQ 3-weeks 5	iBAQ 3-weeks 6	iBAQ 3-weeks 7	iBAQ 3-weeks 8	iBAQ 3-weeks 9	iBAQ 3-weeks 10	iBAQ 3-weeks 11	iBAQ 3-weeks 12	iBAQ 3-weeks 13	iBAQ 3-weeks 14	iBAQ 3-weeks 15	iBAQ 3-weeks 16
F1RXA7_PIG	PSMD3	26S proteasome non-ATPase regulatory subunit 3	88934.4	34758	66166	84523.1	97452.4	81525.8	32	24	29	31	33	32	44	31	40	43	45	45	0.000234522
A0A287AJ93_PIG	PSMG4	Proteasome assembly chaperone 4	35930.8	32219.5	32913.8	38689.4	29849.1	34120.8	3	1	1	2	1	2	3	1	1	2	1	2	0.000407415
A0A287BPF3_PIG	DDRGK1	DDRGK domain-containing protein 1	53371.8	13571	33729.7	30512.7	48720.9	49619.1	7	2	6	7	7	8	9	3	8	9	9	10	0.000234522
A0A4X1SGC6_PIG	SERPINA5	Plasma serine protease inhibitor preproprotein	33759.2	86703.8	38689.6	20620.6	30213.8	21324.2	8	8	6	4	5	5	9	10	7	4	5	5	0.000234522
F1S1B9_PIG	DHRS11	Dehydrogenase/reductase 11	4.95396e+06	5.10742e+06	4.99169e+06	4.35677e+06	5.93431e+06	3.31802e+06	21	19	21	23	23	24	36	36	39	39	40	42	0.000234522
F1RZP9_PIG	MICAL1	F-actin monooxygenase	25887	24479.6	30399.2	90409.6	98426.9	78650.7	25	13	25	36	38	36	28	13	27	42	45	42	0.000234522
F1RQT4_PIG	ZFPL1	Zinc finger protein-like 1	31230.9	16473.5	30095.3	74286	72060.7	74674.7	4	4	4	6	7	8	5	5	4	8	8	9	0.000234522
F1S2J4_PIG	EDC4	Enhancer of mRNA-decapping protein 4	27596.4	18863.9	22223.3	16563.1	18277.8	23913.4	14	3	13	12	10	13	15	3	14	12	10	14	0.000234522
A0A8W4FFH5_PIG	LAMA5	Laminin subunit alpha 5	1399.42	2335.89	1500.1	1084.37	1326.91	1240.86	5	5	5	1	3	6	5	5	5	1	4	7	0.000234522
A0A287AKZ8_PIG	IPO9	Importin 9	13928.3	5749	10791.7	8547.38	8280.13	9417.1	10	6	7	7	5	8	11	6	8	7	5	8	0.000234522
F1SQ16_PIG	GOLGB1	Golgin B1	13011.6	12231.2	13232.4	8643.11	11851.4	9734.07	98	69	107	86	104	106	109	75	117	94	113	117	0.000234522
A0A5G2R2R0_PIG	TDP2	Tyrosyl-DNA phosphodiesterase 2	67063	69334.5	53950	131252	147396	112288	5	4	4	5	4	5	5	4	4	5	4	5	0.000234522
FUMH_PIG	FH	Fumarate hydratase, mitochondrial	393211	231953	466446	532297	583283	467271	21	21	21	21	21	21	32	28	32	31	32	31	0.000234522
A0A287BAK1_PIG	TLN1	Talin 1	62200	32888.9	64357.5	56522.9	70021.6	60632.9	85	67	89	85	86	89	113	78	113	114	112	120	0.000234522
A0A480UKD4_PIG	TOMM70	Mitochondrial import receptor subunit TOM70	58380.9	7608.48	69551.4	65291.6	72606.6	80322	18	1	19	18	18	19	22	1	23	21	21	22	0.000234522
A0A287AQ14_PIG	FAM83H	Family with sequence similarity 83 member H	3108.71	6171.93	2605.16	14171.6	6008.58	15004.5	3	5	3	18	7	18	3	5	3	19	7	19	0.000234522
F1SUW3_PIG	EFHD2	EF-hand domain family member D2	408684	384382	491425	294035	397388	319856	14	10	13	14	15	14	19	15	17	17	18	18	0.000234522
A0A5G2QDF5_PIG	UNC45A	Unc-45 myosin chaperone A	33539.1	7940.29	32212.3	29694.2	30425.7	29389.7	27	9	28	27	25	29	31	9	32	31	29	33	0.000234522
A0A287B956_PIG	ACSF2	Medium-chain acyl-CoA ligase ACSF2, mitochondrial	38757	55496.7	94069.1	78327	86239.7	67584.5	17	19	19	19	19	18	20	24	25	25	25	24	0.000234522
A0A8W4FG77_PIG	MYO9B	Myosin IXB	2406.7	2438.52	2030.9	3131.27	2469.85	3280.23	7	1	6	9	8	8	7	1	6	9	8	8	0.000234522
F1SVB2_PIG	RETSAT	All-trans-retinol 13,14-reductase	69580	197889	213333	188963	146099	223383	24	30	29	32	30	32	28	39	37	42	38	41	0.000234522
F1RP69_PIG	NDFIP2	NEDD4 family-interacting protein 2 isoform 1	26260.5	42884.7	50931.5	39042.9	35726.9	33049.5	2	2	1	2	2	2	2	2	1	2	2	2	0.00156342
A0A4X1SVF9_PIG	POSTN	Periostin	35958.2	48488	28793.4	27213.9	42495	36507.9	19	16	14	16	19	20	20	17	15	17	20	21	0.000234522
I3LHC8_PIG	BDH2	Dehydrogenase/reductase SDR family member 6	6.27489e+06	7.77379e+06	7.20737e+06	5.20921e+06	6.16837e+06	3.75742e+06	18	19	19	18	19	18	30	31	31	30	31	30	0.000234522
A0A5G2RD43_PIG	LOC110256000	Amine oxidase	15042.1	24290.5	9763.56	29188.2	45647.7	34760.8	4	4	2	4	4	4	4	4	2	4	4	4	0.000234522
F1RN05_PIG	SPTLC1	Serine palmitoyltransferase 1	150289	68634.4	115230	120196	118108	101824	19	16	19	19	18	19	23	17	23	23	22	23	0.000234522
F1S0E1_PIG	PM20D2	Peptidase M20 domain containing 2	73137.7	93370	86502.7	63007.7	71481.8	56460	7	7	7	7	7	7	8	8	8	8	8	8	0.000234522
A0A287AK10_PIG	CKAP5	Cytoskeleton associated protein 5	6131.59	5098.41	8108.41	5298.18	5859.01	6030.83	37	14	36	29	33	34	41	16	39	30	36	35	0.000234522
A0A8D0YFK2_PIG	TRAPPC11	Trafficking protein particle complex subunit 11	31728.6	20984.9	30012.3	16062.6	21711	14832.3	28	22	30	25	22	22	33	25	35	30	26	26	0.000234522
F1RL48_PIG	ACAD10	Acyl-CoA dehydrogenase family member 10	15367.3	18029.6	24481.5	72931.5	54954.7	70520.8	16	12	20	34	31	35	17	13	21	38	32	39	0.000234522
A0A4X1SD82_PIG	LOC100157017	Glyoxylate reductase/hydroxypyruvate reductase	541794	104527	457374	575227	491380	415933	15	11	14	16	14	15	25	18	25	27	25	26	0.000234522
A0A8D1UVZ9_PIG	STIP1	Stress-induced-phosphoprotein 1	396898	237470	309822	271670	401922	301706	58	33	55	59	60	61	76	39	69	76	77	79	0.000234522
A0A5G2RE18_PIG	TSC1	TSC complex subunit 1	18651	10735.3	18210.9	9265.09	11854.6	8811.19	8	4	9	6	6	5	11	5	11	8	8	6	0.000234522
A0A4X1STM2_PIG	NNT	proton-translocating NAD(P)(+) transhydrogenase	22036.1	65152.1	49796.2	61186.1	27350	43698.6	28	27	29	33	29	32	31	32	34	38	32	36	0.000234522
A0A286ZJZ9_PIG	RFC1	Replication factor C subunit 1	4140.04	4893.01	4777.99	4132.47	2607.9	2312.57	3	2	2	3	3	4	3	2	2	3	3	4	0.00128866
A0A287B5U9_PIG	PDIA2	Protein disulfide isomerase family A member 2	136434	52889.1	140305	26940.6	20257	22572.9	16	15	16	11	10	11	20	19	20	12	11	11	0.000234522
K7GNH3_PIG		Ankyrin-3	26384.7	17031.6	17017.6	45179.8	38054.4	41478.2	17	13	15	35	27	38	18	13	16	42	33	46	0.000234522
F1SPP8_PIG	CKAP4	Cytoskeleton associated protein 4	23453.3	17488.7	15820.3	39978.7	33043.7	57112	17	10	15	25	21	27	19	10	17	29	25	31	0.000234522
A0A5G2QJC4_PIG	CTNND1	Catenin delta 1	46926.6	21054.8	39561.1	159905	109097	208903	24	9	18	35	28	35	28	11	22	42	33	42	0.000234522
A0A287BAQ0_PIG	RBM39	RNA binding motif protein 39	66174.6	62194.6	50217.1	114353	91715	130589	10	7	10	11	10	11	10	7	10	11	10	11	0.000234522
A0A287A3W3_PIG	PYCR3	Pyrroline-5-carboxylate reductase	329489	212878	307899	378604	274872	338841	9	7	9	9	8	9	13	8	13	12	11	12	0.000234522
A0A287AB45_PIG	PFKP	ATP-dependent 6-phosphofructokinase	400482	334835	412710	446429	691616	440282	31	26	27	31	33	31	41	33	36	41	43	41	0.000234522
COPB_PIG	COPB1	Coatomer subunit beta	505878	310104	517232	251965	285658	246007	54	41	53	49	49	51	81	64	78	72	75	76	0.000234522
ITIH4_BOVIN	ITIH4	Inter-alpha-trypsin inhibitor heavy chain H4	48869.6	206204	27102.9	36650.2	71099.6	60305.1	1	2	1	1	2	1	1	2	1	1	2	1	0.000762777
A0A287AFS4_PIG	SEPTIN11	Septin	46157.1	18834.1	36477.1	50645.5	41608.7	55125.8	5	3	3	4	7	7	6	4	4	5	8	8	0.000234522
A0A287B2G4_PIG	GCN1	GCN1 activator of EIF2AK4	35406.5	9038.22	32686.1	19130.1	23704	21705.4	106	55	104	95	96	97	125	59	122	111	114	115	0.000234522
A0A287BLM8_PIG	TTC4	Tetratricopeptide repeat domain 4	21046.3	0	15621.3	20398.4	22431.4	27622	4		1	4	3	4	4		1	4	3	4	0.000407415
M3TYR7_PIG	NAPRT1	Nicotinate phosphoribosyltransferase	1293270	289620	616550	1.13751e+06	941443	889343	32	26	31	32	31	31	47	33	43	46	46	46	0.000234522
A0A480EKY5_PIG	GFM1	Elongation factor G, mitochondrial	15836.5	18740.9	22155.3	54659.8	44939.3	53275.6	10	11	14	27	27	26	10	12	14	30	30	29	0.000234522
F1RZT9_PIG	MECP2	Methyl-CpG binding protein 2	0	0	0	4541.03	1651.54	4533.13				2	1	3				2	1	3	0.000585594
A0A480YT82_PIG	ACOX1	Acyl-coenzyme A oxidase	22816.6	25158.2	32483.6	105516	118556	118655	17	13	21	28	27	29	19	16	24	34	34	36	0.000234522
F1SCH4_PIG	CAMSAP3	Calmodulin regulated spectrin associated protein family member 3	4967.34	0	1314.53	4702.92	3285.38	7590.54	2		2	3	2	4	2		2	3	2	4	0.000407415
A0A5G2QVJ5_PIG	ARAP1	ArfGAP with RhoGAP domain, ankyrin repeat and PH domain 1	17804.7	12381	17630.9	11226.3	14082.4	9414.8	15	5	16	13	14	12	15	5	16	13	15	11	0.000234522
A0A5G2QSW4_PIG	TRIM25	Tripartite motif containing 25	69089.1	29282.3	47497.4	53555.6	38865.1	60402.6	22	11	22	19	20	23	29	14	29	25	26	31	0.000234522
ODPA_PIG	PDHA1	Pyruvate dehydrogenase E1 component subunit alpha, somatic form, mitochondrial (Fragment)	98131.9	153386	116448	374994	215190	309607	14	12	15	18	16	19	14	13	16	20	17	21	0.000234522
A0A287AAK0_PIG	LRBA	LPS responsive beige-like anchor protein	12371.8	8308.44	16520.6	13274.2	13166.5	15004.4	49	32	47	55	51	58	56	35	55	62	59	67	0.000234522
A0A4X1W1R6_PIG	SND1	Staphylococcal nuclease domain-containing protein	201649	133245	153570	170555	181471	187788	45	30	45	49	47	50	53	37	54	56	55	58	0.000234522
A0A287AIC4_PIG	BCR	BCR activator of RhoGEF and GTPase	14039.9	3056.19	8588.4	19997.2	17640.5	17377.1	11	1	6	13	12	13	11	1	6	14	12	14	0.000234522
VINC_PIG	VCL	Vinculin	139479	168664	125465	130100	154723	104625	78	73	78	77	78	78	104	102	107	107	109	106	0.000234522
A0A287AA07_PIG	EXOC8	Exocyst complex component 8	23290.8	13882.6	20041.4	22140.6	18018.1	19930	11	4	8	9	7	13	12	4	9	10	7	14	0.000234522
F1S8N5_PIG	HTT	Huntingtin	12346.2	5918.16	12236.7	7521.06	7713.85	7001.01	40	12	38	33	31	34	47	13	42	38	31	39	0.000234522
A0A287BG40_PIG	NDUFV2	NADH dehydrogenase [ubiquinone] flavoprotein 2, mitochondrial	131681	368898	183119	655547	122713	550905	7	6	6	8	6	8	7	7	6	9	6	9	0.000234522
A0A5G2Q783_PIG	ETNK2	ethanolamine kinase	144460	136625	115219	52710.7	68817.9	67608.2	8	6	7	6	5	1	10	8	8	6	5	1	0.000234522
A0A5G2RJ76_PIG	EEA1	Early endosome antigen 1	68581	74406.1	81519.5	22687.7	42122.7	16327.9	64	62	67	54	61	49	83	81	87	65	76	56	0.000234522
A0A287BL14_PIG	ABCB11	ATP binding cassette subfamily B member 11	27177.8	16541.4	24262.7	13395.3	0	0	37	31	36	1			44	35	42	1			0.000234522
A0A5G2REY5_PIG	FMNL2	Formin like 2	7776.54	0	3768.97	5241.5	3887.87	7427.74				2	1	2				2	1	2	0.000585594
VILI_PIG	VIL1	Villin-1	2.58141e+06	1.25513e+06	2.05907e+06	3.75338e+06	3.67191e+06	2.73864e+06	52	50	55	53	54	53	81	74	86	83	83	83	0.000234522
A0A287BB68_PIG	MYH11	Myosin-11	28282.1	21390.9	28110.3	10584.7	16942.5	9734.97	44	27	42	24	32	18	47	31	47	25	35	18	0.000234522
A0A287AGL1_PIG	USP34	Ubiquitin specific peptidase 34	718.761	561.867	607.46	883.748	704.752	726.15	4	3	4	4	4	4	4	3	4	4	4	4	0.000407415
F1SU77_PIG	PLA2G12B	Phospholipase A2 group XIIB	222167	151607	404751	200242	202574	185933	3	3	3	3	2	3	3	3	3	3	2	3	0.000407415
A0A5G2Q7V8_PIG	DIP2B	Disco interacting B	6812.09	8899.93	10811.3	5548.93	7674.61	5612.93	9	9	12	9	8	8	9	9	13	9	8	8	0.000234522
SC5A4_PIG	SLC5A4	Solute carrier family 5 member 4	126387	425566	164881	176919	162807	225912	6	7	7	7	6	7	8	9	9	9	8	10	0.000234522
A0A4X1SPG3_PIG	NEK7	NEK6-subfamily protein kinase	74839.1	33665.4	67475.5	73492.3	65098.2	57628.6	8	4	7	8	7	8	11	4	10	10	8	11	0.000234522
ALBU_PIG	ALB	Albumin	6174700	9348160	3827080	10210640	14161560	10480900	49	51	48	50	53	51	67	69	65	68	72	70	0.000234522
I3LBF8_PIG	TMPRSS2	Transmembrane serine protease 2	32125.3	73908.6	41185.4	57496.8	51956.4	50750	6	8	5	8	7	9	6	9	6	10	8	11	0.000234522
TPM3_PIG	TPM3	Tropomyosin alpha-3 chain	315651	160567	322142	399910	476193	409257	9	10	10	10	10	9	15	14	15	18	17	17	0.000234522
A0A5G2R332_PIG		Fumarylacetoacetase-like C-terminal domain-containing protein	4.44231e+06	6.09332e+06	3.54934e+06	1481250	1.7657e+06	960455	11	12	12	11	11	10	21	22	22	19	20	17	0.000234522
A0A480MPL1_PIG	PACSIN2	Protein kinase C and casein kinase substrate in neurons 2	191026	371006	256718	133048	193134	116991	18	19	19	16	19	17	23	24	25	20	23	21	0.000234522
A0A287BQH1_PIG	VPS52	Vacuolar protein sorting-associated protein 52 homolog	20565	4183.11	15299	14649.9	14112.4	14013.7	17	6	15	17	13	14	17	6	15	17	13	14	0.000234522
A0A8D1ER86_PIG	RAB19	Ras-related protein Rab-19	8094.6	0	9790.1	39099.7	33295.7	41547.5	1		2	7	5	7	1		2	9	5	9	0.000234522
A0A480UG54_PIG	DUSP3	Dual specificity protein phosphatase	416239	46403.8	265734	281034	223659	249674	7	5	7	7	7	6	9	5	9	9	9	7	0.000234522
VDAC3_PIG	VDAC3	Voltage-dependent anion-selective channel protein 3	146876	578050	281228	1.03353e+06	363234	839639	10	10	10	10	10	10	12	13	14	15	14	15	0.000234522
TTHY_PIG	TTR	Transthyretin	807282	1.56047e+06	574758	398705	909691	524234	10	11	11	10	10	10	16	17	16	15	16	16	0.000234522
I3LEF1_PIG	EIF2B5	eIF-2B GDP-GTP exchange factor subunit epsilon	27733.1	24471	22598.2	13729.7	23683.3	19040.3	5	3	5	3	4	4	5	3	5	3	4	4	0.000234522
A0A287BNS2_PIG	PRPF3	U4/U6 small nuclear ribonucleoprotein Prp3	3303.78	0	1885.3	3923.57	4476.6	6038.6	2		1	2	1	5	3		1	3	2	7	0.000234522
F2Z5R6_PIG	CAND1	Cullin-associated NEDD8-dissociated protein 1	195231	114453	151975	120779	143279	101371	42	41	44	44	42	43	56	51	59	58	56	56	0.000234522
A0A5G2R3R7_PIG	ATP2C1	Calcium-transporting ATPase	19161.3	8094	27492.3	17429.2	23805.8	15303.4	9	5	11	10	10	9	9	5	12	11	11	10	0.000234522
F1SJ69_PIG	SIN3A	Paired amphipathic helix protein Sin3a	6576.22	0	4230.12	6727.87	5956.38	6883.99	3		1	6	1	7	3		1	7	1	8	0.000234522
A7J149_PIG	BPIFB1	BPI fold containing family B member 1	45888.7	49008	8312.47	90550	12209.4	28324.9	10	9	4	13	4	11	12	12	5	16	5	14	0.000234522
F1SGP8_PIG	RCN1	Reticulocalbin-1	25398.7	0	36688.1	18192.8	27837.4	88722.7	7		7	7	6	7	8		8	8	7	8	0.000234522
A0A287AS73_PIG	QRSL1	Glutamyl-tRNA(Gln) amidotransferase subunit A, mitochondrial	7412.31	13571.3	9581.34	26233.7	19340.2	22994.6	2	3	4	7	6	6	2	3	4	7	6	6	0.000234522
F1RH60_PIG	AP2A1	AP-2 complex subunit alpha	206490	135895	185809	219230	218158	194601	35	30	33	38	39	39	42	35	39	45	43	46	0.000234522
A0A287BER5_PIG	BCAT2	Branched-chain-amino-acid aminotransferase	0	0	0	7842.92	5234.35	7740.04				2	1	2				2	1	2	0.000585594
A0A287B571_PIG	LOC100155195	GB1/RHD3-type G domain-containing protein	266106	28872.1	265057	200720	240645	328179	36	17	37	37	37	40	49	19	50	49	51	53	0.000234522
A0A287A2G1_PIG	LOC100523310	GB1/RHD3-type G domain-containing protein	21220.4	13247	24281.1	25983.2	56947.7	51756.4	9	5	12	11	12	13	11	5	13	12	14	15	0.000234522
A0A4X1SYF7_PIG	SEL1L	SEL1L adaptor subunit of ERAD E3 ubiquitin ligase	10441	11325.8	13736.4	16459.3	14322	18812.1	11	8	8	12	12	12	12	8	9	12	12	13	0.000234522
F1SDC2_PIG	ACP6	acid phosphatase	88051.2	51296.2	91277.7	230204	193425	148882	14	9	15	19	14	16	16	9	17	22	16	18	0.000234522
A0A5G2QLE8_PIG	TTLL12	Tubulin tyrosine ligase like 12	90726	29520.7	47436	162707	100708	134219	25	6	21	25	22	26	30	7	24	31	26	32	0.000234522
F1SM81_PIG	TTC38	Tetratricopeptide repeat protein 38	439627	302437	319073	573548	489627	430336	21	21	20	22	22	22	29	28	27	29	30	30	0.000234522
F1RRR5_PIG	WASHC5	WASH complex subunit 5	51806.9	30855.3	56214.3	26250	29235.9	18440.9	61	51	58	53	48	45	77	61	72	62	56	51	0.000234522
A0A5G2QA44_PIG	STXBP2	Syntaxin-binding protein 2	124665	47494.6	126402	98557.1	115538	74171.7	26	15	25	23	21	23	35	21	33	31	28	30	0.000234522
I3LIE3_PIG	MYH14	Myosin heavy chain 14	48457.9	71124.8	68193.8	141481	53163.2	122702	107	96	114	124	108	122	141	133	157	172	145	171	0.000234522
A0A287B7D1_PIG	ATP11A	Phospholipid-transporting ATPase	12626.5	5172.54	13269.2	13486.4	23437.2	6197.09	7	6	6	9	7	6	7	6	6	9	7	6	0.000234522
A0A287B4L9_PIG	CPS1	Carbamoyl-phosphate synthase 1	301480	314417	538398	1.08868e+06	1.05105e+06	974649	84	77	90	93	92	92	116	106	127	130	130	129	0.000234522
A0A287AM27_PIG	AP3M1	AP-3 complex subunit mu-1	109372	53745.9	96079.3	72122.8	72880	84196.2	10	8	10	9	8	9	14	9	13	11	10	12	0.000234522
A0A286ZI36_PIG	PKM	Pyruvate kinase	1.77969e+06	1.93942e+06	2.01939e+06	1.32924e+06	1.99297e+06	1.3053e+06	32	32	32	31	32	32	43	43	43	42	43	43	0.000234522
I3LIU7_PIG	TMEM102	Transmembrane protein 102	9712.38	0	4426.17	17226.6	10180.1	14382.6	6		3	6	6	6	7		4	7	7	7	0.000234522
F1RJ53_PIG	KSR1	non-specific serine/threonine protein kinase	12564.2	6481.36	13042.1	4342	4534.08	10245	7	4	8	5	4	8	9	5	10	6	5	9	0.000234522
A0A287BNI5_PIG	ZFTRAF1	Zinc finger TRAF-type containing 1	6154.75	6275.79	3388.52	12816.6	9644.29	8347.29	5	4	1	5	6	6	5	4	1	5	6	6	0.000234522
A0A480KT19_PIG	NF2	Merlin isoform 1	22711.5	26117.3	22286.3	19985	23532.7	16793.7	9	4	7	8	8	8	9	4	8	9	9	8	0.000234522
A0A287BJX5_PIG	EPS8	Epidermal growth factor receptor pathway substrate 8	10910.1	0	13175.9	17952.8	19200.1	18764.1	11		10	19	16	18	11		10	20	17	19	0.000234522
A0A287B5D6_PIG	ANKFY1	Ankyrin repeat and FYVE domain containing 1	83754.5	36422.8	56652.8	43210	50420.6	43928.8	26	12	25	22	19	21	28	12	27	24	21	24	0.000234522
F1SAR6_PIG	SYNE3	Spectrin repeat containing nuclear envelope family member 3	19118.8	10906.8	13379.4	32875.2	32444.5	24565.2	22	12	15	31	28	30	23	13	16	35	32	33	0.000234522
K7GND3_PIG	DHX9	RNA helicase	61929.3	42090.1	52893.5	129848	119166	165469	49	42	44	57	54	60	60	50	56	77	73	80	0.000234522
I3LIX0_PIG	GOLGA2	Golgin subfamily A conserved domain-containing protein	22568.1	2825	13525.8	10930.2	15668.7	12892.8	30	7	24	25	28	29	33	7	26	28	32	33	0.000234522
I3LM75_PIG	SPG7	Paraplegin	14107.9	10261.2	21048.1	33693.7	17711.8	21540.5	1	1	2	7	6	7	1	1	2	8	6	7	0.000234522
A0A5G2QKN1_PIG	NCKAP1	Nck-associated protein 1	81136.8	67665.8	82241.4	73736.4	81172.3	69674.7	43	30	43	44	40	43	54	38	54	55	50	56	0.000234522
A0A4X1SYU3_PIG	TAGLN	Transgelin	153350	57137.1	53620	46738.1	73257.1	89193.8	14	11	11	12	13	13	17	11	12	14	15	15	0.000234522
A0A287A8C7_PIG	PLEC	Plectin	27329.7	12924.6	15234.9	38079.3	30600	25810	244	125	211	283	237	270	276	132	235	314	263	298	0.000234522
LIMA1_PIG	LIMA1	LIM domain and actin-binding protein 1	68647.8	20183.3	38784.5	136594	101718	158010	12	3	10	21	20	27	16	5	13	27	25	35	0.000234522
I3LLF3_PIG	PIGS	GPI transamidase component PIG-S	40984.2	22428.2	31595.2	43220	26845	42161	9	4	9	10	8	10	9	4	9	10	8	10	0.000234522
A0A287AH24_PIG	PDCD6IP	Programmed cell death 6 interacting protein	152830	32167.7	153809	93690.2	120390	84019.4	56	45	57	55	56	55	75	54	76	74	74	73	0.000234522
F1S9A7_PIG	USH1C	USH1 protein network component harmonin	230588	110946	220483	204929	284698	164068	28	15	28	27	28	28	40	22	38	38	40	39	0.000234522
A0A287BBE6_PIG	ACACA	Acetyl-CoA carboxylase 1	11063.3	6126.79	11730.8	8787.3	8836.73	9607.17	22	8	19	14	13	18	22	8	19	14	13	18	0.000234522
ACBP_PIG	DBI	Acyl-CoA-binding protein	1827275	4.03529e+06	2.91811e+06	338128	648706	403219	10	10	11	8	9	8	15	15	16	11	13	12	0.000234522
A0A287BT51_PIG	SVIL	Supervillin	3974.35	2902.21	4331.92	6489.17	4494.26	5295.23	4	5	4	11	8	11	4	5	4	12	8	11	0.000234522
A0A287AJI7_PIG	RELCH	LisH domain and HEAT repeat-containing protein KIAA1468 isoform b	12965.9	4650.97	13721.1	7317.61	7481.76	7736.92	16	5	15	14	14	13	20	5	20	18	16	18	0.000234522
AT1A1_PIG	ATP1A1	Sodium/potassium-transporting ATPase subunit alpha-1	273055	686073	372459	1.33776e+06	772605	1.26572e+06	26	26	25	32	30	33	31	35	30	46	41	47	0.000234522
A0A287A375_PIG	MGAM2	Maltase-glucoamylase 2 (putative)	15264.4	32754.4	21160.4	29779	41913.7	29716.7	39	44	42	42	47	44	44	49	48	48	53	50	0.000234522
F1RVC8_PIG	PRKG2	cGMP-dependent protein kinase	32925.1	27591.7	41857.8	24575.2	29357.5	19164.8	31	24	31	32	32	33	37	27	37	38	36	37	0.000234522
A0A5G2R0G6_PIG	XAB2	XPA binding protein 2	4169.52	2680.62	3024.3	7303.96	4320.37	5805.82	6	4	4	12	6	12	6	4	4	14	6	14	0.000234522
F1SKP3_PIG	BAIAP2L2	BAR/IMD domain containing adaptor protein 2 like 2	91811.1	22776.3	69403.1	89750.6	140993	52627.4	16	5	15	17	17	16	24	9	23	28	27	25	0.000234522
A0A287BBA7_PIG	SKIC3	Tetratricopeptide repeat protein 37	27204.5	17777.1	29798.7	15701.8	18713.9	12683.3	42	33	44	36	37	29	51	35	50	39	42	33	0.000234522
A0A287ATC4_PIG	PRPF6	Pre-mRNA-processing factor 6	29040.8	37791.3	42575.8	81265.7	34090.3	84845.2	12	13	16	22	8	25	12	13	16	24	8	27	0.000234522
A0A8D1VQ90_PIG	DNAJC17	DnaJ heat shock protein family (Hsp40) member C17	6720.48	0	3740.15	9700.52	8890.57	10639.7	1		1	2	1	2	1		1	3	2	3	0.000407415
F2Z543_PIG	PHB1	Prohibitin	85953.6	152098	131963	829564	184778	698618	15	16	16	20	17	20	16	18	18	23	20	23	0.000234522
A0A286ZPP2_PIG	DST	Dystonin	15315	10876.4	18216.1	6943.7	8116.97	6214.87	145	82	152	90	101	90	152	86	160	92	101	92	0.000234522
A0A287AKS9_PIG	SH3TC1	SH3 domain and tetratricopeptide repeats 1	7342.87	3286.96	6424.23	4173.64	3718.21	3066.12	12	5	12	10	5	11	12	5	12	10	5	11	0.000234522
A0A287BBR7_PIG	SYVN1	RING-type E3 ubiquitin transferase	9745	19014.1	22075.8	22598.6	25163.4	23909.4	4	4	6	4	5	6	4	4	6	4	5	6	0.000234522
F1RWZ4_PIG	ECI2	Enoyl-CoA delta isomerase 2	14606.3	4138.07	24360	42326.1	41140	57939.3	7	2	9	11	10	11	7	2	9	12	11	13	0.000234522
K7GQ35_PIG	IGBP1	Immunoglobulin binding protein 1	29365.4	0	18118.1	27203.4	14382.8	27896.1	8		7	8	6	9	8		7	8	6	9	0.000234522
F1RWC5_PIG	KIF5B	Kinesin-like protein	95758.7	34254.9	69005.1	61686.7	75467.7	85922.5	46	30	42	42	43	47	56	34	49	50	50	57	0.000234522
I3LCW1_PIG	FASN	Fatty acid synthase	50361.4	34776.8	61866.1	39163.2	57449.9	54726.9	95	67	94	92	91	96	112	75	111	106	105	113	0.000234522
I3LLT2_PIG	CAD	CAD protein	43071.3	20318.9	35492.4	18395.5	25341.3	21155.1	41	30	39	27	35	38	46	32	44	28	37	42	0.000234522
A0A5G2QAK4_PIG	CARS1	Cysteine--tRNA ligase, cytoplasmic	28525.2	16039.3	20101.9	31471.3	34127.2	33220.9	24	11	21	21	22	25	25	12	23	23	24	28	0.000234522
F1SHY2_PIG	NEMF	Nuclear export mediator factor	42016.4	27378.8	35164.1	38749.1	45121.7	37481.4	8	4	9	9	9	9	8	4	9	9	9	9	0.000234522
I3LGD4_PIG	CLTC	Clathrin heavy chain	1.99431e+06	1.33228e+06	1.98006e+06	1.24239e+06	1.82841e+06	1.14415e+06	114	107	112	110	111	108	184	175	184	177	181	174	0.000234522
A0A287B4R8_PIG	ACSS3	Acyl-CoA synthetase short-chain family member 3, mitochondrial	51883.1	61023.1	58264	27551.7	28851.5	9369.12	17	17	17	14	13	8	20	20	20	17	16	9	0.000234522
A0A286ZPT0_PIG	COPB2	Coatomer subunit beta'	330397	303003	340025	214186	228781	185778	46	44	47	43	44	44	63	59	65	60	62	60	0.000234522
A0A5G2QD22_PIG	VPS13C	Vacuolar protein sorting 13 homolog C	19184.6	15788	21978.3	13220.8	12323.7	8643.82	109	83	117	100	100	88	123	91	134	112	110	100	0.000234522
A0A4X1UMB6_PIG	ATP6V0A2	V-type proton ATPase subunit a	31071	28768.1	38992.3	21267.1	27121	23604	10	10	12	9	11	11	10	10	13	10	12	12	0.000234522
A0A8W4FB79_PIG	LETM1	Mitochondrial proton/calcium exchanger protein	7941.22	13440.5	20006.9	48503.1	24790	56106.9	13	7	17	25	21	27	14	8	19	27	23	30	0.000234522
A0A5G2QHU5_PIG	EHBP1L1	EH domain binding protein 1 like 1	4567.46	6146.85	6788.2	10180.4	9634.98	9056.38	1	1	5	9	6	11	1	1	5	11	8	13	0.000234522
A0A287BL93_PIG	HNRNPM	Heteroous nuclear ribonucleoprotein M	92277.1	79022	64293	186995	123582	328621	15	10	15	33	24	35	18	11	19	40	29	44	0.000234522
F1RM55_PIG	MAN2A1	Alpha-mannosidase	252032	222766	318255	365199	444077	479688	54	44	53	58	55	59	60	49	59	64	61	65	0.000234522
A0A5G2Q8I9_PIG	A2M	Alpha-2-macroglobulin	95565.7	147394	43200.6	68885.1	131360	68138.6	51	48	42	47	51	48	69	65	57	64	69	63	0.000234522
F1SSE9_PIG	GALNT12	Polypeptide N-acetylgalactosaminyltransferase	1703.14	2758.95	4658.26	1728.58	2541.68	1436.68	1	1	2	1	1	1	1	1	2	1	1	1	0.00156342
A0A5G2R0V1_PIG	GALNT4	Polypeptide N-acetylgalactosaminyltransferase	49634.2	75753.9	98497.8	58480.6	80157.2	61604.7	17	16	18	18	18	18	22	21	23	23	23	23	0.000234522
F1S7K5_PIG	HDGFL2	Hepatoma-derived growth factor-related protein 2	69841.7	52727	56119.6	70785.1	60677.2	77676.4	3	1	3	2	1	3	3	1	3	2	1	3	0.000407415
CATB_PIG	CTSB	Cathepsin B	2.64088e+06	7.67919e+06	2.40506e+06	1.73151e+06	2.39418e+06	746075	16	16	16	16	15	14	29	29	29	28	27	26	0.000234522
A0A4X1W9V2_PIG	TIA1	TIA1 cytotoxic granule associated RNA binding protein	29294.3	16455.3	24409.7	52945.2	61701.7	87053.5	4	1	5	7	5	7	4	1	5	7	5	7	0.000234522
A0A287A2R9_PIG	YWHAE	14-3-3 protein epsilon	989333	781086	567090	916986	682190	808924	24	21	21	24	23	24	36	29	30	39	37	38	0.000234522
Q56VC2_PIG	TNFRSF6	FAS-associated death domain protein	428161	244108	468546	347375	417656	307775	11	9	11	10	11	10	16	13	16	15	16	14	0.000234522
F1RS16_PIG	LRSAM1	Leucine rich repeat and sterile alpha motif containing 1	6409.7	10809.3	5618.98	10680	11244.6	10692.5	7	1	7	9	8	8	7	1	7	10	9	9	0.000234522
F1SMS8_PIG	LMAN1	Lectin, mannose binding 1	259749	127162	367021	100064	173951	163589	20	19	21	19	21	20	24	22	25	22	24	24	0.000234522
F1RNC8_PIG	SLC13A2	Solute carrier family 13 member 2	216573	882261	450400	227122	368539	178093	9	11	11	10	11	9	12	15	15	12	14	11	0.000234522
F1RUM0_PIG	ITIH5	Inter-alpha-trypsin inhibitor heavy chain 5	4780	9516.59	2579.56	2914.81	5934.74	6871.43	2	2	1	2	2	3	2	2	1	2	2	3	0.000762777
F1RY68_PIG	CPT1A	carnitine O-palmitoyltransferase	53443.9	164576	129811	159015	139083	201910	24	30	30	31	30	31	27	37	38	38	36	38	0.000234522
A0A287B4B5_PIG	MANEA	Glycoprotein endo-alpha-1,2-mannosidase	17261.4	11329.3	29134.6	23056.7	30180.3	25659.7	2	1	2	2	2	2	3	1	3	3	2	3	0.000407415
SDHA_PIG	SDHA	Succinate dehydrogenase [ubiquinone] flavoprotein subunit, mitochondrial	86552.6	155028	188351	512828	217441	401583	19	21	23	25	22	23	26	30	32	34	31	32	0.000234522
DPYD_PIG	DPYD	Dihydropyrimidine dehydrogenase [NADP(+)]	163873	214417	166626	86907.9	96090.6	51864.2	50	51	49	45	43	41	65	66	65	57	55	55	0.000234522
A0A8W4FN00_PIG	CYP2W1	Cytochrome P450 family 2 subfamily W member 1	10640.8	8482.97	11878.3	15779.2	27892.8	10071.5	4	3	5	4	6	4	4	3	5	4	6	4	0.000234522
I3LM95_PIG	ARSD	Arylsulfatase D	352513	552816	587471	339710	415703	277425	10	11	11	9	10	11	15	15	16	13	14	15	0.000234522
G3P_PIG	GAPDH	Glyceraldehyde-3-phosphate dehydrogenase	7.46721e+06	2.44329e+06	6962875	6813875	8924500	6.88746e+06	21	19	21	21	21	21	50	41	51	51	52	52	0.000234522
A0A287AE88_PIG	NDUFA9	NADH dehydrogenase [ubiquinone] 1 alpha subcomplex subunit 9, mitochondrial	45905.6	138890	92691.1	317127	74365.6	258522	15	16	18	18	16	18	17	21	21	25	18	25	0.000234522
F1SGY1_PIG	ANO6	Anoctamin	33079.5	43345	36102.7	73408.4	146292	45841.6	22	19	22	24	24	23	25	22	26	31	31	30	0.000234522
F1SHR6_PIG	HDHD5	Haloacid dehalogenase like hydrolase domain containing 5	18697.8	0	23019.9	83258.2	75455.5	79697.3	2		2	5	5	6	2		2	5	5	6	0.000234522
ALDH2_PIG	ALDH2	Aldehyde dehydrogenase, mitochondrial	452539	853030	574415	1.52992e+06	1.27019e+06	1241600	20	20	20	20	20	20	25	24	25	25	25	25	0.000234522
A0A4X1TSS3_PIG	COMMD3	COMM domain-containing protein 3	150171	32444	128868	61765.5	65032.9	44549.8	5	3	5	5	5	3	6	4	6	6	7	4	0.000234522
A0A287BBJ7_PIG	ALDH3A2	Aldehyde dehydrogenase family 3 member A2	589828	1.10923e+06	1.12791e+06	656167	881226	390113	30	30	30	31	29	28	44	44	47	47	45	44	0.000234522
F1S924_PIG	CCDC124	Coiled-coil domain containing 124	12616.3	0	12788.4	7703.94	11126.8	11169.9	1		1	1	2	5	1		1	1	2	5	0.000407415
A0A480SJI2_PIG	SRM	Spermidine synthase	63725.8	0	52189.5	43038.1	37162.9	54883.7	4		3	4	3	4	4		3	4	3	4	0.000407415
F1RT62_PIG	ITGA3	Integrin subunit alpha 3	18796	29620.4	27051.5	34106.5	25872.2	35306.3	9	10	12	11	10	11	11	11	15	15	13	15	0.000234522
A0A286ZMB2_PIG	GGH	folate gamma-glutamyl hydrolase	398252	2209980	523615	495350	857960	197814	13	16	13	14	15	11	16	20	16	17	18	13	0.000234522
A0A287A9L8_PIG	CNP	2',3'-cyclic-nucleotide 3'-phosphodiesterase	30780	18119.7	18860.9	36992.3	35004.9	47641.7	20	10	14	22	21	22	23	10	15	26	25	25	0.000234522
A0A5G2QAG4_PIG	NHSL3	KIAA1522	0	0	0	5881.04	3729.48	7984.87				2	1	3				2	1	3	0.000775946
F1SRP3_PIG	PARP12	Poly(ADP-ribose) polymerase family member 12	0	0	3617.12	6128.42	9340.67	8502.52			1	2	2	3			1	2	2	3	0.000585594
A0A5G2QSE4_PIG	CARS2	cysteine--tRNA ligase	4479.85	0	5682.98	26229.5	11721.5	19307.2	2		5	11	6	11	2		5	12	6	11	0.000234522
A0A286ZN81_PIG	NUMA1	Nuclear mitotic apparatus protein 1	7554.52	10219.9	6381.67	16777.4	8008.01	14657.2	48	38	44	72	55	77	53	42	48	82	63	89	0.000234522
A0A286ZNH3_PIG	RIDA	2-iminobutanoate/2-iminopropanoate deaminase	1880050	4606040	1306700	3067110	2241790	2310950	7	7	6	7	7	7	8	8	7	8	8	8	0.000234522
F1SQY2_PIG	DERA	deoxyribose-phosphate aldolase	159837	106629	164421	148117	227660	136801	22	18	23	22	21	22	24	19	25	24	23	24	0.000234522
TKFC_PIG	TKFC	Triokinase/FMN cyclase	624558	290120	566419	1.11117e+06	1.31313e+06	833581	28	16	29	29	29	30	39	22	39	41	41	42	0.000234522
F1ST54_PIG	ALDH1B1	Aldehyde dehydrogenase X, mitochondrial	71923.9	69018.2	76317.9	225513	164566	171762	16	15	17	21	21	21	23	21	24	29	29	29	0.000234522
RIGI_PIG	RIGI	Antiviral innate immune response receptor RIG-I	22458.8	9540.57	17049.8	16688.8	13721.7	18484.2	19	9	16	16	14	20	23	10	19	21	18	25	0.000234522
A0A287A2X6_PIG	SLC2A5	Solute carrier family 2, facilitated glucose transporter member 5	114318	99378.9	91336.3	86751.6	122674	58420	5	4	5	5	6	4	6	4	6	6	7	4	0.000234522
F1RKU6_PIG	HYKK	Hydroxylysine kinase	61718.7	71141.7	62979.6	35296.2	46471.3	24088.3	10	9	10	9	7	5	10	9	10	9	7	5	0.000234522
F1RF78_PIG	KIAA2013	KIAA2013	37605.2	30613.1	43335.5	36357.7	40586.8	42887.7	8	7	7	8	8	8	9	7	7	9	9	9	0.000234522
A0A8W4FBP7_PIG	MUC5B	Mucin 5B, oligomeric mucus/gel-forming	17354.4	53302	11571.5	46516.8	21146.3	21178.5	26	21	16	32	18	23	27	23	17	34	18	25	0.000234522
F1SMM0_PIG	ERMP1	Endoplasmic reticulum metallopeptidase 1	44572.9	79410.8	64462	39319.2	49780.8	44560.4	18	21	21	20	20	20	21	25	26	24	23	24	0.000234522
F1RZZ3_PIG	FN3KRP	protein-ribulosamine 3-kinase	59691.1	29045.6	26545.8	37293.4	33712.2	23689.6	5	5	5	5	5	5	7	6	7	7	7	7	0.000234522
A0A8W4FLS6_PIG	CDC5L	Cell division cycle 5 like	67869.3	80633.4	38143.6	106914	90497.3	116835	6	1	3	8	7	8	6	1	3	8	7	8	0.000234522
A0A287BM53_PIG	RPL7A	60S ribosomal protein L7a	422997	313432	347870	532880	514705	643735	12	7	12	12	12	12	15	10	16	17	16	17	0.000234522
F1RFG1_PIG	GTF3C1	General transcription factor 3C polypeptide 1 isoform 1	1259.88	0	1528.17	2196.76	1476.57	2243.28	3		1	2	1	3	3		1	2	1	3	0.00142704
A0A287AV35_PIG	SF3B1	Splicing factor 3b subunit 1	22631.3	25580.4	21465.3	44945.3	36080.9	45940.6	23	21	23	28	25	30	27	23	26	34	29	36	0.000234522
F1RQP2_PIG	ESRRA	Estrogen related receptor alpha	16669.7	0	12419	33078.7	19607.4	28712.7	3		1	3	1	4	5		2	5	2	6	0.000234522
F1SSE8_PIG	COL15A1	Collagen type XV alpha 1 chain	8525	12410.1	10528	6946.82	11393.1	6980.53	4	6	2	3	2	3	4	6	2	3	2	3	0.000234522
A0A480VW61_PIG	MFSD10	Major facilitator superfamily domain containing 10	91716.5	111282	159835	129180	152430	135895	10	11	14	13	12	12	13	12	17	16	15	15	0.000234522
A0A286ZLB3_PIG	OPA1	Dynamin-like 120 kDa protein, mitochondrial	18591.7	5381.01	22567.6	34716	20967.2	32442.1	31	5	35	39	33	39	37	5	41	47	38	47	0.000234522
I3LV78_PIG	CYB5R4	Cytochrome b5 reductase 4	6565.71	7592.87	7306.71	5484.18	7927.58	4905.29	4	4	4	4	2	4	5	5	5	4	2	4	0.000234522
A0A4X1VEC8_PIG	FLNB	Filamin B	132891	115399	89269	134068	117780	121196	128	115	118	126	119	128	176	153	157	173	161	173	0.000234522
F1S325_PIG	HYI	Putative hydroxypyruvate isomerase	402707	265958	254101	339814	307937	215554	9	9	9	9	9	8	12	12	12	12	12	11	0.000234522
A0A287BER0_PIG	SEPSECS	O-phosphoseryl-tRNA(Sec) selenium transferase	29168.3	30347.1	24815.3	26673.8	29566.8	28579.1	13	12	14	13	13	14	14	12	14	14	14	15	0.000234522
F1S3A1_PIG	CDHR2	Cadherin related family member 2	463249	354112	507712	302641	467671	262125	28	25	29	27	28	29	35	31	37	34	35	37	0.000234522
A0A286ZLA2_PIG	MICU1	Calcium uptake protein 1, mitochondrial	11271.3	0	20783.2	30664.4	25996.7	22214.4	4		4	11	10	11	4		4	12	11	12	0.000234522
F1SEV5_PIG	RHPN1	Rhophilin Rho GTPase binding protein 1	2856.1	0	3184.98	4859.98	3598	3007.78	3		3	4	3	4	3		3	4	3	4	0.000585594
ACY1_PIG	ACY1	Aminoacylase-1	1.4739e+06	574559	606359	1.7364e+06	1.1465e+06	861918	20	18	20	21	21	21	26	20	26	28	28	27	0.000234522
A0A286ZHV7_PIG	HSPG2	Heparan sulfate proteoglycan 2	5775.98	13908.3	5806.34	3162.39	4266.03	3698.04	38	42	33	17	24	26	40	44	35	17	24	26	0.000234522
A0A481C216_PIG	RUVBL2	RuvB-like helicase	175760	47778.8	143588	158800	145409	161305	21	14	22	25	25	26	27	18	28	30	31	33	0.000234522
A0A481D3P3_PIG	TMEM43	Transmembrane protein 43	140370	185942	201662	80298.4	60957.2	73442.4	17	16	19	15	15	16	21	21	25	19	17	22	0.000234522
A0A8D0X235_PIG	PA2G4	Peptidase M24 domain-containing protein	249545	141574	222339	432871	372711	438996	22	14	21	21	23	22	30	18	28	30	30	31	0.000234522
IOD1_PIG	DIO1	Type I iodothyronine deiodinase	19831.1	30686.5	32205	16191.4	16504	23509.8	3	2	4	2	3	3	3	2	4	2	3	3	0.000407415
D0G0C8_PIG	CCT2	T-complex protein 1 subunit beta	438454	156519	454429	315124	522485	382507	39	33	37	37	36	36	63	48	62	60	59	60	0.000234522
F1SNT1_PIG	ACAD11	Acyl-CoA dehydrogenase family member 11	19385.1	57226.2	42634.2	125829	73795.4	132800	12	13	17	31	25	32	13	16	19	34	27	33	0.000234522
F1RS11_PIG	STXBP1	Syntaxin-binding protein 1	8986.77	0	7073	3448.93	1843.06	2898.18	2		2	2	2	3	2		2	2	2	3	0.000967867
A0A4X1UMT8_PIG	SMU1	WD40 repeat-containing protein SMU1	24364.1	39178.2	24658	40152.9	34471.5	39959.4	14	10	14	19	17	18	14	10	14	20	18	19	0.000234522
A0A287AKW8_PIG	EIF2B4	Translation initiation factor eIF-2B subunit delta	73070.3	16973.4	63982.1	41084.4	50904.7	46359.7	12	6	10	9	10	10	13	6	10	9	10	10	0.000234522
K7GSY7_PIG	FUS	FUS RNA binding protein	31580.3	19881	22083.1	73773.2	60846	110289	3	2	3	4	4	5	4	2	3	5	5	6	0.000234522
A0A5G2RGR9_PIG	TAF15	TATA-box binding protein associated factor 15	1903.97	3134.91	2962.73	6817.5	3745.43	7911.54	2	1	1	2	2	3	3	2	2	3	3	4	0.000234522
A0A5G2RD86_PIG	SRP68	Signal recognition particle subunit SRP68	59583.6	28517	41353	42127.4	50368.6	49162.6	24	12	24	26	24	28	28	14	27	30	27	32	0.000234522
A0A5K1V9G9_PIG	SLC12A6	Solute carrier family 12 member 6	36354.3	34604.3	35759.8	37509.8	47197.6	33027.3	7	9	8	13	12	13	8	10	9	15	14	15	0.000234522
A0A287ACN7_PIG	FOCAD	Focadhesin	10529.4	7843.14	12067.5	8457.57	10045.8	8348.08	22	10	19	16	17	19	24	10	21	18	19	20	0.000234522
A0A287AF76_PIG	EIF4G3	Eukaryotic translation initiation factor 4 gamma 3	5341.9	1955.79	5397.05	4298.49	5704.64	5119.86	12	3	12	11	12	14	13	3	13	12	13	15	0.000234522
A0A5G2QGH7_PIG	CCDC91	Coiled-coil domain containing 91	31760.7	43492.3	33929.7	13886.7	23463.3	11463.5	11	12	14	4	6	4	13	14	16	4	6	4	0.000234522
TCO1_PIG	TCN1	Transcobalamin-1	439343	491547	209637	969883	839427	823210	10	10	9	10	10	10	15	15	12	15	15	15	0.000234522
I3LGC2_PIG	RRBP1	Ribosome binding protein 1	156447	11446.9	113385	105509	158332	137009	53	20	54	54	54	59	64	23	67	67	69	74	0.000234522
F1SHN8_PIG	SLC2A13	Solute carrier family 2 member 13	15826.2	20612.8	28718.1	4321.12	12873	7177.31	6	6	6	3	6	2	7	7	7	4	7	2	0.000234522
A0A5G2QRI8_PIG	PRMT5	Protein arginine N-methyltransferase 5	77895.5	56903.6	33721.2	67473.8	58865	58029	17	12	15	16	15	17	20	14	16	19	17	20	0.000234522
A0A4X1W814_PIG	AK3	GTP:AMP phosphotransferase AK3, mitochondrial	257551	384460	386150	1.17115e+06	821618	986264	17	18	17	20	19	20	24	24	25	30	29	30	0.000234522
F1RGW6_PIG	TARBP1	TAR (HIV-1) RNA binding protein 1	3075.24	1423.69	2989.11	2281.68	2771.76	2601.64	11	2	11	8	10	11	12	2	12	9	11	12	0.000234522
I3LTQ3_PIG	LOC110262116	Uncharacterized protein	487571	771709	671917	1.28972e+06	1.15499e+06	1.24561e+06	2	2	2	2	2	2	5	5	5	5	5	5	0.000234522
PGK1_PIG	PGK1	Phosphoglycerate kinase 1	1.86124e+06	1.46736e+06	2.01771e+06	1.42214e+06	1.58144e+06	1.24759e+06	30	29	31	30	30	30	49	43	51	50	49	49	0.000234522
A0A287AG13_PIG	APOB	Apolipoprotein B	33142	34677.9	29953.2	37451.1	31202.9	37597.2	151	123	143	138	117	140	182	145	172	168	143	168	0.000234522
A0A480TWJ1_PIG	EXOC3	Exocyst complex component 3	44450.6	22515.6	37794.6	52532.6	43120.6	49284	20	2	19	21	19	19	21	2	21	23	21	21	0.000234522
ITIH1_PIG	ITIH1	Inter-alpha-trypsin inhibitor heavy chain H1	23571.6	26260.9	11267.1	24364.2	29090.9	24530.5	12	6	7	16	16	17	13	6	7	17	17	19	0.000234522
A0A8D1NLX3_PIG	TAPBP	Tapasin	140412	55007.5	145965	248069	356736	575615	8	5	7	8	8	8	11	7	10	11	11	11	0.000234522
I3L667_PIG	VPS35L	VPS35 endosomal protein-sorting factor-like	64616.9	33929.1	60570.2	30194.7	28784.3	22574	22	13	22	16	18	14	27	14	27	18	19	16	0.000234522
A0A5G2QTY6_PIG	PAICS	PurE domain-containing protein	60085.3	31836	52430	40275.7	44023.7	30866.2	12	9	12	11	12	10	16	11	16	13	13	11	0.000234522
A0A287AE28_PIG	CNOT3	CCR4-NOT transcription complex subunit 3	18593.3	26118.9	42420	34070.4	28109.8	24838.8	4	2	2	4	3	5	4	2	2	4	3	5	0.000234522
A0A5G2R0H6_PIG	SLC27A4	long-chain-fatty-acid--CoA ligase	875779	1.11069e+06	1.38416e+06	1.36529e+06	1.30109e+06	1.4024e+06	38	27	37	37	35	38	52	31	49	51	48	52	0.000234522
A0A8W4FBX7_PIG	EML4	EMAP like 4	67553.4	76644	74128.2	56196.3	66864.5	49449.5	26	20	25	26	25	28	31	25	30	30	30	32	0.000234522
A0A5G2QPS5_PIG	FARP1	FERM, ARHGEF and pleckstrin domain-containing protein 1	10265.9	7672.07	8126.74	9139.52	8505.98	10442.5	12	6	12	13	11	16	14	7	15	16	13	19	0.000234522
A0A4X1THU5_PIG	INTS14	Integrator complex subunit 14	2361.04	3350.7	0	6546.3	2903.56	6253.52	2	1		3	1	3	2	1		3	1	3	0.000407415
A0A4X1VC81_PIG	DPYSL2	Dihydropyrimidinase-related protein 2	111943	36003.8	124660	106993	129245	118576	20	15	22	22	22	23	25	18	27	27	26	28	0.000234522
F1SQ67_PIG	BCL2L14	BCL2 like 14	9142.87	0	6474.26	13289.5	8015.84	22976.4	3		3	4	3	6	3		3	4	3	7	0.000234522
A0A286ZUQ7_PIG	FBXL15	F-box/LRR-repeat protein 15	25323.8	3475.55	25289.5	29363	19183.7	21429	2	1	2	2	2	2	2	1	2	2	2	2	0.000762777
A0A5G2QNT7_PIG	NAPA	NSF attachment protein alpha	384615	235798	419143	295400	285076	239655	17	15	18	14	15	15	22	18	23	18	18	19	0.000234522
I3LEF8_PIG	HSD17B4	Hydroxysteroid 17-beta dehydrogenase 4	47323.7	105578	115228	265122	269720	289817	23	29	35	37	38	40	27	34	45	50	52	54	0.000234522
A0A286ZZA8_PIG	ARHGAP17	Rho GTPase activating protein 17	32016.6	17801.3	43345.2	19141.3	25066.6	21567.3	11	4	12	11	12	11	14	4	15	13	13	11	0.000234522
D0G6X9_PIG	HPGD	15-hydroxyprostaglandin dehydrogenase [NAD(+)]	92195.3	67121.2	88275.3	220418	225551	106326	10	9	10	11	11	10	11	9	10	13	13	12	0.000234522
F1RI80_PIG	BRAT1	BRCA1 associated ATM activator 1	6468.79	2791.26	5384.89	5836.55	4114.45	6032.06	3	1	2	3	1	4	3	1	2	3	1	4	0.000407415
DHPR_PIG	QDPR	Dihydropteridine reductase	623006	545395	425332	744853	803676	573622	11	11	11	13	12	12	16	15	16	19	18	18	0.000234522
A0A287AZV4_PIG	ADH5	S-(hydroxymethyl)glutathione dehydrogenase	771952	556448	694752	609195	748114	519333	21	19	22	21	21	20	25	22	26	25	25	24	0.000234522
A0A287B6P0_PIG	PHKA2	Phosphorylase b kinase regulatory subunit	2183.88	1900.85	6342.96	0	0	6594.47	2	2	1			1	2	2	1			1	0.00142704
F1RPM0_PIG	PHKA1	Phosphorylase b kinase regulatory subunit	10266.3	3898.68	9720.36	5536.63	5154.78	5301.53	16	7	15	15	10	16	17	7	16	16	10	16	0.000234522
A0A4X1VR52_PIG	CELF1	CUGBP Elav-like family member 1	43107.2	51747.7	31063.5	59298.2	62709.1	48005.9	8	6	5	7	9	9	8	6	5	7	9	9	0.000234522
F1RRK2_PIG	SIPA1	Signal-induced proliferation-associated 1	29726.6	7355.95	15729.2	23670.3	21265.2	18221.8	1	2	1	3	2	7	1	2	1	3	2	7	0.000234522
A0A481BXN1_PIG	ACAP2	Arf-GAP with coiled-coil, ANK repeat and PH domain-containing protein	19967	15010.5	17055.6	10761.7	14653.9	12777.4	17	11	17	15	17	17	21	15	21	17	20	19	0.000234522
A0A286ZPU3_PIG	XRN2	5'-3' exoribonuclease	19905.9	10790.1	12584.7	26180.3	22479.2	21152.8	16	11	13	19	16	19	17	11	14	20	17	20	0.000234522
A0A287AQ48_PIG	SPECC1	Sperm antigen with calponin homology and coiled-coil domains 1	13702	3453.97	12955.1	12797.7	18073.3	10789	8	4	8	8	9	8	10	4	10	9	11	9	0.000234522
A0A480J3V8_PIG	KRT19	Keratin, type I cytoskeletal 19	350200	1.03118e+06	451456	1148400	323986	1.59802e+06	12	14	13	13	11	14	13	17	17	18	14	19	0.000234522
F1RXG4_PIG	KRT20	Keratin, type I cytoskeletal 20	37570	44655.2	15212.1	926870	120835	997233	15	15	8	28	18	28	17	18	9	36	20	38	0.000234522
A0A8W4F8K8_PIG	ABCD1	ATP binding cassette subfamily D member 1	16395.1	9959.1	35700	77655.2	46832.8	74902	6	5	13	16	14	19	6	5	13	16	14	19	0.000234522
HMOX1_PIG	HMOX1	Heme oxygenase 1	204054	68500.6	129589	204755	153798	156999	12	6	7	12	7	12	15	7	8	15	9	15	0.000234522
A0A286ZYV7_PIG	PKLR	Pyruvate kinase	155543	92777.7	144239	58925.1	78343.6	39226.4	28	24	29	26	27	23	30	27	32	28	29	23	0.000234522
A0A287AB49_PIG	MVD	Diphosphomevalonate decarboxylase	56046.4	96302.7	69693.6	50691.8	66016.4	47627.3	9	9	8	8	8	7	9	9	8	8	8	7	0.000234522
A0A5G2R074_PIG	ELAC2	Zinc phosphodiesterase ELAC protein 2	63283.2	18383.4	39580.2	54828.2	45563.2	36372.4	14	6	9	15	12	15	16	7	10	17	13	17	0.000234522
A0A287AAG0_PIG	UAP1L1	UDP-N-acetylglucosamine pyrophosphorylase 1 like 1	258929	28238.1	112946	85165.3	61146.8	63147.6	25	13	24	24	23	23	36	13	33	30	28	30	0.000234522
F1RPE4_PIG	TCN2	Transcobalamin-2	2199.88	0	4225.39	18826.6	15732.4	22281.4	1		2	11	7	10	1		2	13	7	11	0.000234522
A0A4X1TSN2_PIG	HADHB	Trifunctional enzyme subunit beta, mitochondrial	117624	331255	192469	704813	264469	690845	23	24	24	25	24	25	28	32	32	35	33	35	0.000234522
F1S9K5_PIG	EPRS1	Bifunctional glutamate/proline--tRNA ligase	57514.1	28542.3	47915.8	56688.7	56656.9	56505.9	69	44	71	76	72	79	93	55	94	100	95	103	0.000234522
F1RM20_PIG	FKRP	Ribitol-5-phosphate transferase	15141.2	12608.4	27332.8	10429.9	11954.2	8111.59	5	4	5	4	4	3	5	4	5	4	4	3	0.000234522
A0A5G2R1J3_PIG	MBLAC1	Metallo-beta-lactamase domain-containing protein 1	288095	159462	317611	216075	249470	187595	7	4	6	7	8	7	8	5	8	9	10	9	0.000234522
A0A287AEA5_PIG	ALDH16A1	Aldehyde dehydrogenase 16 family member A1	98418.7	33234.5	92879.2	109510	120927	105006	24	18	24	23	23	24	30	20	28	28	29	29	0.000234522
FAKD4_PIG	TBRG4	FAST kinase domain-containing protein 4	5876.83	18820.8	25820	51132.2	28521.1	47710.2	2	4	6	10	4	10	2	4	6	11	5	11	0.000234522
F1RJE4_PIG	ATAD3A	ATPase family AAA domain containing 3A	11110.3	14619.8	19729.4	48242.1	15490.6	50092.3	4	4	8	14	4	14	4	4	8	15	4	15	0.000234522
B8XH67_PIG	NHERF1	Na(+)/H(+) exchange regulatory cofactor NHE-RF	1.70181e+06	815589	1.65829e+06	1.47452e+06	1.43609e+06	957046	17	15	17	18	15	19	24	20	23	24	21	24	0.000234522
K7GNJ7_PIG	HUWE1	HECT-type E3 ubiquitin transferase	11403.1	7587.28	10222.1	8843.64	9982.43	8930.29	50	29	44	54	49	57	54	32	45	59	53	62	0.000234522
A0A287AFP0_PIG	PTPN23	Protein tyrosine phosphatase non-receptor type 23	39444.6	15833.3	30358.6	23895.2	26095.7	18756.6	44	11	36	39	34	37	47	11	37	42	37	39	0.000234522
A0A4X1T3F8_PIG	CHMP4B	Charged multivesicular body protein 4B	0	0	48892.1	312029	240989	290740	3	2	6	8	7	8	3	2	6	9	8	9	0.000234522
A0A4X1SLJ1_PIG	RPS25	40S ribosomal protein S25	1.12141e+07	3.76904e+06	1.48591e+07	5.02174e+06	1.00461e+07	6872900	5	5	5	7	7	7	6	6	6	8	8	8	0.000234522
A0A480YBA9_PIG	PAK4	non-specific serine/threonine protein kinase	11856.3	7300.03	15735.1	12464.1	10450.9	11064.8	5	2	5	5	4	5	6	2	6	6	4	6	0.000234522
A0A287BCG1_PIG	ASPSCR1	ASPSCR1 tether for SLC2A4, UBX domain containing	97297.8	65969.4	69355	100938	88427.2	87761.2	14	3	13	15	13	15	16	3	15	18	15	17	0.000234522
A0A287B9M9_PIG	EIF4G1	Eukaryotic translation initiation factor 4 gamma 1	77367.6	40678.8	85922.9	47462.4	53757.7	55907.3	23	18	25	27	26	30	30	22	31	35	33	38	0.000234522
A0A480SUS1_PIG	PPP2R5C	Serine/threonine-protein phosphatase 2A 56 kDa regulatory subunit	25519.9	9717.69	16321.3	23117.4	16397.6	23254.6	5	3	4	5	4	6	6	3	5	6	5	7	0.000234522
A0A287B1U2_PIG	HERC2	HECT-type E3 ubiquitin transferase	386.818	665.171	466.927	519.615	515.48	415.727	3	2	3	2	2	2	3	2	3	2	2	2	0.00223906
I3LJC4_PIG	XPO7	Exportin 7	39108.5	23789.2	28919.1	28746.8	23903.2	27018.8	32	27	30	29	27	32	37	29	34	33	30	35	0.000234522
MOCS3_PIG	MOCS3	Adenylyltransferase and sulfurtransferase MOCS3	26821.3	0	18137.9	23013.4	24872.5	19490.4	7		5	7	3	6	8		5	8	3	7	0.000234522
A0A5K1ULP5_PIG	COPS2	COP9 signalosome complex subunit 2	149783	50194.5	136062	122028	125302	106300	23	14	22	22	20	22	31	17	30	29	27	30	0.000234522
A0A075B7H9_PIG		Ig-like domain-containing protein	1.12489e+06	1203120	703268	333815	474805	419655	3	3	3	3	3	3	3	3	3	3	3	3	0.000234522
A0A287BB42_PIG	HSD17B2	Estradiol 17-beta-dehydrogenase 2	388637	181427	338416	429785	456483	246229	12	11	11	12	12	9	19	18	18	19	19	16	0.000234522
F1RIS7_PIG	RUSF1	RUS family member 1	20259.3	8366	25266.2	13029.5	13852.2	11526.4	10	5	11	8	8	10	11	5	12	9	9	11	0.000234522
A0A8W4FP18_PIG	TRIM31	Tripartite motif containing 31	306776	111429	329916	290366	295484	272753	32	28	32	34	32	33	44	36	45	48	46	47	0.000234522
A0A287AYE2_PIG	YTHDC2	RNA helicase	8188.8	4924.85	7568.46	7184.02	7294.98	7466.88	16	8	13	19	15	20	17	9	13	20	16	21	0.000234522
F1RLI9_PIG	SHPK	Sedoheptulokinase	405254	172087	312660	235601	241067	136505	19	18	19	17	17	15	25	22	25	22	20	18	0.000234522
A0A287BFZ3_PIG	WFS1	Wolframin ER transmembrane glycoprotein	45046	30910	38919.8	24386.9	23826.2	24234	19	14	18	15	13	16	22	15	21	16	15	17	0.000234522
I3LSK2_PIG	SLC25A27	Solute carrier family 25 member 27	4605.4	5217.72	9165.92	29735.2	8240.24	18248.7	2	2	4	7	5	7	2	2	4	7	5	7	0.000234522
XPP2_PIG	XPNPEP2	Xaa-Pro aminopeptidase 2	1.18248e+06	2.23705e+06	1.66957e+06	450422	1.19928e+06	188607	30	31	31	25	30	23	39	40	40	32	38	27	0.000234522
F1RH91_PIG	CDC23	Cell division cycle 23	10349.2	0	9922.86	8170.67	6426.52	9761.07	4		3	5	5	4	4		3	5	5	4	0.000407415
F1RXT5_PIG	SBF1	SET binding factor 1	1348.48	1040.12	1031.73	1891.25	1537.64	1921.98	3	1	2	5	3	6	3	1	2	5	3	6	0.000407415
Q06AT7_PIG	RHOF	RHOF	122396	101896	158185	115041	123476	82112.3	10	9	10	10	10	9	12	11	12	12	12	11	0.000234522
I3LIR4_PIG	AMT	Aminomethyltransferase	14695.4	15367.2	10039.6	76453.7	48304.7	83974.2	3	4	3	13	10	12	3	4	3	14	10	13	0.000234522
A0A5G2R6M1_PIG	MYO5B	Myosin VB	26325.6	23827.5	29202.6	29594.3	26947.5	25104.3	50	30	51	55	51	55	56	32	56	60	56	62	0.000234522
F1SAN6_PIG	ILVBL	2-hydroxyacyl-CoA lyase 2	350022	251032	409611	264847	349306	247970	28	28	27	26	26	26	38	36	36	35	36	35	0.000234522
PLAK_PIG	Jup	Junction plakoglobin	151072	55676.4	97798.2	211800	208672	214100	1	1	1	1	1	1	2	2	2	2	2	2	0.000234522
F1RFI2_PIG	AP1B1	AP complex subunit beta	263245	202936	284525	162848	213809	147012	28	26	29	28	28	28	33	30	34	33	33	33	0.000234522
A0A480HSN1_PIG	ENGASE	mannosyl-glycoprotein endo-beta-N-acetylglucosaminidase	40849.4	42819.8	36415.7	46024.1	50501.4	39934.1	22	17	20	23	22	24	23	17	21	24	23	25	0.000234522
F1S8G0_PIG	TEP1	Telomerase associated protein 1	8321.47	7429.74	8738.08	11594	15109.7	12291.1	43	23	38	45	49	49	47	23	39	49	54	53	0.000234522
A0A287A5Q1_PIG	IKBKB	IkappaB kinase	28920.9	11525.9	36623.3	22424.4	24854.4	23100.4	19	11	20	16	16	19	20	12	20	17	16	21	0.000234522
F1RS21_PIG	COG6	Conserved oligomeric Golgi complex subunit 6	49625.2	6095.32	28757.2	25606	30854	30698.2	13	2	11	11	10	10	14	2	12	11	10	11	0.000234522
A0A480MTR8_PIG	ABCB8	Mitochondrial potassium channel ATP-binding subunit	9076.91	32704.1	21876.3	37595.4	17980.4	33555	7	13	15	17	13	16	7	13	15	17	13	16	0.000234522
A0A287AW99_PIG		Uncharacterized protein	638807	1.06155e+06	633774	2.13522e+06	841907	1.81149e+06	1	1	1	1	1	1	1	1	1	1	1	1	0.000234522
D0G0B3_PIG	ACAA2	3-ketoacyl-CoA thiolase, mitochondrial	27549.4	33435.1	25999.3	615388	434015	807431	6	5	6	20	19	22	6	6	7	27	25	29	0.000234522
I3LAB6_PIG	PSMA2	Proteasome subunit alpha type	739360	917960	509883	680373	743820	675733	16	16	16	16	16	16	22	22	22	22	22	22	0.000234522
K7GPR7_PIG	SRC	Tyrosine-protein kinase	207499	131881	112793	147464	140946	146377	14	12	15	13	15	13	16	14	17	15	17	14	0.000234522
A0A5G2RK63_PIG	SLC9A6	Sodium/hydrogen exchanger	12299	8352.88	14405.2	7207.72	9547.08	6570.76	1	1	1	2	2	1	1	1	1	2	2	1	0.0011355
A9X6R3_PIG	ITGB8	Integrin beta	1530.51	4663.58	3453.22	2039.27	2411.05	2975.36	1	3	2	1	1	1	1	3	2	1	1	1	0.00142704
A0A287AZF9_PIG	CYC1	Cytochrome c1, heme protein, mitochondrial	54805.8	112174	98635.3	530874	139307	490318	6	9	7	15	9	15	7	12	9	22	11	22	0.000234522
I3LJS4_PIG	GDPD3	Glycerophosphodiester phosphodiesterase domain containing 3	12987.4	31316.8	16119.6	105081	49541.7	83297.1	5	8	6	11	9	9	5	8	6	12	10	10	0.000234522
F1S0D4_PIG	RAB3GAP1	Rab3 GTPase-activating protein catalytic subunit	26769.1	9473.84	22200.1	12309.3	17674	14020.8	12	3	12	11	11	14	15	3	16	15	14	16	0.000234522
F1SAI8_PIG	HYOU1	Hypoxia up-regulated protein 1	122324	49313.7	143425	158679	187724	210310	43	14	43	44	44	45	55	16	57	57	57	58	0.000234522
C9E1C9_PIG	CDK9	CDK9	25499.3	9727.5	18713.5	32543.6	12893.6	27820.7	4	2	3	4	4	5	4	2	3	4	4	5	0.000234522
A0A287B0C4_PIG	STK24	non-specific serine/threonine protein kinase	76564.8	15709.1	43354.8	93796	88161.6	84080.4	5	1	4	3	4	4	6	1	4	4	5	5	0.000234522
F1RT53_PIG	LYN	Tyrosine-protein kinase	145815	85972.1	128336	132551	115376	108187	15	15	15	16	14	16	16	16	16	17	15	17	0.000234522
A0A5G2QNC0_PIG	LOC100512544	B30.2/SPRY domain-containing protein	1742100	338551	903661	548354	952806	760950	4	2	4	3	4	3	5	2	5	3	5	3	0.000234522
A0A286ZNN4_PIG	NDUFS3	NADH dehydrogenase [ubiquinone] iron-sulfur protein 3, mitochondrial	68352.4	91669.5	90685.7	630705	104944	470775	9	11	12	14	11	14	10	12	13	17	12	17	0.000234522
A0A287BEZ7_PIG	SGPL1	sphinganine-1-phosphate aldolase	166276	78360.3	214878	200626	262326	196874	24	18	25	24	26	25	27	20	29	27	29	28	0.000234522
A0A286ZU36_PIG	GAMT	Guanidinoacetate N-methyltransferase	84177.7	108101	68955.7	50754.4	49281.8	42266.2	8	7	7	8	6	8	10	8	8	9	7	9	0.000234522
A0A481ARY0_PIG	RSL1D1	Ribosomal L1 domain containing 1	18666.1	4567.91	14566.9	44773.8	19917.7	59614.7	5	1	2	9	5	10	5	1	2	9	5	10	0.000234522
FETA_PIG	AFP	Alpha-fetoprotein	1523520	1.80276e+06	783502	66232	67790	45512.7	31	32	29	13	14	13	42	45	39	14	16	14	0.000234522
I3LIB1_PIG	DDX27	RNA helicase	4347.33	0	844.696	8791.62	3138.65	5936.79	2		1	3	1	4	2		1	3	1	4	0.00128866
F1SIC5_PIG	NPTN	Neuroplastin	161893	440048	260139	340597	297689	358998	7	8	8	9	8	9	7	9	8	11	8	10	0.000234522
F1RWZ9_PIG	FUNDC1	FUN14 domain containing 1	13838.7	0	0	29064	41156.6	60027.6	1			1	2	2	1			1	3	3	0.000407415
A0A8W4FDJ8_PIG	METTL1	tRNA (guanine-N(7)-)-methyltransferase	36011.2	16949.2	20742.9	47504	54579.1	49118.3	3	3	3	3	3	3	3	3	3	3	3	3	0.000407415
A0A287AL94_PIG	PYGL	Alpha-1,4 glucan phosphorylase	259918	133360	238255	127683	146176	116159	50	44	49	46	47	44	71	62	71	66	66	62	0.000234522
A0A286ZZP4_PIG	GCKR	Glucokinase regulator	110710	29035.6	63308.3	19294.2	13961.1	9812.53	21	5	19	10	5	4	26	5	24	11	5	4	0.000234522
A0A287AHT1_PIG	PDK3	Protein-serine/threonine kinase	13643.3	12046.1	15099	77744.8	29184.7	70045.9	2	1	2	13	7	13	2	1	2	13	7	13	0.000234522
AAKG1_PIG	PRKAG1	5'-AMP-activated protein kinase subunit gamma-1	96609.1	30706.9	106514	87819.1	96348.3	67696.1	11	8	11	11	12	11	13	9	13	13	13	13	0.000234522
A0A4X1TLK4_PIG	SPON1	Spondin-1	9608.33	7054.04	5542.89	5894.47	8217.36	8518.2	5	4	5	4	3	4	5	4	5	4	3	4	0.000407415
A0A287AE42_PIG	ECH1	Enoyl-CoA hydratase 1	35940.5	127866	51711.7	180188	161536	173900	13	15	14	17	17	17	17	22	19	26	25	26	0.000234522
I3LG19_PIG	CHMP4C	Charged multivesicular body protein 4C	70528.9	37379.9	59730	113331	88835.3	108616	2	1	2	3	2	3	2	1	3	4	3	4	0.000407415
LAC_PIG		Ig lambda chain C region	3.51977e+07	2.95441e+07	17707000	2431900	4.86501e+06	2.51634e+06													0.000234522
A0A287AY15_PIG	SORCS2	Sortilin related VPS10 domain containing receptor 2	10183.8	15297.5	26281	12236.6	21144.9	9111.31	16	20	22	21	21	19	16	21	24	22	23	19	0.000234522
QOR_PIG	CRYZ	Quinone oxidoreductase	831992	889712	645362	762217	614446	548050	16	15	15	16	15	16	23	22	22	22	22	22	0.000234522
I3LKB5_PIG	HDAC10	Histone deacetylase 10	67588.1	17747.8	23852.4	44404.7	39150.9	34303.1	14	4	11	14	13	13	15	4	12	15	14	14	0.000234522
F1SA74_PIG	MTHFD1	C-1-tetrahydrofolate synthase, cytoplasmic	130873	42216.3	108123	96613.2	83191	101079	39	19	39	38	38	39	44	21	44	43	42	44	0.000234522
TALDO_PIG	TALDO1	Transaldolase	1015904	1311448	875056	741228	984092	517292	23	23	23	23	23	23	32	31	32	32	32	32	0.000234522
F1S365_PIG	UROD	Uroporphyrinogen decarboxylase	767369	882456	602896	492788	386060	328427	14	15	14	14	12	13	18	19	18	18	14	17	0.000234522
Q06AA7_PIG	TRA2B	TRA2B	22891.2	36736.7	17856	62987	26949.8	68592.5	2	1	2	6	4	6	3	1	2	9	4	9	0.000234522
A0A287AV87_PIG	MYO15B	Myosin XVB	71879.5	45058.8	52223.4	93115.1	107163	68133.1	40	24	33	40	40	43	51	29	43	55	57	62	0.000234522
ALDOA_RABIT	ALDOA	Fructose-bisphosphate aldolase A	688236	633976	777200	990784	1103280	1016372	27	27	27	27	26	27	37	35	39	38	36	38	0.000234522
F1SUQ5_PIG	UBR4	Ubiquitin protein ligase E3 component n-recognin 4	11376.8	5442.98	10809.2	8447.26	10341.6	8377.49	108	70	104	100	102	102	120	73	112	111	114	114	0.000234522
A0A480HZP7_PIG	FLII	FLII actin remodeling protein	33757.8	16694.6	25660.2	36227.9	36571.3	35556.1	29	17	26	29	27	29	31	18	28	32	30	32	0.000234522
A0A286ZYD0_PIG	SERHL2	Serine hydrolase like 2	20159.8	0	26868.9	52760	33507.5	46812.7	1		1	7	5	8	1		1	8	5	9	0.000234522
A0A8D1W7T7_PIG	NFYC	Nuclear transcription factor Y subunit gamma	0	0	0	19664.6	10069.5	30377.2				2	2	2				3	3	3	0.000585594
A0A286ZSN6_PIG;A0A287B444_PIG		Thymopoietin	2209.73	0	0	7644.73	5999.31	17937.8													0.000234522
CATA_PIG	CAT	Catalase	442184	1.17003e+06	402192	247216	356808	162585	30	31	30	28	29	28	42	43	42	40	41	38	0.000234522
RL32_PIG	RPL32	Large ribosomal subunit protein eL32	919067	384782	1286300	1542450	1645175	1982825	7	5	8	10	11	11	10	7	11	16	17	17	0.000234522
DLDH_PIG	DLD	Dihydrolipoyl dehydrogenase, mitochondrial	79691.1	306837	145479	271898	229361	269610	13	16	13	16	16	16	17	23	18	23	23	22	0.000234522
F1RMR6_PIG	HSPBP1	HSPA (Hsp70) binding protein 1	131574	133971	119463	102951	133907	110727	11	8	12	11	12	12	12	9	13	12	13	13	0.000234522
A0A287A042_PIG	MGAM	Maltase-glucoamylase	23280.7	46990	31485.7	136476	314688	115316	41	52	50	61	63	62	46	58	58	76	78	76	0.000234522
F1RG04_PIG	CCDC6	Coiled-coil domain containing 6	99897.2	19462.4	70903.1	64880.3	80181	70882.4	23	10	20	23	21	23	27	10	24	27	25	27	0.000234522
F1S8E9_PIG	NCLN	Nicalin	126505	86152.7	160674	125458	118416	137402	24	20	23	23	21	24	32	25	33	31	30	33	0.000234522
A0A286ZQ27_PIG	HKDC1	hexokinase	112532	82887.5	184001	358409	180572	303912	47	36	50	52	48	50	61	47	69	72	63	69	0.000234522
A0A5G2QT83_PIG	PHB2	Prohibitin	90688.6	235787	180077	567024	149342	515017	19	19	21	23	20	23	25	26	29	31	26	31	0.000234522
A0A480WKY2_PIG	SNX8	Sorting nexin-8	124208	45879.7	102373	59321	58982.3	35636.7	19	9	19	14	13	11	21	9	21	15	13	11	0.000234522
F1RU52_PIG	DPP3	Dipeptidyl peptidase 3	212098	168204	180827	197497	230482	159641	34	33	34	34	34	34	43	43	44	45	44	43	0.000234522
A0A286ZI97_PIG	PGLYRP1	Peptidoglycan-recognition protein	272773	102366	137184	179164	138503	77729.2	8	8	8	8	8	7	10	10	10	10	10	9	0.000234522
F1RRS3_PIG	NSF	Vesicle-fusing ATPase	105446	35128.1	94063.7	118916	123702	132644	32	20	32	35	36	38	40	24	39	43	43	47	0.000234522
A0A287AUN9_PIG	TRPM4	Transient receptor potential cation channel subfamily M member 4	10944.6	12436.3	11005.7	36421.6	18390.3	32894	19	14	19	26	23	26	20	14	20	30	24	31	0.000234522
I3LAS2_PIG	TRIP10	Cdc42-interacting protein 4 isoform 1	25010.2	23118.9	23681.9	23278.8	26070	24083.6	17	15	19	19	21	22	19	17	22	20	23	23	0.000234522
A0A480L6G7_PIG	VPS53	Vacuolar protein sorting-associated protein 53 homolog	51966.1	23395.4	51518.1	29807.8	33056.5	26859.3	19	12	21	20	20	20	20	13	22	21	21	21	0.000234522
A0A287BDC0_PIG	NDUFS8	NADH dehydrogenase [ubiquinone] iron-sulfur protein 8, mitochondrial	18429.8	20103	45455.8	328394	73728.4	279151	4	3	3	6	4	6	5	3	3	9	6	9	0.000234522
F1RR89_PIG	RARS1	Arginine--tRNA ligase, cytoplasmic	146024	45463.1	147709	157402	198970	158629	46	33	46	45	48	46	61	40	60	60	62	59	0.000234522
TRFL_PIG	LTF	Lactotransferrin	957420	139446	117234	92658	70280.6	39440	40	30	27	28	24	23	54	39	35	36	30	27	0.000234522
A0A8D1D3Z6_PIG	XPOT	Exportin-T	31914.2	28538.3	33784.7	27793.8	32043.5	22233	17	13	17	14	15	12	18	14	18	15	16	13	0.000234522
A0A5G2QHD9_PIG	FUBP3	Far upstream element binding protein 3	12212.9	0	9125.14	19936.9	25230.8	30403.3	6		7	6	8	10	7		8	7	8	11	0.000234522
F1RZZ1_PIG	TBCD	Tubulin-specific chaperone D	62433.8	30583.8	58896.5	29087.5	33735.6	27429.2	35	26	33	31	30	30	37	26	35	33	32	32	0.000234522
A0A287B3D7_PIG	MACROH2A1	Core histone macro-H2A	231807	468112	164615	722486	217999	582119	7	7	7	12	7	12	9	9	8	15	8	15	0.000234522
A0A287BB59_PIG	ACOT7	Acyl-CoA thioesterase 7	83428.5	48301	99101.5	97568.5	183949	151800	6	1	7	8	8	9	7	1	7	8	10	10	0.000234522
A0A8W4FN42_PIG	FUT4	Fucosyltransferase	154356	109521	172636	231743	161379	257067	10	7	10	11	11	11	11	7	12	14	13	13	0.000234522
A0A287AEK2_PIG	PRKAR2A	cAMP-dependent protein kinase type II-alpha regulatory subunit	144767	71949.2	114853	219692	237687	196732	11	8	12	13	12	13	17	12	18	20	19	19	0.000234522
CO7_PIG	C7	Complement component C7	16800.2	35485.8	17090.7	28057.1	38636.3	33709.6	16	14	16	18	17	19	18	15	16	20	19	21	0.000234522
A0A287B544_PIG	PARP9	Poly(ADP-ribose) polymerase family member 9	39590.8	15393.9	34793.3	29567.5	39985.7	46921.6	17	10	17	17	16	18	22	12	21	21	20	23	0.000234522
A0A4X1SG97_PIG	DMAC2L	Distal membrane arm assembly complex 2 like	19522.7	35663.1	39291.3	75879.4	50824.4	67216.7	3	4	4	4	4	5	3	4	4	4	4	5	0.000234522
RPN1_PIG	RPN1	Dolichyl-diphosphooligosaccharide--protein glycosyltransferase subunit 1	429443	298153	489153	417153	393614	404241	37	27	36	36	35	37	49	34	47	48	47	49	0.000234522
ANXA4_PIG	ANXA4	Annexin A4	5.76989e+06	3.56144e+06	4.39944e+06	5.97407e+06	7.00993e+06	3.8143e+06	32	31	31	32	32	32	50	48	49	50	50	50	0.000234522
COX5B_PIG	COX5B	Cytochrome c oxidase subunit 5B, mitochondrial	69873.5	184771	204928	775598	226116	898023	6	8	8	9	8	9	7	11	12	14	11	14	0.000234522
F1S8K5_PIG	SUPT16H	FACT complex subunit	9781.89	10912.8	8444.98	6265.82	6990.22	5860.41	12	11	12	13	12	16	14	13	14	15	14	18	0.000234522
F1S8S9_PIG	GBF1	Golgi brefeldin A resistant guanine nucleotide exchange factor 1	10652	4609.32	11265.9	9495.06	9711.52	11777.5	25	8	25	22	22	27	28	8	27	25	25	30	0.000234522
A0A4X1SQ20_PIG	MOCS2	Molybdopterin synthase catalytic subunit	43068.6	22389.2	35536.2	43149.1	48177.4	31173.5	3	3	3	3	2	3	3	3	3	3	2	3	0.000234522
F1RNH0_PIG	MBOAT7	Lysophospholipid acyltransferase 7	73000	63215.9	92148.2	79649.1	86887.7	66832.7	8	5	7	8	8	8	9	6	10	9	9	9	0.000234522
DHSD_PIG	SDHD	Succinate dehydrogenase [ubiquinone] cytochrome b small subunit, mitochondrial	25311.6	96684.7	77891.2	158262	66449	127184	2	2	2	2	2	2	2	3	3	3	3	3	0.000407415
F1RM25_PIG	PPP5C	Serine/threonine-protein phosphatase	47219.7	28332.2	42997.1	60948.3	69610.9	51209.4	17	11	17	18	18	18	19	12	20	20	21	21	0.000234522
A0A287ALE7_PIG	MISP	Mitotic interactor and substrate of PLK1	53299.6	1840.3	31471.3	140465	53023.3	128487	13	1	5	25	15	26	17	1	6	31	18	32	0.000234522
A0A287A9S9_PIG	GOLGA5	Golgin subfamily A member 5	28883.1	15383.5	23984.8	20155	23948.5	25264	14	9	15	14	14	17	16	10	17	16	16	19	0.000234522
F1SUK6_PIG	CAPN5	Calpain 5	12854	10703.5	11079.8	17330.4	13080.2	15736.9	14	11	15	15	11	16	15	12	16	16	11	17	0.000234522
I3LFN8_PIG	PKP3	Plakophilin 3	16735	2771.69	12814.4	30690	23014	31451.4	17	4	18	28	24	28	18	4	18	32	26	34	0.000234522
A0A287BPW4_PIG	VARS1	Valine--tRNA ligase	86651.2	43910.8	66907.7	74178.3	87427.9	71510.9	47	31	40	45	40	46	55	36	47	53	48	54	0.000234522
A0A480VJI0_PIG	TUBGCP2	Gamma-tubulin complex component	10174.7	5120.21	9629.76	8715.38	7060.23	8975.24	10	2	10	11	8	9	11	2	11	11	9	10	0.000234522
I3LN84_PIG	LXN	Latexin	1.60327e+06	3.55196e+06	2.00142e+06	881221	1.56027e+06	696750	10	10	10	9	10	9	12	12	12	11	12	11	0.000234522
A0A286ZLF6_PIG	PKN2	protein kinase C	27170.3	12755.8	29959.4	25303.5	28297.5	20572.9	14	7	16	16	13	17	16	8	17	18	15	19	0.000234522
A0A286ZQJ9_PIG	LOC110258310	C1q domain-containing protein	32966	51725.3	0	73022	124412	69487.2	1	1		2	2	2	1	1		2	2	2	0.0020729
A0A5G2R2I1_PIG	PKP2	Plakophilin 2	14155	3962.33	7833.56	34493.9	22893.7	44561.6	14	3	11	25	15	25	17	3	12	30	17	31	0.000234522
F1S8A3_PIG	VPS16	Vacuolar protein sorting-associated protein 16 homolog	25261.1	8945.04	17762.8	18680.2	15049.1	14766.8	21	4	17	16	14	18	25	5	21	19	17	20	0.000234522
A0A8W4FII7_PIG		Lactase-phlorizin hydrolase	2.62174e+06	6.68014e+06	4.84037e+06	3.74733e+06	3.97944e+06	2.25546e+06	14	15	17	17	18	16	20	21	23	24	25	23	0.000234522
A0A4X1VAU7_PIG	STRAP	Serine-threonine kinase receptor-associated protein	154773	66700	149223	105099	111632	86976.5	14	13	15	14	15	14	19	18	20	19	20	19	0.000234522
F1RPC7_PIG	ANKS4B	Ankyrin repeat and SAM domain-containing protein 4B	74684.5	20161.8	41362.5	67245	75965	70761.8	9	2	8	9	7	9	12	2	10	12	9	12	0.000234522
A0A8W4FFH6_PIG		Epiplakin	7381.11	7746.48	4598.87	19721.4	16930.9	24462.5	44	3	16	65	64	73	46	3	16	70	66	77	0.000234522
F1SFP6_PIG	TMF1	TATA element modulatory factor 1	5088.19	6107.67	5265.28	3530.47	5620.22	4447.56	20	13	17	17	19	20	20	14	17	17	19	20	0.000234522
GPAT1_PIG	GPAM	Glycerol-3-phosphate acyltransferase 1, mitochondrial	9074.72	11767.9	11328.1	13925	13470.9	12905.1	2	1	1	4	4	4	2	1	1	4	4	4	0.000234522
F1SAB0_PIG	CDC73	Cell division cycle 73	13688.6	14205.5	9107.31	20607	18192.1	17831.6	5	4	4	8	7	9	5	4	4	8	7	9	0.000234522
A0A5G2R0F5_PIG	ADK	Adenosine kinase	256015	192475	127649	188632	140213	150127	11	12	12	13	11	12	14	15	15	17	15	16	0.000234522
OGT1_PIG	OGT	UDP-N-acetylglucosamine--peptide N-acetylglucosaminyltransferase 110 kDa subunit	15009.2	4422.77	11297.8	15190.6	10104.9	13634.5	18	4	15	14	14	16	18	4	16	15	14	16	0.000234522
A0A8W4FCQ5_PIG	H1-2	Histone H2B	1.34438e+06	1.75082e+06	519169	2.17792e+07	3.03593e+06	2.95977e+07	2	2	2	5	2	5	3	3	3	6	3	6	0.000234522
A0A5G2QS32_PIG	CUL4A	Cullin 4A	23301.7	7011.33	19573	18751.1	14508.2	16426.5	15	9	14	15	13	16	15	9	14	15	13	16	0.000234522
A0A286ZYB0_PIG	ACSF3	Acyl-CoA synthetase family member 3	34627.9	27438.9	37080.7	60409.8	53917.5	43400.5	22	13	21	25	24	27	27	16	25	31	30	30	0.000234522
F1RI72_PIG	GOLGA3	Golgin A3	11324.9	4474.88	8812.09	7074.7	10255.4	7413.48	38	16	33	36	33	35	43	18	37	39	35	37	0.000234522
A0A287B3M2_PIG	DNAJC7	DnaJ heat shock protein family (Hsp40) member C7	22747.6	10854.5	16996	22059.6	22713.1	30070.3	7	3	6	8	8	10	7	3	6	8	8	10	0.000234522
A0A287AIU1_PIG	RPAP1	RNA polymerase II associated protein 1	12366	6127.31	9261.49	9681.67	8614.04	10296.2	9	3	9	7	9	9	9	3	9	7	9	9	0.000234522
I3LVH9_PIG	MS4A12	Membrane spanning 4-domains A12	17748.7	33338.8	34731.2	24672	62117.6	20564	3	3	3	3	3	2	3	3	3	3	3	2	0.000407415
A0A4X1U0L4_PIG	RPA2	Replication factor A protein 2	29964.4	37371.2	22304.8	56972.4	51819.9	54382.8	5	4	3	6	6	6	6	4	3	7	7	7	0.000234522
A0A286ZYM7_PIG	DCUN1D2	DCN1-like protein	100678	89477.3	118027	72112.7	90570	63737.1	4	4	4	4	4	4	4	4	4	4	4	4	0.000234522
F1SAD9_PIG	PDIA4	Protein disulfide-isomerase	523465	439582	514529	449378	491949	472914	49	51	51	47	48	50	72	70	74	70	70	73	0.000234522
A0A287AV17_PIG	PXMP2	Peroxisomal membrane protein 2	18820.5	30582.5	45296.6	50312.4	32676.6	43327.2	3	4	5	5	5	5	3	4	5	5	5	5	0.000234522
F1RM78_PIG	LSR	Lipolysis stimulated lipoprotein receptor	8505.67	8866.7	6744.58	10385.2	13585.2	14440.9	3	1	1	5	1	6	3	1	1	5	1	6	0.000234522
A0A287BB25_PIG	GALK2	Galactokinase 2	509584	56100.8	470840	215100	266331	138354	12	7	12	11	12	10	15	7	15	13	13	12	0.000234522
A0A287B9W3_PIG	DYNC1H1	Dynein cytoplasmic 1 heavy chain 1	71775.5	17330.7	61486.4	42410.9	49458.5	38537	284	221	281	274	282	278	388	263	378	365	374	369	0.000234522
F1SHL3_PIG	SEC23A	Protein transport protein SEC23	427537	135472	363976	358216	348127	332188	32	27	31	32	32	33	45	33	43	44	44	45	0.000234522
A0A287AUX9_PIG	ASRGL1	Isoaspartyl peptidase/L-asparaginase	1.89156e+06	2.94739e+06	2.46387e+06	1.24414e+06	1.60497e+06	883421	14	14	14	13	14	13	21	21	22	18	19	18	0.000234522
GGT1_PIG	GGT1	Glutathione hydrolase 1 proenzyme	119241	174275	219593	57521.4	73820	100632	16	15	16	13	13	15	17	16	18	15	14	17	0.000234522
I3LK71_PIG	HNRNPC	Heterogeneous nuclear ribonucleoprotein C	486654	862404	448892	665912	746650	930385	12	14	12	14	11	14	14	16	15	18	15	18	0.000234522
A0A8W4FJW8_PIG	GART	Trifunctional purine biosynthetic protein adenosine-3	62474.8	16406.1	38827.8	33484	35711.9	29494.5	31	13	29	28	26	29	38	16	36	34	31	34	0.000234522
A0A5K1U589_PIG	UBA1	E1 ubiquitin-activating enzyme	409085	292739	276470	471187	413058	369858	34	32	29	35	34	35	44	42	38	44	43	45	0.000234522
A0A286ZRJ3_PIG	ETFA	Electron transfer flavoprotein subunit alpha	162184	79140.7	313223	1.11504e+06	1.0402e+06	1.27227e+06	15	10	19	22	22	22	17	11	24	29	29	29	0.000234522
A0A287BS11_PIG	DECR2	Peroxisomal 2,4-dienoyl-CoA reductase [(3E)-enoyl-CoA-producing]	5381.53	0	16800.6	29967.4	15822	24499.6	2		5	6	5	5	2		6	7	6	6	0.000234522
F1RFM7_PIG	AIMP2	Aminoacyl tRNA synthase complex-interacting multifunctional protein 2	44687.1	22148.3	25385.1	41875.8	35390.3	44023.3	11	3	8	7	7	9	12	4	9	8	8	10	0.000234522
A0A287AWK4_PIG	FKBP8	peptidylprolyl isomerase	11501.7	0	9682.28	21423.4	17697.7	25404.3	2		3	5	4	5	2		3	5	4	5	0.000407415
D0G777_PIG	MAT2A	S-adenosylmethionine synthase	528389	382693	316584	353127	281170	263857	16	15	14	14	12	15	19	18	17	17	14	18	0.000234522
A0A287AWW1_PIG	SEPTIN8	Septin	191684	64344.2	126072	114152	157503	123373	14	5	11	14	15	13	15	5	11	14	16	14	0.000234522
A0A8W4FMW6_PIG	HSPD1	60 kDa heat shock protein, mitochondrial	191244	139851	463800	764612	580088	906953	30	28	34	34	33	36	39	33	46	49	48	51	0.000234522
A0A8W4F7Y4_PIG	MCM3AP	Minichromosome maintenance complex component 3 associated protein	0	0	0	861.889	845.919	624.763				2	1	4				2	1	4	0.00142704
A0A5G2QLL8_PIG	FKBP15	peptidylprolyl isomerase	57021.2	52002.9	45865.5	39662.3	41473	31105.9	17	9	13	14	14	19	21	13	18	17	17	22	0.000234522
RPIA_PIG	RPIA	Ribose-5-phosphate isomerase	213056	283587	197852	164609	230644	125457	10	11	11	9	11	11	12	12	13	10	13	12	0.000234522
F1RWJ5_PIG	KPNB1	Importin subunit beta-1	196707	102838	164366	130635	147768	123233	31	26	31	31	31	31	43	34	42	42	43	43	0.000234522
F1SMW9_PIG	PSMD1	26S proteasome non-ATPase regulatory subunit 1	144112	134525	131024	104692	133200	104318	37	30	37	38	39	39	49	41	51	51	51	51	0.000234522
A0A8W4FQK7_PIG	ANAPC2	Anaphase-promoting complex subunit 2	0	0	2571.87	4892.73	4906.05	3019.95			1	1	2	2			1	1	2	2	0.00254626
A0A5G2RG83_PIG	EWSR1	EWS RNA binding protein 1	273851	264552	184007	372393	310063	276137	5	5	5	6	5	7	8	8	8	9	8	10	0.000234522
HYES_PIG	EPHX2	Bifunctional epoxide hydrolase 2	23610.7	7402.64	26826.8	55253.1	25952.8	40110.3	12	6	12	14	12	14	13	6	13	15	13	15	0.000234522
A0A287AQS7_PIG	SCO2	Synthesis of cytochrome C oxidase 2	0	0	0	20877.1	6334.19	16725.6				2	2	3				2	2	3	0.0011355
A5GFT5_PIG	NPEPL1	Aminopeptidase-like 1	64846.2	84851.9	56726.5	56406.9	63554.2	39510.8	13	15	11	14	11	12	16	18	13	17	14	14	0.000234522
A0A5G2R218_PIG	ALYREF	Aly/REF export factor	51090.4	13837	28871.7	124526	91834.4	146627	5	4	5	5	6	6	7	5	7	7	8	8	0.000234522
A0A480V3B9_PIG	COG4	Conserved oligomeric Golgi complex subunit 4	20693.6	6730.34	13076.8	12780.5	13626.8	14982.7	20	5	19	19	17	19	21	5	20	19	18	19	0.000234522
F1SUG7_PIG	DDX21	RNA helicase	10985.1	9170.98	8087.2	16597.4	10105.6	20441.3	11	2	4	12	8	12	11	2	4	12	8	12	0.000234522
A0A286ZX20_PIG	ARL5B	ADP ribosylation factor like GTPase 5B	17576.3	24382.5	26865.2	17965.7	27752.2	14837.1	3	2	3	2	1	1	3	2	3	2	1	1	0.00128866
A0A5K1UYV7_PIG	ATRN	Attractin	12755.2	15799.7	20224.3	11732.5	17332.9	14987	4	5	7	4	4	5	4	5	7	4	4	5	0.000234522
A0A287A703_PIG		alcohol dehydrogenase	1093752	397243	879608	120818	59658.8	39209.2	16	16	16	15	12	12	22	21	22	16	13	14	0.000234522
A0A5G2R267_PIG	APIP	Methylthioribulose-1-phosphate dehydratase	212212	317234	224932	270732	381466	175426	6	6	7	8	7	8	9	8	9	12	12	11	0.000234522
F1RHH8_PIG	PRPF8	Pre-mRNA processing factor 8	10159	13609	8415.51	21950.4	14988.4	24102.6	54	56	46	78	55	80	58	62	49	87	61	92	0.000234522
F6QAP1_PIG	CTNNB1	Catenin beta-1	80504.2	120152	84362.4	174177	156482	179711	27	21	24	28	29	30	39	33	36	45	44	49	0.000234522
A0A287AF78_PIG	ENAH	ENAH actin regulator	24601.5	17368	23102.2	35001.7	40880.7	35819	6	4	4	6	7	7	9	5	5	9	10	10	0.000234522
F1RLG5_PIG	REEP5	Receptor expression-enhancing protein	1624210	1619420	1804370	889954	1492020	1065940	10	10	10	10	10	10	14	14	13	12	14	12	0.000234522
A0A286ZIL9_PIG	COL18A1	Collagen type XVIII alpha 1 chain	15316.6	39639.3	14304.3	18951.1	21873	21357.6	17	17	15	13	16	17	18	21	18	16	19	19	0.000234522
ENOA_BOVIN	ENO1	Alpha-enolase	2.77338e+06	3.26033e+06	2.87086e+06	1.56567e+06	2.20453e+06	1.56318e+06	21	20	21	19	20	17	35	34	35	33	34	31	0.000234522
A0A287A3A6_PIG	PNPLA7	Patatin like phospholipase domain containing 7	5604.16	7524.66	15309.1	25884.1	20266.1	21110.8	9	6	12	16	16	17	10	6	15	20	20	21	0.000234522
A0A287AEW3_PIG	MRPS23	Mitochondrial ribosomal protein S23	0	0	6290.82	34552.9	25998.9	38792.6			2	3	3	3			2	4	4	4	0.000234522
F1SGX4_PIG	CBR3	Carbonyl reductase (NADPH)	623390	0	135609	198857	227348	173186	2	1	2	2	2	2	3	2	3	3	3	3	0.000234522
MUTA_PIG	MMUT	Methylmalonyl-CoA mutase, mitochondrial	8036.91	8014.5	16310.7	54096.1	32193.7	49478.3	8	3	11	18	14	19	7	3	10	19	14	20	0.000234522
F1S878_PIG	SDCBP2	Syndecan binding protein 2	27495.8	17787.2	44194.1	95327.8	132143	120336	5	3	4	7	8	7	5	3	4	7	8	7	0.000234522
F1RQH5_PIG	MYO7B	Myosin VIIB	180263	137103	191141	167518	187742	104719	116	106	116	112	120	109	157	136	160	152	157	143	0.000234522
DMBT1_PIG	DMBT1	Deleted in malignant brain tumors 1 protein	1.70793e+06	2.26029e+06	1.10061e+06	3.32976e+06	2.15074e+06	2.64611e+06	19	19	20	22	21	22	23	24	24	27	26	26	0.000234522
F1RX66_PIG	GSR	Glutathione reductase	1.12132e+06	1742360	1.11837e+06	1.25482e+06	1.72235e+06	1.06654e+06	23	23	22	23	23	23	24	26	25	26	25	26	0.000234522
D0G6S5_PIG	EBP	cholestenol Delta-isomerase	77398.6	87948.4	113565	0	39171.6	85944.1	1	1	2		1	2	1	1	2		1	2	0.0020729
I3L9T2_PIG	LIG3	DNA ligase	21787.4	7740.95	13883.2	14482.8	9197.26	8779.33	18	8	18	16	11	15	22	9	20	20	12	18	0.000234522
CO3_PIG	C3	Complement C3	91071.5	116524	57742.2	159921	231150	240078	84	81	77	96	90	97	109	105	89	129	121	132	0.000234522
A0A8D0PDF1_PIG	GLO1	Lactoylglutathione lyase	1.77601e+06	3.21498e+06	2.18343e+06	1.44631e+06	1.86901e+06	1.11864e+06	13	13	13	13	13	13	22	22	22	22	21	21	0.000234522
I3LP02_PIG	ACAT1	Acetyl-CoA acetyltransferase, mitochondrial	67268.2	55820	85684.2	384406	270823	311558	18	17	22	26	26	26	21	17	26	34	32	34	0.000234522
A0A5G2RBV3_PIG	UMPS	Uridine 5'-monophosphate synthase	180265	88532.3	186783	130595	126900	107033	28	23	29	28	27	27	33	26	34	33	31	31	0.000234522
ACADM_PIG	ACADM	Medium-chain specific acyl-CoA dehydrogenase, mitochondrial	291028	776203	576455	1.00344e+06	1.17211e+06	686326	22	25	24	24	24	23	28	33	33	32	33	31	0.000234522
F1SHF7_PIG	HEATR5A	HEAT repeat containing 5A	29697.7	14953.1	30096.5	31628.2	41674.8	27513.4	16	11	18	19	17	17	21	13	24	24	23	22	0.000234522
FLOT1_PIG	FLOT1	Flotillin-1	907.924	0	1679.9	4473.82	2251.08	2977.26	1		1	4	2	4	1		1	4	2	4	0.000407415
A0A8W4FJM1_PIG	YKT6	YKT6 v-SNARE homolog	228003	93769.4	95906.2	302481	202706	228919	9	9	9	9	9	9	12	10	12	12	12	12	0.000234522
A0A287AEP8_PIG	PTPRK	protein-tyrosine-phosphatase	36089.6	28005.9	30660.6	9015.76	9628.2	8112.25	22	13	22	11	13	13	24	14	24	11	14	14	0.000234522
F2Z565_PIG	SLC25A5	ADP/ATP translocase	141434	442432	353990	632272	254351	484036	6	7	6	6	6	6	6	9	8	8	8	8	0.000234522
A0A286ZIE8_PIG	SLC25A4	ADP/ATP translocase	282481	877679	547683	1.29716e+06	496304	835421	6	6	6	6	6	6	8	9	8	9	8	9	0.000234522
A0A4X1SZP7_PIG	NDUFV1	NADH dehydrogenase [ubiquinone] flavoprotein 1, mitochondrial	42037.3	124013	106574	212011	84077.8	175198	19	23	24	25	23	26	20	26	30	33	29	34	0.000234522
PGTA_PIG	RABGGTA	Geranylgeranyl transferase type-2 subunit alpha	51599.1	26749.1	35311.6	37752	41680.9	29649.6	20	14	17	17	16	17	20	14	17	17	16	17	0.000234522
F1SLR5_PIG	CHD4	DNA helicase	9824.73	5329.95	6975.95	11416.7	8071.86	12390	12	4	9	15	10	17	14	5	11	17	11	19	0.000234522
ANXA1_PIG	ANXA1	Annexin A1	128623	28045.7	25766.6	74823.4	25116.3	40462.8	15	12	13	17	12	16	18	13	15	21	13	19	0.000234522
F1RMA3_PIG	CCAR2	Cell cycle and apoptosis regulator 2	29626.5	17138.9	20351.1	66146.1	39481.3	74202.9	14	10	12	23	16	24	14	10	12	24	16	26	0.000234522
F1S253_PIG	GPA33	Cell surface A33 antigen	125391	606900	254508	1.23061e+06	703411	1.04431e+06	9	10	9	10	11	11	10	11	10	12	13	13	0.000234522
FTCD_PIG	FTCD	Formimidoyltransferase-cyclodeaminase	69060	38045.6	48057.9	0	0	0	7	4	7				7	4	7				0.000234522
A0A287AQJ4_PIG	USP4	Ubiquitin carboxyl-terminal hydrolase 4	23510.8	12534.4	18884.8	18460.8	19192.7	17620.8	11	4	10	10	10	10	13	5	12	11	11	11	0.000234522
A0A287AAZ9_PIG	CFB	Complement factor B	103760	138174	84750.4	290622	247845	367618	29	26	28	31	30	30	34	32	33	39	37	38	0.000234522
A0A8W4FGZ0_PIG	UBE4B	Ubiquitin conjugation factor E4	8028.55	5496.25	8125.13	5391.75	6486.18	5860.38	9	4	9	8	9	9	10	4	10	8	9	9	0.000234522
A0A4X1W8E1_PIG	GNB1	Guanine nucleotide-binding protein G(I)/G(S)/G(T) subunit beta-1	554560	841250	631965	680340	723715	501520	4	3	4	5	5	5	5	4	5	6	6	6	0.000234522
F1SAD1_PIG	TPK1	Thiamine pyrophosphokinase	424765	353170	297826	377209	431083	298244	11	11	12	12	12	10	12	12	13	13	13	11	0.000234522
A0A286ZID7_PIG	TMEM41B	Transmembrane protein 41B	26328.7	39669.2	44960.5	49917.5	55507.8	58537.2	4	3	4	5	4	5	5	3	5	5	4	6	0.000234522
A5JUQ8_PIG	CRYZL1	Crystallin zeta-like 1	53445	48596.5	45295	31958.4	11940.7	8027.19	12	10	12	9	4	3	14	12	14	9	4	3	0.000234522
F1SSM7_PIG	NUB1	Negative regulator of ubiquitin like proteins 1	20167.8	5499.33	21183.4	25579.6	29340.3	49508.5	10	2	9	15	15	17	10	2	9	16	17	19	0.000234522
F1S8Y2_PIG	MMS19	MMS19 nucleotide excision repair protein	28276.1	10938.3	24846.4	20687.2	18819.7	18558.2	25	16	22	25	22	23	28	17	24	29	26	28	0.000234522
A0A5G2RL17_PIG	ESYT2	Extended synaptotagmin 2	21044	14587	21009.5	20044.6	16167.1	19348.8	14	5	16	17	10	18	14	5	16	17	10	18	0.000234522
A0A287AUR6_PIG	GLOD5	Glyoxalase domain-containing protein 5	147494	237040	184792	606943	588671	567175	10	10	7	12	12	12	12	13	9	16	16	16	0.000234522
A0A4X1VFF1_PIG	PCSK1	Neuroendocrine convertase 1	2900.15	1050.15	2616.48	2375.83	0	1552.88	3	1	2	2		2	3	1	2	2		2	0.00142704
A0A286ZR17_PIG	ABCC13	ATP binding cassette subfamily C member 13	16235.9	6078.06	23419.8	6915.2	11892.5	5131.73	17	8	19	11	12	5	18	10	21	13	14	5	0.000234522
A0A287B1V5_PIG	ACOT11	Acyl-CoA thioesterase 11	230573	98496.3	221267	318668	294439	256942	22	10	19	22	21	22	26	12	21	29	26	29	0.000234522
A0A5K1U8N6_PIG	ARFGAP2	ADP-ribosylation factor GTPase-activating protein 2	11869	14172.8	12540.6	11623.7	14837.6	18267.9	4	3	3	7	6	9	4	3	3	7	6	9	0.000234522
A0A5G2QM19_PIG	PEPD	Peptidase D	3.75917e+06	6.4389e+06	3.73848e+06	2.70938e+06	5.18197e+06	2.12103e+06	27	25	26	24	25	24	44	44	44	40	42	40	0.000234522
M3VJZ7_PIG	LASP1	LIM and SH3 domain protein 1	129588	40379.1	42635.8	59951.7	39286.3	153654	10	1	9	12	11	14	15	2	12	15	13	19	0.000234522
A0A286ZWG1_PIG	NPLOC4	NPL4 homolog, ubiquitin recognition factor	21516.5	13598.6	17160.2	26623	16988	20681.7	12	9	12	13	12	14	16	11	13	16	16	17	0.000234522
F2Z4Z8_PIG	GNB2	G protein subunit beta 2	94189	40770.6	102266	119580	107444	80633.5	2	2	1	3	3	3	2	2	1	3	3	3	0.000234522
F1SKY2_PIG	NIT2	Omega-amidase NIT2	331955	237634	215012	303614	208425	245329	20	19	20	20	20	20	27	25	25	27	27	27	0.000234522
A0A286ZK18_PIG	ADGRG7	Adhesion G protein-coupled receptor G7	25449.8	93297.5	28280	62519.8	96152.7	67424.8	6	9	8	10	11	12	6	10	9	11	12	13	0.000234522
I3L9V2_PIG	VAT1	Synaptic vesicle membrane protein VAT-1 homolog	4.86365e+06	4.02782e+06	4.72722e+06	1.86777e+06	2.22597e+06	1.14857e+06	23	21	23	23	22	21	36	33	36	34	33	31	0.000234522
F1RW75_PIG	DSP	Desmoplakin	11041.5	13638.1	12120	28350.3	14783.1	24914.5	123	108	116	164	128	166	139	122	128	184	147	187	0.000234522
I3LFU3_PIG		Uncharacterized protein	85583.1	26776.1	76658.1	49185.6	50755.3	60801	75	47	72	69	65	72	97	59	93	88	83	93	0.000234522
A0A5G2QR25_PIG	ARRB2	Beta-arrestin-2	9499.73	0	11786	12842.4	15634.1	17180.5	2		2	2	3	3	2		2	2	3	3	0.00128866
A0A286ZND1_PIG	ARRB1	Beta-arrestin-1	40540.8	16275.6	33084.9	39110	35216.8	38513	11	4	9	10	7	11	14	4	11	13	10	13	0.000234522
F1RNH1_PIG	TMC4	Transmembrane channel-like protein	84726.6	86912.2	118627	60194.6	79462.7	57562.9	12	11	11	13	15	13	14	13	13	15	17	15	0.000234522
F1SUP1_PIG	AKR7A2	Aflatoxin B1 aldehyde reductase member 4	2.99887e+06	812200	1.29439e+06	3.45824e+06	2.38318e+06	2.54274e+06	19	17	19	19	19	19	34	30	32	34	34	34	0.000234522
A0A287AL38_PIG	TPP2	Tripeptidyl-peptidase 2	44862.1	54240.5	51481.5	31265.1	46244.4	34086.4	44	41	43	43	42	45	51	49	50	48	46	52	0.000234522
A0A5G2R0Z8_PIG	HSDL2	Hydroxysteroid dehydrogenase-like protein 2	19235.9	40995	32765.7	139139	132107	154527	16	16	16	26	26	26	16	19	18	32	31	32	0.000234522
F1SQD9_PIG	CRELD1	protein disulfide-isomerase	24192.9	31078	35358.9	9236.04	11857.5	10914.7	8	5	8	4	6	7	8	5	8	4	6	7	0.000234522
A0A5G2RMP4_PIG	CYP2J35	Cytochrome P450 2J2	875049	815874	1.11779e+06	756757	689003	594766	22	25	27	20	18	23	27	30	36	25	23	29	0.000234522
A0A4X1VCL1_PIG	PSMC2	26S proteasome regulatory subunit 7	165241	38067.1	119781	138194	127274	140665	26	9	26	25	25	25	33	9	33	32	32	31	0.000234522
F1RI39_PIG	ACTN4	Alpha-actinin-4	558080	1.34011e+06	702426	1.04783e+06	537664	916753	48	49	51	50	46	50	67	70	72	74	67	73	0.000234522
A0A287BKR7_PIG	GPAT3	Glycerol-3-phosphate acyltransferase 3	77629	25295.2	113529	78045.2	65808.3	72971	16	9	19	17	19	18	22	10	25	22	24	23	0.000234522
F1SB67_PIG	IGF2R	Insulin like growth factor 2 receptor	50088.5	53154.9	64845.5	31357.1	44100.3	23452.5	51	53	54	47	51	46	60	62	64	52	59	51	0.000234522
F1RFD6_PIG	TBC1D10A	TBC1 domain family member 10A	100174	49083.6	100460	79567.2	82864.1	57866.7	16	11	15	16	16	17	17	11	16	17	17	17	0.000234522
A0A4X1SK65_PIG	RPS3A	Small ribosomal subunit protein eS1	1522076	672796	1614252	1501208	2041324	1632424	24	21	24	24	25	25	40	31	39	39	39	40	0.000234522
A0A5G2Q9C7_PIG	CCT3	T-complex protein 1 subunit gamma	420351	130631	447874	504867	585138	472864	36	24	37	39	39	38	47	30	49	49	52	51	0.000234522
A0A286ZY37_PIG	GMPS	GMP synthase (glutamine-hydrolyzing)	107449	62653.5	80783.5	113677	135143	117666	28	17	24	27	28	28	33	19	28	34	36	35	0.000234522
A0A8D1R1E7_PIG	PNP	Purine nucleoside phosphorylase	105576	198950	98661.7	152846	218900	153720	17	17	17	19	18	18	22	23	22	25	24	24	0.000234522
A0A8W4FNL3_PIG	MAMDC4	MAM domain containing 4	2.00442e+06	1.15015e+06	2.7192e+06	878678	649614	226641	58	57	58	58	55	53	89	86	90	86	80	72	0.000234522
RS3_PIG	RPS3	Small ribosomal subunit protein uS3	2.56088e+06	1.79131e+06	3.36108e+06	1.95574e+06	2.95464e+06	2.08111e+06	25	21	23	23	24	22	37	32	35	34	35	34	0.000234522
A0A286ZQE1_PIG	CBL	E3 ubiquitin-protein ligase CBL	18852.5	19607.9	18706.8	19147.4	20266	19561.9	5	5	6	5	5	5	6	6	7	6	5	5	0.000234522
A0A287B1X2_PIG	LOC110261636	Serpin domain-containing protein	65925.6	141630	14184.3	25862	0	15400.8													0.000234522
A0A4X1VVT9_PIG	ERLIN2	Erlin	295296	358314	507464	370110	432852	318389	23	23	25	24	22	23	30	29	32	31	29	29	0.000234522
F1S087_PIG	DYNC1I2	Cytoplasmic dynein 1 intermediate chain 2	86862.1	11405.4	62732.4	47362.6	41554.1	60378.2	9	1	8	6	6	9	11	1	10	8	6	12	0.000234522
A0A287ASB0_PIG	LMBRD2	LMBR1 domain containing 2	25602	7029.06	29232.7	9733.97	12079.4	7633.82	4	1	5	4	4	3	5	2	6	5	5	4	0.000234522
F2Z5Q9_PIG	NCBP2	Nuclear cap-binding protein subunit 2	28604.6	0	35938.6	70043.3	59126.5	107696	1		1	2	2	2	1		1	2	2	2	0.000407415
F2Z5C1_PIG	ANXA5	Annexin	109182	115320	105058	129394	101920	145174	16	16	13	16	16	17	20	20	17	20	19	21	0.000234522
A0A8W4F8E2_PIG	CASK	Calcium/calmodulin dependent serine protein kinase	46961.1	41779.7	39257.5	38494.5	31415	34322	20	17	19	22	19	21	26	22	25	29	25	27	0.000234522
F1S4Z9_PIG	SNTA1	Syntrophin alpha 1	25670.3	20383.6	30244.3	50964.9	42231.7	39232	7	1	9	10	10	11	8	1	11	12	12	13	0.000234522
A0A287ATN9_PIG	CCDC93	Coiled-coil domain-containing protein 93	79000.7	8010.36	59302.2	39890.4	38863.1	36548	31	4	30	27	27	26	36	5	35	32	32	30	0.000234522
A0A4X1WCQ0_PIG	GPD1	Glycerol-3-phosphate dehydrogenase [NAD(+)]	3.77381e+06	3.23799e+06	4.65033e+06	2.11691e+06	1.42173e+06	1.55297e+06	21	21	21	21	21	21	35	34	35	35	34	34	0.000234522
F1STC5_PIG		Ig-like domain-containing protein	1.66052e+07	1.60771e+07	1.32675e+07	1.92378e+06	3.78261e+06	2269600	10	10	10	10	10	9	14	14	14	12	12	11	0.000234522
A0A287BEC7_PIG	VAMP3	Vesicle-associated membrane protein 3	126969	82631.4	106492	87834.3	158552	102406	2	2	2	2	2	2	2	2	2	2	2	2	0.000234522
A0A5G2QPW8_PIG	JMJD6	Bifunctional arginine demethylase and lysyl-hydroxylase JMJD6	76704.7	28509.5	33111.5	183251	157837	175103	6	3	2	7	7	7	7	3	2	8	8	8	0.000234522
F1REX8_PIG	HIP1R	Huntingtin interacting protein 1 related	19646	10797.7	15890	14787.7	17687.8	11511.5	29	8	30	29	32	28	35	8	33	34	38	31	0.000234522
A0A4X1T4G7_PIG	AHSA1	Activator of HSP90 ATPase activity 1	92470.7	125802	89623.4	71957.2	76664.5	75071	15	10	14	17	16	17	17	12	16	18	18	19	0.000234522
F1RFI1_PIG	TUFM	Elongation factor Tu	93562.2	124622	146554	526040	218418	468455	20	18	21	27	24	27	23	22	28	38	32	39	0.000234522
F1S5J1_PIG	LRPPRC	Leucine rich pentatricopeptide repeat containing	8689.66	10234.7	19817.5	36711.6	30088.6	40399.2	36	38	58	62	56	61	36	38	64	73	62	73	0.000234522
A0A287BGF1_PIG	SYNE2	Spectrin repeat containing nuclear envelope protein 2	2324.2	2072.57	2702.02	1888.36	1756.69	2347.83	25	11	25	24	19	27	25	11	25	24	19	27	0.000234522
F1S3C7_PIG	AP1G1	AP-1 complex subunit gamma	237527	212733	303936	152464	220675	136155	32	31	33	30	29	29	39	38	40	37	36	36	0.000234522
A0A5G2R1K9_PIG	C1GALT1	Glycoprotein-N-acetylgalactosamine 3-beta-galactosyltransferase 1	37268.2	19758.5	47481.2	32031.4	42018.8	30952.4	4	1	7	6	4	5	5	1	9	7	5	7	0.000234522
A0A287BDN2_PIG	SPTBN1	Spectrin beta chain	69026.9	45738.6	70207.1	74136.3	83190.7	62480.2	136	120	140	138	140	140	201	171	206	204	205	201	0.000234522
A0A8D1LFT0_PIG	CP	Ceruloplasmin	50619.1	117935	34474.6	86948.8	203923	144149	34	47	34	44	48	48	40	53	38	52	57	57	0.000234522
A0A5K1UKA4_PIG	MAP2K6	mitogen-activated protein kinase kinase	15410.7	0	0	28746.5	29024.9	40354.8	2			2	2	2	3			3	3	3	0.000407415
A0A286ZPB0_PIG	PLB1	Phospholipase B1, membrane-associated	10750.6	27603.8	3051.15	12178.9	18763.4	5988.4	19	25	5	21	23	14	21	27	5	22	24	14	0.000234522
F1S3I3_PIG	EIF3G	Eukaryotic translation initiation factor 3 subunit G	216642	122672	152699	171900	167734	218522	13	8	11	12	11	13	13	8	11	12	11	13	0.000234522
DCPS_PIG	DCPS	m7GpppX diphosphatase	67240.5	48195.5	25382.4	110316	77117.3	88939.1	11	9	7	11	10	11	15	10	8	15	14	14	0.000234522
A0A5G2QDQ1_PIG	ATP6V0D1	V-type proton ATPase subunit	315570	202630	359032	169208	230638	116892	15	13	14	11	13	8	16	13	15	11	14	8	0.000234522
I3L807_PIG	SPHK2	Sphingosine kinase 2	17038.3	6231.96	14289.3	42104.6	31160.9	37454.3	8	2	5	8	7	9	9	2	6	10	9	11	0.000234522
F1SUG4_PIG	ELOB	Elongin B	288332	115021	184891	341818	211702	305793	11	10	11	11	11	11	13	11	13	13	13	13	0.000234522
A0A8W4F6F0_PIG	PC	Pyruvate carboxylase	9199.41	10586.5	16028.2	58724.1	23884.5	44537.9	15	5	19	32	24	32	15	5	20	37	27	37	0.000234522
A0A5G2QMX1_PIG	PITPNB	Phosphatidylinositol transfer protein beta isoform	259592	322252	319252	225218	249887	195833	22	20	23	18	21	18	29	26	30	24	28	24	0.000234522
A0A4X1UDL5_PIG	NUTF2	Nuclear transport factor 2	386475	769098	369967	280643	278122	243997	4	4	4	4	4	4	6	6	6	5	5	6	0.000234522
F1S3U9_PIG	PRDX1	Peroxiredoxin-1	8082875	2.78958e+06	9.44594e+06	1.00992e+07	14580875	9.78131e+06	15	13	16	15	16	15	24	20	27	27	28	27	0.000234522
A0A5G2QM40_PIG	CUX1	Homeobox protein cut-like	5946.44	3051.28	5461.45	6791.75	6878.49	6783.82	7	1	6	6	8	9	7	1	6	6	9	10	0.000234522
F1RXW5_PIG	TMEM177	Transmembrane protein 177	0	18173.8	20623.4	24895.3	8092.06	22956.9		3	4	7	2	7		3	4	7	2	7	0.000234522
A0A8D0NPF0_PIG	ACLY	ATP-citrate synthase	140549	140096	123732	100140	114465	97361.2	50	41	45	48	49	51	65	51	56	62	61	63	0.000234522
K9J4V0_PIG	SNRNP200	U5 small nuclear ribonucleoprotein 200 kDa helicase	7599.15	12198.6	6264.22	13379	9930.99	15276.2	57	55	46	71	67	77	65	63	52	82	76	89	0.000234522
A0A8W4FCU2_PIG	MYH9	Myosin-9	263829	251748	400999	323609	330534	286818	145	142	156	148	149	143	223	209	237	230	228	219	0.000234522
A0A4X1U913_PIG	ACSL3	long-chain-fatty-acid--CoA ligase	432233	503540	716788	351547	353672	340081	40	38	40	39	37	40	59	55	61	58	56	61	0.000234522
M3TYA5_PIG	KIAA0319L	KIAA0319 like	39577.4	43818.9	48783	29918.5	35993.3	25627.4	13	13	16	10	14	13	13	14	17	11	15	14	0.000234522
A0A287B1U5_PIG	COMMD7	COMM domain containing 7	171377	29546.1	184913	84332.5	77848.8	65174.5	6	5	6	5	5	5	7	5	7	6	6	6	0.000234522
NEMO_PIG	IKBKG	NF-kappa-B essential modulator	28016	13103.7	26581.5	24663	32543.6	25556.2	8	6	9	8	8	7	10	7	11	10	10	9	0.000234522
DAD1_PIG	DAD1	Dolichyl-diphosphooligosaccharide--protein glycosyltransferase subunit DAD1	814710	1325050	1431894	918512	1051760	957408	2	2	2	2	2	2	3	3	3	3	3	3	0.000234522
A0A287BN92_PIG	SERPINB9	Serpin family B member 9	36828.8	54400.3	33636.8	83352.4	84887.9	114430	10	11	11	13	13	15	11	12	12	14	14	16	0.000234522
BGLR_PIG	GUSB	Beta-glucuronidase	389697	1.64474e+06	432541	1.10533e+06	1.68559e+06	408994	33	33	33	32	32	32	41	46	42	43	43	39	0.000234522
F1SMW8_PIG	SERPINB10	Serpin B10	76568.1	126860	26553	27670	44733.7	31788.9	7	8	4	5	6	8	7	9	4	5	6	8	0.000234522
I3LCP8_PIG		Serpin B6	2132540	4822080	2917304	2657592	4104640	2488524	26	26	27	27	27	28	38	41	41	40	41	40	0.000234522
A0A287BB18_PIG	RAB3GAP2	RAB3 GTPase activating non-catalytic protein subunit 2	56487.4	28393.2	45386.8	34296.9	45195.9	33042.8	23	10	23	24	21	26	25	11	26	26	22	27	0.000234522
A0A286ZS25_PIG	RELB	RELB proto-onco, NF-kB subunit	10620.6	3495.97	11985.5	7053.24	11591.6	7747.88	3	3	3	2	2	3	3	3	3	2	2	3	0.000407415
A0A4X1TDZ9_PIG	MYO1D	Unconventional myosin-Id	54760.5	80965.8	86445.1	116854	111598	68337.5	62	59	64	69	69	68	89	87	95	104	104	102	0.000234522
A0A287ABA9_PIG	LOC110257570	TRPM8 channel-associated factor 2 isoform X1	174089	0	154782	347757	395257	292110	1		22	28	29	29	1		29	39	41	40	0.000234522
K7GLP9_PIG	SMS	Spermine synthase	423640	198024	308733	193428	269870	181204	17	17	17	15	15	17	22	22	22	20	20	22	0.000234522
I3LFP5_PIG	PDZK1IP1	PDZK1-interacting protein 1	526342	0	429155	26271.8	83503	187650	2		2	1	1	1	2		2	1	1	1	0.0011355
F1RHJ1_PIG	MRPL24	Large ribosomal subunit protein uL24m	0	0	0	35316.9	16374.5	39868.3				5	2	4				6	2	5	0.000234522
RS21_PIG	RPS21	Small ribosomal subunit protein eS21	1426400	933909	1584150	1.39051e+06	1.58044e+06	1457425	7	7	6	7	7	7	13	11	12	13	13	13	0.000234522
A0A5G2QQ04_PIG	EMC1	ER membrane protein complex subunit 1	46600.9	44540.2	57718.8	43810.5	48589.8	37991.6	37	34	37	38	39	36	43	39	44	43	45	41	0.000234522
I3LL32_PIG	CHIA	chitinase	79846.3	91293.7	22588.2	553221	77856.8	304767	5	6	4	8	6	8	6	6	5	10	8	10	0.000234522
F1S4I0_PIG	NAA35	N-alpha-acetyltransferase 35, NatC auxiliary subunit	10874.3	6346.91	9027.26	9496	9574.65	10217	7	2	5	5	5	8	7	2	5	5	5	8	0.000234522
A0A4X1UU82_PIG	CTPS2	CTP synthase	71355.7	49648.4	71236.2	61184.1	73853.8	51927.8	12	6	12	12	12	12	13	6	13	13	13	13	0.000234522
A0A480STU2_PIG	LHPP	Phospholysine phosphohistidine inorganic pyrophosphate phosphatase	146925	93586	91137.3	170748	114001	126992	9	7	8	9	7	9	10	7	9	11	8	11	0.000234522
F2Z5F5_PIG	RPS8	40S ribosomal protein S8	1.40541e+06	386341	1.58387e+06	1420900	2.24816e+06	1.68457e+06	11	9	10	13	12	13	15	12	14	18	17	19	0.000234522
A0A287BG14_PIG	PSMC6	Proteasome 26S subunit, ATPase 6	171710	42921	141068	141697	153776	143200	21	11	20	20	19	20	29	11	28	26	27	30	0.000234522
F1RQU2_PIG	HSP90AB1	Heat shock protein HSP 90-beta	1.42283e+06	451306	1.36966e+06	1.12956e+06	1.40758e+06	1.49109e+06	31	20	25	30	32	31	41	24	35	42	43	45	0.000234522
F1SRI1_PIG	RAB9A	RAB9A, member RAS onco family	189736	27213.9	143087	104483	76681.8	101181	8	2	8	7	6	7	11	2	11	10	9	10	0.000234522
F1RSN9_PIG	SLC39A4	Zinc transporter ZIP4	45211.5	45591.8	82296.8	58585	88843.8	62992.1	8	7	10	9	11	10	10	9	12	10	13	11	0.000234522
A0A5G2Q777_PIG	BROX	BRO1 domain-containing protein BROX	39413.9	21443.7	37218.4	43735.5	31262.2	30935.3	8	4	9	8	7	8	8	4	9	8	7	8	0.000234522
ACON_PIG	ACO2	Aconitate hydratase, mitochondrial	229517	153900	272369	674540	520685	585635	42	37	41	43	42	44	52	41	50	61	56	62	0.000234522
A0A287A608_PIG	AHNAK	AHNAK nucleoprotein	6884.05	23397.3	3076.94	11430	33586.5	80026.9	10	1	5	13	28	39	11	1	5	13	32	44	0.000234522
RS18_PIG	RPS18	Small ribosomal subunit protein uS13	2.65926e+06	1.30654e+06	4.30302e+06	1.75476e+06	2.81471e+06	1.97641e+06	17	17	17	14	16	16	19	19	19	16	18	18	0.000234522
A0A8X9AEI6_PIG	ATP5F1C	ATP synthase subunit gamma	220007	457277	462414	1.55492e+06	385463	1.28861e+06	14	16	17	16	16	16	16	18	20	21	20	21	0.000234522
ACY2_PIG	ASPA	Aspartoacylase	55889.6	31048.9	42881.7	71166.2	42444.6	50366.7	7	2	5	7	7	8	8	2	6	8	8	9	0.000234522
A0A287AHU1_PIG	PAIP1	Poly(A) binding protein interacting protein 1	56680.8	41125	42054.6	36185.6	44422.3	41595	6	5	6	6	5	6	6	5	6	6	5	6	0.000234522
K7GSR6_PIG	NT5E	5'-nucleotidase	5011.55	6627.71	11367.4	23112.2	29940.8	35634.5	1	1	1	9	9	10	1	1	2	11	10	12	0.000234522
A0A287AXU5_PIG	LOC100526118	Glutathione S-transferase	2.30008e+06	2.11635e+06	765794	5.25352e+06	5.41235e+06	4.44466e+06	4	5	4	5	5	5	6	8	7	8	8	8	0.000234522
GLTP_PIG	GLTP	Glycolipid transfer protein	76089.4	128008	121906	87367.1	89297.1	71325.9	8	9	7	8	7	8	9	10	8	9	8	9	0.000234522
OXSR1_PIG	OXSR1	Serine/threonine-protein kinase OSR1	92126.1	59575.2	59262.4	85266.7	64153.9	89937.3	12	6	11	13	10	13	15	7	14	16	12	16	0.000234522
A0A287BDH4_PIG	STK10	non-specific serine/threonine protein kinase	11288.7	2342.73	6566.57	13410.1	11699.5	14811.7	8	3	5	8	9	11	8	3	5	8	9	11	0.000234522
I3LUP6_PIG	NPM1	Nucleophosmin	1138925	1718030	904980	658315	862570	683515	12	12	12	13	13	13	19	18	19	19	19	20	0.000234522
A0A287AXI2_PIG	ATP6V1C1	V-type proton ATPase subunit C	114489	82994.1	115797	61673.4	72452.5	48869.7	34	28	33	26	28	31	38	31	36	28	31	33	0.000234522
A0A4X1TVP3_PIG	IVNS1ABP	Influenza virus NS1A binding protein	36313.7	10818.3	38077.6	31646.6	45536.8	29145.5	14	4	13	12	13	12	14	4	13	12	13	12	0.000234522
I3LB61_PIG	SAMD9	Sterile alpha motif domain containing 9	3410.57	3453.81	3205.07	3881.69	7200.69	4463.31	11	4	12	12	13	13	11	4	12	12	13	13	0.000234522
K7GLT8_PIG		ATP synthase subunit beta	556589	608905	1.25806e+06	3.57789e+06	1.11159e+06	3.41438e+06	24	21	24	25	24	25	40	36	42	45	42	45	0.000234522
A0A5G2QYC9_PIG	PIGN	GPI ethanolamine phosphate transferase 1	10832.9	16653.7	22516.8	14482.3	12415.1	14596.6	5	4	7	6	5	4	5	4	7	6	5	4	0.000234522
I3LCC2_PIG	MARS1	Methionine--tRNA ligase, cytoplasmic	101170	29819.1	69512.6	93997.4	106748	104118	27	12	25	27	28	27	32	13	29	33	32	33	0.000234522
A0A8D1UV56_PIG	GTF2F2	General transcription factor IIF subunit 2	35956.7	42044.4	13323.7	24611.4	32272.1	30333.9	1	1	2	3	1	3	1	1	2	3	1	3	0.000407415
F1RZ89_PIG	SGSH	N-sulfoglucosamine sulfohydrolase	378759	937742	646392	459027	800627	181035	14	14	15	14	15	12	18	19	19	18	19	16	0.000234522
B8Y648_PIG	UBE2L3	E2 ubiquitin-conjugating enzyme	1.14416e+06	633108	1.11942e+06	1.22852e+06	1.43272e+06	1.12561e+06	8	8	8	8	8	8	12	12	12	12	12	12	0.000234522
F1RIY7_PIG	SUN1	Sad1 and UNC84 domain containing 1	1721.52	7493.32	8423.52	17154.6	4058.96	19122.3	1	2	1	12	4	12	1	2	1	13	4	13	0.000234522
A0A287A328_PIG	RRAS2	Ras-related protein R-Ras2	218000	77588.8	240160	240931	291657	217574	8	5	8	8	8	8	11	6	11	10	11	11	0.000234522
RAB14_PIG	RAB14	Ras-related protein Rab-14	634325	663081	584954	866069	836719	812269	13	9	14	17	16	17	23	13	21	27	26	27	0.000234522
A0A287B0A0_PIG	BCO2	Carotenoid-cleaving dioxygenase, mitochondrial	0	5731.35	3119.78	16329	6556.73	17169		2	1	11	3	11		2	1	12	3	12	0.000234522
K1C14_HUMAN	KRT14	Keratin, type I cytoskeletal 14	874692	585322	404714	1.22283e+06	575595	581692	6	4	6	6	5	2	6	4	6	6	5	2	0.000234522
A0A287BN15_PIG	LOC110255312	IF rod domain-containing protein	0	0	0	39256.4	8135.46	8975.97				1	1	1				1	1	1	0.000407415
K1C10_HUMAN	KRT10	Keratin, type I cytoskeletal 10	1.30214e+06	1.89077e+06	921526	1.01435e+06	1.28015e+06	298612	18	17	16	18	16	14	25	26	23	25	24	19	0.000234522
F1RHW4_PIG	RRAS	RAS related	61704.7	37728.8	72197.5	123631	132328	143959	5	4	4	5	5	5	5	4	4	5	5	5	0.000234522
A0A286ZSA0_PIG	SORT1	Sortilin 1	25392.6	36946.9	39353.6	22099.8	37609.1	16980.9	8	9	10	9	9	8	11	12	13	12	12	11	0.000234522
A0A287BDL0_PIG	TRIP12	E3 ubiquitin-protein ligase	5497.41	2759.78	4206.7	6911.79	4724.23	6631.04	16	4	11	19	15	18	19	4	12	22	17	21	0.000234522
A0A287B562_PIG	LOC100624788	UDP-glucuronosyltransferase	122190	120381	171438	282264	250614	310706	10	7	9	10	10	10	11	8	10	12	12	12	0.000234522
A0A287BJY5_PIG	HECTD4	HECT domain E3 ubiquitin protein ligase 4	1133.22	684.091	556	752.857	856.694	782.429	2	1	1	2	2	2	2	1	1	2	2	2	0.0044335
I3LUM8_PIG	FARSB	Phenylalanine--tRNA ligase beta subunit	155261	49866.1	115021	131952	141256	123306	25	17	25	25	25	25	30	20	30	30	30	29	0.000234522
HS90A_PIG	HSP90AA1	Heat shock protein HSP 90-alpha	6.64067e+06	3.56706e+06	5.49876e+06	4.88459e+06	6.31937e+06	5.89461e+06	34	27	32	33	36	34	51	38	48	52	54	52	0.000234522
A0A287AF88_PIG	ASCC3	Activating signal cointegrator 1 complex subunit 3	7402.97	3849.06	8755.17	7032.9	7669.79	6429.16	24	14	21	24	22	24	26	14	23	26	23	25	0.000234522
D2D0E6_PIG	MLYCD	Malonyl-CoA decarboxylase	7437.03	11964.3	10425.9	22955.6	14975.6	21256.5	7	8	8	14	11	15	7	8	8	15	12	16	0.000234522
OPTN_PIG	OPTN	Optineurin	17849.7	13807.7	30461.6	19885.1	28472.8	20408.8	11	3	15	11	11	14	11	3	16	12	13	15	0.000234522
F1RNY3_PIG	ANKRD27	Ankyrin repeat domain 27	2040.44	751.125	1541.6	1127.05	1612.69	1059.85	3	1	3	3	3	3	3	1	3	3	3	3	0.000585594
A0A286ZTH5_PIG	RAB27B	small monomeric GTPase	58883.2	25718.3	31824.1	95695.8	55497.9	108631	5	2	5	6	4	6	6	2	5	7	4	7	0.000234522
A0A8W4F877_PIG	ADSL	Adenylosuccinate lyase	81856.8	36014.4	54101.2	80466.5	71269.7	65133.8	15	6	12	15	13	14	16	6	12	16	14	15	0.000234522
A0A287AL53_PIG	ABHD10	Abhydrolase domain containing 10, depalmitoylase	18602.9	32262.3	23346.1	42116.1	34527.7	37106.4	6	7	7	8	5	9	7	9	9	10	6	11	0.000234522
A0A8D1L552_PIG	TRAPPC13	Trafficking protein particle complex subunit 13	38773.4	20437.5	32248.2	24709.7	27219.9	19038.7	9	7	8	7	8	8	9	7	8	7	8	8	0.000234522
F1SKM0_PIG	UQCRC1	Ubiquinol-cytochrome c reductase core protein 1	78147	75466.3	134587	589511	176754	533111	17	16	19	19	19	20	22	22	25	27	25	31	0.000234522
A0A286ZX29_PIG	SERPINB12	Serpin family B member 12	19526.8	58816.2	15609.5	12712	0	8780.35	4	6	2	4		1	4	7	2	4		1	0.000234522
ILEU_PIG	SERPINB1	Leukocyte elastase inhibitor	3.24157e+06	6.44057e+06	3.74923e+06	3.06921e+06	4458000	2.48841e+06	28	28	28	27	28	27	45	46	46	44	45	44	0.000234522
A0A286ZQV5_PIG	DNAJC13	DnaJ heat shock protein family (Hsp40) member C13	38970	31253.8	42536.9	19703.6	30212	16425.6	92	83	92	83	91	82	112	97	112	98	107	97	0.000234522
A0A480QG80_PIG	IARS2	isoleucine--tRNA ligase	7819.98	10969	11160.6	39196.9	29607.5	34268	6	13	17	25	22	26	6	15	18	30	28	32	0.000234522
F1SSA6_PIG		Myosin motor domain-containing protein	19931.8	10470.7	21152.4	2483.12	5606.26	1322.88	39	32	41	1	1	3	43	35	46	1	1	3	0.000234522
KGUA_PIG	GUK1	Guanylate kinase	58710.8	41257.6	34219.3	84489.4	72773.5	101870	8	8	6	8	9	10	9	8	6	9	9	11	0.000234522
F1SP18_PIG	TARS1	threonine--tRNA ligase	340713	191267	256063	269996	338831	257554	32	29	31	32	32	32	36	33	35	36	36	36	0.000234522
AMPL_PIG	LAP3	Cytosol aminopeptidase	5.62469e+06	1.04147e+07	4.0671e+06	3.29715e+06	3.85569e+06	1.44532e+06	37	39	41	39	38	37	62	66	67	63	60	58	0.000234522
ECHA_PIG	HADHA	Trifunctional enzyme subunit alpha, mitochondrial	133926	227165	192234	975488	503954	904048	34	35	33	37	36	37	49	48	46	60	58	60	0.000234522
I3LBU0_PIG	UGT2B31	UDP-glucuronosyltransferase	6355.15	37916.7	10720.9	61921.8	59925.8	88372.4	3	5	3	7	6	7	3	6	3	9	8	9	0.000234522
A0A5G2QZU5_PIG	STK39	non-specific serine/threonine protein kinase	7741.24	0	9182.49	9735.27	11004.4	14980.9	1		2	2	1	2	1		2	2	1	2	0.00254626
A0A287B9N5_PIG	ANO9	Anoctamin	1390.67	4007.46	3033.38	18391.6	11052.8	17517.5	2	2	4	9	6	9	2	2	4	11	6	10	0.000234522
A0A287B2C5_PIG		SUMO-activating enzyme subunit 2	28752.3	9730.97	17746.3	28757.9	26010.8	33681.8	7	6	7	7	7	8	8	6	8	9	9	10	0.000234522
A0A286ZV43_PIG	SLC39A11	Zinc transporter ZIP11	31584.4	39830.1	58482.9	41344.1	54721.9	32589.2	4	3	4	4	4	4	4	3	4	4	4	4	0.000234522
A0A286ZU93_PIG	CDH17	Cadherin-17	425258	153400	208690	364084	201639	400281	34	16	31	36	32	36	46	20	41	48	40	47	0.000234522
A0A480NSC6_PIG	RPS6KA1	Ribosomal protein S6 kinase	39446.7	13229.6	39042.9	54310.8	53315.6	56716.9	17	6	17	19	19	20	24	8	23	27	28	29	0.000234522
A0A287A3K5_PIG	RPS6KA3	Ribosomal protein S6 kinase	0	0	0	46392.6	45097.5	49655.3	16	5	13	18	17	18	19	5	14	22	20	22	0.000234522
A0A8W4FGK0_PIG	SUSD2	Sushi domain containing 2	86198.5	214668	186644	60180	102958	36262	12	13	13	12	13	11	15	16	17	14	15	13	0.000234522
SC5AB_PIG	SLC5A11	Sodium/myo-inositol cotransporter 2	63759.6	99572.2	120067	42373.7	82892.2	25232.3	10	10	11	10	11	7	14	13	15	13	15	9	0.000234522
I3LG77_PIG	SAMHD1	Deoxynucleoside triphosphate triphosphohydrolase SAMHD1	2993.41	0	3220.75	8202.32	3744.73	10038.2	2		3	6	3	6	2		3	6	3	6	0.000234522
SAA2_PIG	SAA2	Serum amyloid A-2 protein	28591.6	40279.2	23238.7	0	0	51010.4	1	1	1			1	1	1	1			1	0.000234522
SCOT1_PIG	OXCT1	Succinyl-CoA:3-ketoacid coenzyme A transferase 1, mitochondrial	35329.7	40724.2	47534.5	187163	152539	144183	13	11	14	20	20	20	14	12	16	24	23	24	0.000234522
A0A287BDS7_PIG	CORO1A	Coronin	133297	44177.6	70274	297038	207377	406660	11	9	10	15	15	17	12	9	11	17	15	22	0.000234522
F2Z5A8_PIG	SMC1A	Structural maintenance of chromosomes protein	7931.52	11552.1	7050.43	15430	11560.5	15709.3	20	17	18	31	23	35	21	20	18	35	24	41	0.000234522
I3LCB2_PIG	POLR2H	DNA-directed RNA polymerases I, II, and III subunit RPABC3	53519.8	75668.1	29474	50163.4	16627.5	28060.2	4	3	3	4	2	4	4	3	3	4	2	4	0.000234522
A0A5G2RHH2_PIG	EHD1	EH domain containing 1	153332	177283	219069	183045	208931	156214	25	18	25	24	25	24	38	26	38	37	37	36	0.000234522
I3LDA5_PIG	EHD4	EH domain containing 4	36208.7	17091.1	33850.8	37470.8	44112.8	46305.4	17	9	17	16	18	16	18	9	18	17	18	17	0.000234522
I3LAJ6_PIG	RALA	RAS like proto-oncogene A	132242	134107	135626	151268	168149	144799	8	8	8	8	7	8	9	9	9	9	8	9	0.000234522
ABCG2_PIG	ABCG2	Broad substrate specificity ATP-binding cassette transporter ABCG2	856291	0	966052	872273	805779	557585													0.000234522
A0A287BHE7_PIG	RPS14	Ribosomal protein S14	1892200	226356	2.22146e+06	1.95227e+06	3453000	2.13943e+06	6	5	7	9	9	9	10	6	11	14	15	15	0.000234522
TRFE_PIG	TF	Serotransferrin	695271	1.68139e+06	444529	728738	1.12813e+06	781331	55	62	55	55	59	58	85	92	82	82	88	88	0.000234522
AGM1_PIG	PGM3	Phosphoacetylglucosamine mutase	527542	151432	413181	247331	330313	146802	27	22	25	25	25	25	36	26	34	32	33	31	0.000234522
A0A287ATC5_PIG	PACSIN3	Protein kinase C and casein kinase substrate in neurons 3	55716	48603	43708.5	14115.9	13915.7	7967.57	12	11	11	8	7	4	15	12	14	8	7	4	0.000234522
ROCK2_PIG	ROCK2	Rho-associated protein kinase 2	38363	22852.5	36047.2	29978.8	34459.2	28631.6	43	28	42	40	40	40	52	31	51	48	46	49	0.000234522
SC5A1_PIG	SLC5A1	Sodium/glucose cotransporter 1 (Fragment)	1.18073e+06	3.20815e+06	2.16216e+06	1.28647e+06	1.94785e+06	1.03836e+06	12	9	11	11	11	11	24	19	23	23	23	23	0.000234522
F1SAB2_PIG	COG7	Conserved oligomeric Golgi complex subunit 7	38355.7	17722	28642.9	16796.5	17212.1	16528.4	24	5	17	16	15	17	27	6	18	16	16	17	0.000234522
KAP0_PIG	PRKAR1A	cAMP-dependent protein kinase type I-alpha regulatory subunit	47362.6	49027	47422.2	85746.5	70666.5	95647.8	7	1	7	8	7	10	10	1	9	11	9	13	0.000234522
A0A287B5J0_PIG	TBC1D9B	TBC1 domain family member 9B	31139.5	16303.6	21711.2	28520.5	27764.8	24810.7	16	3	10	15	14	17	18	4	11	16	16	19	0.000234522
A0A287AB27_PIG	TRIM36	RING-type E3 ubiquitin transferase	7296.47	6161.91	6310.51	12509.3	10456.3	16619.9	6	3	7	8	8	11	6	4	8	8	9	12	0.000234522
A0A287A7G4_PIG	MAN1B1	alpha-1,2-Mannosidase	21143.7	22957.2	26823.9	16847.3	18022.8	16140.5	18	13	15	18	14	18	20	14	17	22	17	22	0.000234522
F1SGQ0_PIG	DHRS1	Dehydrogenase/reductase 1	220715	45246.4	115812	396286	295670	430392	16	12	16	16	16	16	22	14	22	22	22	22	0.000234522
F1SQX4_PIG	MELTF	Melanotransferrin	1.92967e+06	2.25076e+06	2.70961e+06	669029	595533	185166	45	47	47	44	43	41	68	70	72	62	60	54	0.000234522
A0A287AIM8_PIG	C5	Complement C5	7179.91	12054.6	6359.15	9984.27	13613.6	10913.7	25	30	26	30	32	33	30	33	28	36	37	40	0.000234522
A0A8W4FMZ5_PIG	USP15	Ubiquitin carboxyl-terminal hydrolase	25248.3	19801.2	21009.3	21920.8	24097.2	23111.2	28	21	24	26	25	27	36	26	31	34	32	33	0.000234522
A0A4X1SRU3_PIG	PSMC4	26S proteasome regulatory subunit 6B	276751	65772	221199	199143	235122	199129	24	15	22	23	21	23	29	17	26	28	25	28	0.000234522
K2C6A_HUMAN	KRT6A	Keratin, type II cytoskeletal 6A	9510.44	23943.9	27346.2	50649	12470.2	12839.7	1		1	1			1		1	1			0.000234522
A0A5G2R9R9_PIG	SEPTIN9	Septin 9	106767	47127.3	82220.9	125424	123997	124594	13	10	13	13	13	14	15	10	15	15	15	16	0.000234522
F1SIP0_PIG	SEPTIN2	Septin	244228	79962.2	147011	229375	193123	222372	12	10	10	14	14	15	14	11	12	16	16	17	0.000234522
F1SIK9_PIG	SEPTIN7	Septin	118379	48028.2	59593	97125.5	116092	121133	16	8	15	16	19	18	18	8	17	17	22	21	0.000234522
F1SD71_PIG	RIN3	Ras and Rab interactor 3	11911.4	5063.21	9855.81	9589.72	10969.4	7642	8	4	7	7	4	5	8	4	7	7	4	5	0.000234522
A0A8D1HLV4_PIG	ANXA13	Annexin	2.69965e+06	3.82806e+06	3300250	2.16038e+06	2.62023e+06	1.32406e+06	40	40	41	39	40	36	61	61	62	60	60	54	0.000234522
A0A287BM50_PIG	LGALS8	Galectin	56837.1	80772.9	77141.4	35085.3	42584.6	31517.9	12	11	12	11	10	10	12	12	13	11	10	10	0.000234522
I3LJI6_PIG	GTPBP4	Nucleolar GTP-binding protein 1	2453.51	3579.55	0	5893.31	1963.24	7551.59	1	1		2	1	4	1	1		2	1	4	0.00128866
M3TYW5_PIG	QARS1	glutamine--tRNA ligase	202015	97655.3	151764	251113	255027	242645	42	32	39	45	42	45	56	37	51	57	55	60	0.000234522
AT2B1_PIG	ATP2B1	Plasma membrane calcium-transporting ATPase 1	34474.7	38778.7	45873.5	123925	81266.2	138743	15	13	17	20	18	20	18	16	22	26	23	28	0.000234522
I3LLA8_PIG	SSRP1	FACT complex subunit SSRP1	54409.6	45996.6	40780.6	48828.4	45654.8	46943.4	17	13	16	17	15	17	18	14	17	17	16	18	0.000234522
F1SQ36_PIG	PARP14	Poly [ADP-ribose] polymerase	10637.8	9437.45	10928.5	10740.5	12031.8	14460.4	31	6	34	37	37	41	35	6	38	40	41	44	0.000234522
A0A286ZW95_PIG	PNPLA6	Patatin like phospholipase domain containing 6	18471.6	22753.8	33377.9	42651.3	42160	40685.8	29	15	28	31	31	33	32	17	33	36	35	37	0.000234522
A0A286ZSI3_PIG	NCSTN	Nicastrin	146685	419551	269774	194523	314737	135180	13	13	12	13	12	12	13	14	13	14	13	13	0.000234522
A0A287BQI6_PIG	BZW2	eIF5-mimic protein 1	59867.3	15756.5	78834.5	31579.1	39958.8	50839.4	9	3	9	7	6	8	10	3	11	8	6	10	0.000234522
A0A287BNE9_PIG	TRIM28	Tripartite motif containing 28	97464.9	43845.6	54478.5	62656.3	47586.1	75424.6	18	10	14	17	11	20	20	10	16	19	13	22	0.000234522
A0A5G2R1Z5_PIG	HSPA14	Heat shock 70 kDa protein 14	30431.9	16891.1	31281.1	22809.1	25985.7	25987.1	10	5	9	8	10	11	10	5	9	8	10	11	0.000234522
A0A286ZWK7_PIG	ESRP2	Epithelial splicing regulatory protein 2	13045.8	0	7314.54	14759	13486.6	13281.6	3		2	5	3	5	3		2	5	3	5	0.000234522
A0A286ZXS0_PIG	SPTAN1	Spectrin alpha, non-erythrocytic 1	70757.8	79526.1	75186.9	70392	81576.4	59170.4	180	166	182	180	179	175	242	225	249	243	243	234	0.000234522
A0A286ZVB5_PIG	MAP2K7	mitogen-activated protein kinase kinase	9486.43	9422.3	12985.9	12338.6	8382.5	9630.7	6	1	3	5	4	5	6	1	3	5	4	5	0.000234522
F6Q1M2_PIG	ASNS	Asparagine synthetase [glutamine-hydrolyzing]	31085.6	21244.1	30010.2	13036.3	22919.7	26565.1	8	5	9	5	7	9	10	7	12	7	10	11	0.000234522
TFAM_PIG	TFAM	Transcription factor A, mitochondrial	30393.4	128883	63971.9	112969	113577	133679	6	1	8	12	11	13	6	1	10	15	13	16	0.000234522
F2Z5P7_PIG	ABHD17B	Alpha/beta hydrolase domain-containing protein 17B	80855.9	82798.8	80249.4	79312.9	66986.5	67989.4	5	5	5	5	5	5	6	6	6	6	6	6	0.000234522
A0A287AG10_PIG	MLKL	Mixed lineage kinase domain like pseudokinase	12509.3	4445.24	10978.1	20701	17644.7	26303.1	6	1	7	9	8	10	6	1	7	9	8	10	0.000234522
A0A4X1SXY5_PIG	ATP6V1A	H(+)-transporting two-sector ATPase	134047	29776.4	127426	79863.6	95455.2	62958.1	7	6	7	6	6	7	10	9	10	9	9	10	0.000234522
A0A4X1V930_PIG	LUC7L2	LUC7 like 2, pre-mRNA splicing factor	50280	0	36052.2	72058.1	75616.2	97484.2	6	1	3	6	7	6	6	1	3	6	7	6	0.000234522
F1RQS0_PIG	ENPP4	bis(5'-adenosyl)-triphosphatase	20859.2	41914.6	39500.6	36322.8	56971.4	39085.8	4	8	8	7	8	8	5	11	11	9	11	11	0.000234522
F1RXE6_PIG	SMARCE1	SWI/SNF related, matrix associated, actin dependent regulator of chromatin, subfamily e, member 1	11395.7	9283.88	7112.52	25540	20528.5	29968.5	3	2	3	6	7	8	3	2	4	8	8	10	0.000234522
A0A287BSF6_PIG	GBP1	Guanylate binding protein 1	624370	1.02213e+06	1.00994e+06	386948	566452	820493	32	34	35	30	32	33	51	50	52	43	49	53	0.000234522
A0A287B9Y9_PIG	RBM26	RNA binding motif protein 26	5625.37	0	4600.15	9228.41	8387.28	9256.31	2		1	1	1	2	2		1	1	1	2	0.00430535
A0A5G2QI29_PIG	KRT4	Keratin 4	71444.6	4199.14	9176.89	347070	20693.6	67736.8	15	1	4	27	4	17	19	1	4	31	4	20	0.000234522
A0A4X1SLB7_PIG	BLOC1S4	Biogenesis of lysosomal organelles complex 1 subunit 4	41820.5	28705.8	43573.1	27317.4	33908.2	31849.8	4	3	4	4	4	5	4	3	4	4	4	5	0.000234522
A0A287B7K6_PIG	KRT78	Keratin 78	7631.07	0	1303.84	31710.5	2555.3	7465.21	2		1	13	1	6	2		1	15	1	6	0.000234522
F1SCG1_PIG	PKN1	protein kinase C	20148.4	12340.4	24482.5	30553.8	23795.2	27171.6	8	3	7	12	9	12	8	3	7	12	9	12	0.000234522
A0A286ZQX2_PIG	VAV1	Proto-oncogene vav	3993.31	0	1281.08	1771.65	1911.28	3221.63	1		2	4	2	6	1		2	4	2	6	0.000234522
A0A287B0L4_PIG	ZZEF1	Zinc finger ZZ-type and EF-hand domain containing 1	11331.5	11645.1	10614	13347.1	13414.5	11780.3	62	32	58	66	64	67	70	35	66	75	73	76	0.000234522
F1RJH8_PIG	ASL	Argininosuccinate lyase	852962	361771	558894	373818	407721	204174	31	29	30	30	29	28	47	40	46	46	46	42	0.000234522
K2C1_HUMAN	KRT1	Keratin, type II cytoskeletal 1	2.40787e+06	806655	662278	723235	738430	119422	32	31	31	29	31	24	50	45	47	45	45	33	0.000234522
A0A287ABD5_PIG	KRT6A	IF rod domain-containing protein	30641.9	13470.4	0	275354	64757	149851	2	1	1	3	3	3	2	1	1	3	3	3	0.000234522
A0A8W4FHX2_PIG	PAPSS2	3'-phosphoadenosine 5'-phosphosulfate synthase 2	96545.5	35233.6	71756.4	266955	141550	171837	34	15	30	36	37	37	47	19	39	53	51	53	0.000234522
A0A4X1WBI1_PIG	KRT8	Keratin, type II cytoskeletal 8	214398	214507	74606.8	3840775	536512	4208700	20	19	18	30	26	30	27	23	21	50	35	50	0.000234522
F1RZ28_PIG	RPS10	Ribosomal protein S10	725300	61098.2	689414	969677	1.32837e+06	1.10401e+06	11	3	7	12	9	15	14	3	10	15	12	19	0.000234522
I3LC26_PIG	WBP2	WW domain binding protein 2	87827.5	54629.3	56234.8	141891	129644	128852	3	1	2	5	5	4	3	1	2	5	5	4	0.000234522
A0A287BK49_PIG	EFNB1	Ephrin-B1	7921.54	13510.4	8177.71	13349	13100.2	15914	2	1	2	2	2	2	2	1	2	2	2	2	0.0011355
F1SDB8_PIG	CHD1L	Chromodomain helicase DNA binding protein 1 like	13199.4	2266.82	14524.4	13018.8	10774.2	13801.1	5	1	4	8	4	8	5	1	4	8	4	9	0.000234522
A0A286ZXU2_PIG	FLNA	Filamin A	58761.7	47351.4	48121.1	11192.7	11947.2	13076.9	80	70	77	42	45	54	93	81	89	44	49	56	0.000234522
A0A287ADD9_PIG	TBC1D15	TBC1 domain family member 15	29716.1	18223	27807.8	19868	22898.9	15972.4	17	11	17	14	16	12	18	11	18	15	17	13	0.000234522
I3LQ79_PIG	MVP	Major vault protein	285344	177949	279572	574284	633857	591125	49	45	49	50	51	49	61	53	61	66	65	64	0.000234522
A0A4X1TGZ1_PIG	ENTPD5	nucleoside diphosphate phosphatase	787845	801648	996510	626283	737224	666152	15	15	15	16	16	16	19	19	19	20	20	20	0.000234522
A0A5G2R8I7_PIG	SPATS2	Spermatogenesis associated serine rich 2	9749.24	4296.39	14988.5	4823.34	8692.05	5008.74	3	2	3	1	3	2	3	2	3	1	3	2	0.000407415
A0A5G2RCT6_PIG	MIPEP	Mitochondrial intermediate peptidase	7037.82	5928.85	11123	16818.9	12229.8	14220.9	7	4	8	11	9	10	7	4	8	11	9	10	0.000234522
A0A5G2QQT4_PIG	COMMD9	COMM domain containing 9	122866	93880	105005	49557.6	60216.1	42442.9	7	6	7	7	6	7	8	7	8	8	7	8	0.000234522
F1RI46_PIG	FAM98C	Family with sequence similarity 98 member C	16170	0	11145.4	13236.5	14359.5	19593.9	5		3	5	3	5	5		3	5	3	5	0.000234522
AATM_PIG	GOT2	Aspartate aminotransferase, mitochondrial	483409	804233	507182	1.21334e+06	1.1665e+06	1.25495e+06	26	24	27	29	29	29	34	32	34	37	37	38	0.000234522
A0A480WLU7_PIG	TARS2	threonine--tRNA ligase	0	22492.9	12643.3	62652.1	55859.6	49036.5		1	3	7	6	7		1	3	7	6	7	0.000234522
A0A8W4F9K2_PIG	KIF13B	Kinesin family member 13B	33443.5	16811.9	34996.9	29620.9	32559.1	35391.2	13	7	9	17	17	19	15	8	12	20	21	23	0.000234522
A0A287AFQ4_PIG	C8G	Complement C8 gamma chain	23768.3	28473.5	22004.5	30553.7	41076.1	36651.8	4	5	5	4	6	6	4	5	5	4	6	6	0.000234522
M3TYJ4_PIG	MCM6	DNA replication licensing factor MCM6	7449.02	0	4754.69	5959.18	6190.68	10529	11		7	9	2	13	11		7	9	2	13	0.000234522
A0A287BCE6_PIG	FCGBP	VWFD domain-containing protein	875654	3.27396e+06	1.21317e+06	1.78009e+06	1.43339e+06	1.59256e+06	63	66	65	66	63	65	79	85	84	84	81	84	0.000234522
A0A287ANV7_PIG	LCP1	Lymphocyte cytosolic protein 1	91607	94124.6	45997.2	255150	160555	381515	31	28	25	31	32	32	39	39	29	47	43	48	0.000234522
A0A287AZ60_PIG	MTMR3	protein-tyrosine-phosphatase	7452.97	6175.04	9955.95	9195.6	11053.1	10262.6	3	2	3	3	3	3	3	2	3	3	3	3	0.00142704
RBM4B_PIG	RBM4B	RNA-binding protein 4B	65772.4	45296.2	63110.5	179965	121478	208757				1		1				1		1	0.000234522
A0A287BG93_PIG	LOC100626015	Nodal modulator 1	41743.9	64704.2	60395.8	37905.8	40036.9	42079.2	41	38	41	39	40	40	47	46	50	48	47	48	0.000234522
A0A4X1VSM1_PIG	SMIM24	Small integral membrane protein 24	49930.7	0	54325.3	323707	297712	426812	2		2	3	5	5	3		2	5	7	8	0.000234522
HS71B_PIG	HSPA1B	Heat shock 70 kDa protein 1B	2.29881e+06	2.73717e+06	1.84606e+06	2.04717e+06	3.15193e+06	2.4852e+06	5	5	5	6	6	6	9	9	8	10	10	10	0.000234522
A0A286ZWK2_PIG	HSPA8	Heat shock protein family A (Hsp70) member 8	2.14197e+06	2.59607e+06	1.88357e+06	1.66204e+06	1.96743e+06	1.53895e+06	37	39	37	37	36	37	66	69	67	65	65	66	0.000234522
F1S2G3_PIG	TBCA	Tubulin-specific chaperone A	48648.9	0	10519.5	47556.2	38106.1	115878	3		1	7	5	7	3		1	7	5	7	0.000234522
A0A287ADV8_PIG	LMNB2	Lamin B2	14728.1	19772.3	11473.9	45195.1	18878.3	46142.8	19	16	8	30	16	29	20	17	8	32	17	31	0.000234522
ANXA2_PIG	ANXA2	Annexin A2	667921	1.12069e+06	901200	1.33904e+06	1.24534e+06	1.25326e+06	31	29	33	32	32	31	47	45	49	49	48	48	0.000234522
A0A5G2RGN2_PIG	SCLY	Selenocysteine lyase	126332	43539.7	76522.5	120023	134116	97730	13	8	13	14	14	14	17	10	15	18	18	18	0.000234522
A0A287BPY3_PIG	MYOF	Myoferlin	1226.22	732.891	823.204	1018.18	1032.97	1293.07	2	1	3	3	3	3	2	1	3	3	3	3	0.000585594
A0A287ASU4_PIG	RPS2	Small ribosomal subunit protein uS5	1198450	967633	1.25699e+06	909804	1352875	1.02259e+06	19	18	18	16	18	19	26	26	25	24	26	27	0.000234522
F1RFB8_PIG	ADO	2-aminoethanethiol (Cysteamine) dioxygenase	9630.2	0	7719.2	8069.9	9559.05	9386.65	1		1	2	2	2	1		1	2	2	2	0.00142704
A0A286ZPD7_PIG	TMED7	Transmembrane emp24 domain-containing protein 7	363240	570282	365194	221964	202158	204479	10	10	10	10	10	10	13	13	13	13	13	13	0.000234522
A0A287AIW3_PIG	DYNC1LI1	Dynein light intermediate chain	102298	27460.8	122721	49081.3	50583.1	47968.7	15	7	15	14	14	12	20	10	21	19	19	17	0.000234522
F1SCY1_PIG	IFIT3	Interferon induced protein with tetratricopeptide repeats 3	19911.8	0	8392.49	16054.6	12717.5	23112.8	13		6	10	9	14	14		6	11	9	15	0.000234522
A0A4X1UIY4_PIG	AQR	RNA helicase aquarius	4885.71	5374.2	2812.98	7005.71	4160.34	8143.38	9	3	4	19	8	19	9	3	4	19	8	19	0.000234522
F1RZ01_PIG	CHID1	Chitinase domain-containing protein 1	70031.1	41146.8	77933.9	116085	62879.3	90474.6	13	12	14	15	13	15	16	15	17	18	16	18	0.000234522
A0A286ZY44_PIG	CLPTM1	CLPTM1 regulator of GABA type A receptor forward trafficking	59392.2	39713.6	83918.3	62604.4	53312.2	61310.6	16	15	17	17	13	16	18	16	18	19	15	18	0.000234522
F1SCT9_PIG	RDH14	Retinol dehydrogenase 14	33862.8	33303.3	36916.6	42912.8	35998.8	46942.8	6	5	6	6	6	6	6	5	6	6	6	6	0.000234522
F1SP04_PIG	RAI14	Retinoic acid induced 14	8087.81	5896.07	10570	6560.7	9015.3	6036.14	10	8	10	7	9	8	10	8	10	7	9	8	0.000234522
I3LV17_PIG	RALB	Ras-related protein Ral-B	771706	928106	979894	412963	473688	287821	7	8	7	7	7	7	11	12	11	10	11	11	0.000234522
F1ST81_PIG	DBNL	Drebrin like	160181	177778	141045	138102	161077	130594	10	8	9	10	12	14	12	10	11	12	14	17	0.000234522
K9J4U3_PIG	ATP6V1E1	V-type proton ATPase subunit E 1	495242	117415	478774	379288	510245	308565	8	7	9	9	9	9	11	10	12	12	12	12	0.000234522
A0A287AC03_PIG	PAN2	PAN2-PAN3 deadenylation complex catalytic subunit PAN2	373.541	248.584	698.431	1162.28	1121.52	1009.84	1	1	2	2	1	2	1	1	2	3	1	2	0.000585594
A0A287BAZ6_PIG	PRDX2	Peroxiredoxin-2	133590	48080.2	165455	55592.5	136138	44662.2	3	3	3	3	3	3	3	3	3	3	3	3	0.000407415
A0A8X9AEQ7_PIG	TAP2	ABC-type antigen peptide transporter	25693.3	26115	36176	41329.8	67369.5	108519	15	7	14	17	19	20	18	7	15	18	21	24	0.000234522
TFP11_PIG	TFIP11	Tuftelin-interacting protein 11	8469.6	13670.1	6764.66	11294.6	7371.34	8810.2	10	5	10	10	5	8	10	5	10	10	5	8	0.000234522
F1RJ68_PIG	OLFM4	Olfactomedin 4	148672	165804	125760	369150	288621	314675	16	15	14	17	17	18	22	20	20	23	23	24	0.000234522
F1S8M9_PIG	LRPAP1	Alpha-2-macroglobulin receptor-associated protein	245090	84506.3	533152	112670	131666	149462	27	15	28	20	23	23	36	18	37	28	30	29	0.000234522
RL11_PIG	RPL11	Large ribosomal subunit protein uL5	875129	292669	615943	776964	907343	787464	10	10	9	11	10	12	14	14	13	15	14	16	0.000234522
A0A480STD3_PIG	NHLRC3	NHL repeat containing 3	394058	1.33777e+06	327266	530981	977278	242193	14	15	14	13	14	12	21	23	20	20	22	18	0.000234522
A0A8W4FDB3_PIG	SETD3	protein-histidine N-methyltransferase	17491.8	13057.5	16802.5	13587.8	15531.4	16132.1	11	8	7	11	11	12	11	8	7	11	11	12	0.000234522
A0A287AFL3_PIG	RABEP2	Rab GTPase-binding effector protein 2	9304.72	5440.85	10306.7	13274.4	12169.9	11866.5	13	2	12	15	14	15	14	2	13	16	14	16	0.000234522
A0A4X1USF8_PIG	RMDN3	Regulator of microtubule dynamics protein 3	106833	28334.4	59746.7	74088.3	60332.3	62891	12	7	11	15	13	14	12	7	11	16	14	15	0.000234522
F1RVY7_PIG	GALK1	Galactokinase	1383535	213840	1263435	716195	829170	680720	22	18	22	22	22	22	32	24	32	32	31	33	0.000234522
NPL_PIG	NPL	N-acetylneuraminate lyase	2.11652e+06	625814	1.21387e+06	434910	705252	258421	24	23	24	24	24	23	44	39	43	39	41	37	0.000234522
A0A5G2QV43_PIG	PLAAT3	Phospholipase A and acyltransferase 3	17786.7	76085.2	19281.2	79348.4	114068	157203	1	1	1	2	2	2	1	1	1	2	2	2	0.000585594
B6E241_PIG	GRB2	Growth factor receptor bound protein 2	139465	140000	131944	140502	136024	131479	14	13	15	16	15	16	18	16	18	20	18	20	0.000234522
TPM4_PIG	TPM4	Tropomyosin alpha-4 chain	1085900	988708	1475360	1164292	1368080	1128000	18	15	21	18	20	20	28	23	31	26	28	28	0.000234522
A0A8W4FCM1_PIG	PLXNB2	Plexin B2	3806.18	6108.81	4742.83	8733.61	6168.71	8087.42	19	14	22	26	20	25	19	15	24	28	21	29	0.000234522
I3LHM3_PIG	TOP1	DNA topoisomerase I	57917.8	35581.9	41633.1	47981.4	33270.5	54489	21	15	18	23	17	24	23	16	21	25	19	27	0.000234522
E7EI20_PIG	ARHGDIA	Rho GDP-dissociation inhibitor 1	5835650	7.40631e+06	5.75744e+06	4.30323e+06	4.46566e+06	3893725	13	14	14	13	13	14	21	22	22	21	21	22	0.000234522
A0A8D0NA54_PIG	ENOPH1	Enolase-phosphatase E1	169565	253918	152642	129929	113028	115681	7	6	7	6	7	6	9	8	9	8	9	8	0.000234522
F1RSQ6_PIG	EXOSC8	Ribosomal RNA-processing protein 43	20599.6	44167.1	17642.5	24369.2	30339.2	28597.9	1	2	1	2	2	3	1	2	1	2	2	3	0.00142704
A0A287AM26_PIG	RNPEP	Aminopeptidase B isoform a	277671	97235.1	207902	426071	473814	344786	37	26	37	38	37	39	49	33	48	53	52	54	0.000234522
A0A8W4FMJ8_PIG		HEAT repeat containing 5A	156813	82265.6	145336	162467	223381	136926	3	2	3	3	3	3	3	2	3	3	3	3	0.000407415
A0A4X1T7N0_PIG	CSNK1A1	non-specific serine/threonine protein kinase	75655	39696.5	62272.9	163084	111467	163287	6	4	5	6	6	6	8	4	5	8	6	8	0.000234522
F1SPK8_PIG	CD63	Tetraspanin	467428	1.05405e+06	832700	380735	505086	145043	5	4	5	5	5	5	7	7	8	7	8	6	0.000234522
A0A287B8W9_PIG	PRKCD	Protein kinase C delta type	128032	79442.4	126410	130226	146970	106378	28	20	27	30	29	30	34	24	33	36	36	36	0.000234522
A0A480M0G4_PIG	ATXN10	Ataxin-10	16923.4	0	13155.3	6531.35	7553.46	6255.65	5		6	4	4	4	6		7	4	4	4	0.000234522
A0A5G2RC75_PIG	SMARCD2	SWI/SNF related, matrix associated, actin dependent regulator of chromatin, subfamily d, member 2	5570.35	5368.56	5316.82	12340.7	9893.24	13736.5	6	3	3	8	7	8	6	3	3	8	7	8	0.000234522
A0A286ZMH6_PIG	LOC102167481	Docosahexaenoic acid omega-hydroxylase CYP4F3-like	33378.6	0	46068.1	95604.6	73463.8	116081	1		1	1	1	1	1		1	1	1	1	0.000234522
A0A287AC85_PIG	THOC2	THO complex subunit 2	3224.27	5223.9	3181.28	17760	13263.2	21748.7	3	2	2	8	7	9	3	2	2	8	7	9	0.000234522
G9F6X8_PIG	P4HB	Protein disulfide-isomerase	3.74316e+06	4.80537e+06	5.75474e+06	3.77067e+06	4.44328e+06	3.39214e+06	49	49	49	49	50	50	70	69	70	69	71	70	0.000234522
F1SUD6_PIG	FAM120A	Family with sequence similarity 120A	54501.9	18571.6	48537.5	64171.2	60126.9	65294.7	19	5	17	24	23	24	26	7	22	30	29	30	0.000234522
B8XSJ0_PIG	AGK	Acylglycerol kinase, mitochondrial	8638.93	19959	14079.4	25199.6	0	25452.3	1	7	5	8		6	1	7	5	8		6	0.000234522
A0A4X1TG97_PIG	COX6B	Cytochrome c oxidase subunit	0	209191	136345	470049	99509.4	365559	4	8	8	8	7	8	4	9	9	10	8	10	0.000234522
A0A5G2R519_PIG	AP3D1	Adaptor related protein complex 3 subunit delta 1	77575.4	68867.1	107731	41491	54631.5	39267.6	35	29	36	29	30	26	46	37	46	38	39	34	0.000234522
I3LFV9_PIG	AKAP9	A-kinase anchoring protein 9	1872.53	1993.55	1694.18	1380.49	1882.95	1588.52	41	23	32	33	37	42	42	24	33	33	38	42	0.000234522
A0A5G2QB57_PIG		Poly [ADP-ribose] polymerase	19973.8	14433.8	23122.2	39339.4	51126.6	41576.4	21	19	23	25	25	24	26	21	29	31	31	30	0.000234522
F1STB6_PIG	GBA2	Non-lysosomal glucosylceramidase	100012	43695.1	57651.5	163301	127128	124598	30	23	25	31	32	33	38	25	32	39	41	42	0.000234522
F1RF93_PIG	FBXO6	F-box protein 6	95099.5	152904	129416	64076.5	97043.5	45419.2	8	9	8	6	9	6	10	11	10	8	11	8	0.000234522
F1RKM0_PIG	LMNB1	Lamin B1	35136.6	36325.7	20029.9	127031	47376.8	129517	26	25	20	38	30	37	31	30	25	50	35	52	0.000234522
A0A287A1G4_PIG	PDLIM5	PDZ and LIM domain 5	390967	263104	310082	183491	196492	145792	15	14	15	16	15	17	22	21	22	22	16	21	0.000234522
F1S5J8_PIG	ACSL5	Long-chain-fatty-acid--CoA ligase	1.33686e+06	1.24443e+06	1.37256e+06	647398	643695	552548	42	37	42	32	35	36	63	55	63	47	50	51	0.000234522
K2C5_HUMAN	KRT5	Keratin, type II cytoskeletal 5	319272	134251	100419	282562	147474	132377	10	7	7	10	6	5	10	7	7	10	6	5	0.000234522
A0A4X1SWH4_PIG	KIF3B	Kinesin-like protein	8081.75	4900.46	10273	6420.12	6263.86	8205.76	4	2	3	4	3	4	5	3	4	4	4	5	0.000234522
F1SC47_PIG	ALDH18A1	Delta-1-pyrroline-5-carboxylate synthase	46116	33359.6	98730	350248	112045	280350	27	20	35	44	36	44	36	25	48	61	51	62	0.000234522
A0A287A3T3_PIG	RABEP1	Rabaptin, RAB GTPase binding effector protein 1	20016.1	20090.9	23193	8791.26	12433.5	8112.36	35	36	37	21	33	24	40	40	43	24	36	26	0.000234522
A0A4X1VIM3_PIG	STK17B	Serine/threonine kinase 17b	40941.1	20782	34175.3	48572.8	39967.1	56356.2	4	4	4	4	4	4	4	4	4	5	4	5	0.000234522
A0A287AE39_PIG	RNF214	Ring finger protein 214	3514.96	5286.35	2953.57	3278.24	4319.92	4107.94	1	1	3	2	2	3	1	1	3	2	2	3	0.000585594
I3LJR4_PIG	POLR2A	DNA-directed RNA polymerase subunit	4658.26	1613.21	3054.31	8775.21	6223.9	8755.21	14	6	9	32	28	33	14	6	10	35	30	36	0.000234522
F1S5H4_PIG	CCDC186	Coiled-coil domain containing 186	6756.47	7059.38	10531.8	6207.53	9563.25	7027.95	17	13	18	17	18	19	19	14	20	19	20	21	0.000234522
DCTN1_PIG	DCTN1	Dynactin subunit 1	78791.3	30560.3	76405.4	60504.1	80303.4	51800.9	58	31	51	55	56	55	74	41	67	73	70	72	0.000234522
GANAB_PIG	GANAB	Neutral alpha-glucosidase AB	213918	107660	191893	315520	278507	324243	42	32	42	47	46	47	60	43	61	69	67	69	0.000234522
A0A4X1W928_PIG	CCT7	T-complex protein 1 subunit eta	241357	137777	249685	206553	278350	201780	37	27	36	37	39	36	47	33	45	47	48	46	0.000234522
A0A4X1VEM2_PIG	PDCD10	Programmed cell death 10	178968	106246	197899	177463	184065	232006	9	4	8	10	8	11	9	5	8	10	8	11	0.000234522
MTP_PIG	MTTP	Microsomal triglyceride transfer protein large subunit	3.78197e+06	5.60907e+06	7.11669e+06	3.57493e+06	4.67319e+06	3.36146e+06	73	76	76	73	74	74	110	116	116	108	113	110	0.000234522
F1RU31_PIG	SART1	Spliceosome associated factor 1, recruiter of U4/U6.U5 tri-snRNP	26441.5	0	25912.7	17137.8	23078.7	13414.5	1		1	2	1	6	1		1	2	1	6	0.000234522
A0A5G2R4Q7_PIG	VPS35	Vacuolar protein sorting-associated protein 35	446463	322263	502012	253824	328696	208678	37	36	37	32	35	33	47	45	47	40	44	43	0.000234522
A0A480K201_PIG	PPP4R1	Protein phosphatase 4 regulatory subunit 1	62506.2	20450	62492.1	44524.5	54939.5	40911.8	20	16	20	20	20	19	23	16	23	22	22	22	0.000234522
A0A287BDL6_PIG	TPM3	Tropomyosin 3	191391	153922	229068	225838	287290	221652	6	5	6	6	6	6	11	9	10	11	11	11	0.000234522
F1RNN7_PIG	TRAPPC14	Trafficking protein particle complex subunit 14	8452.71	2508.67	4395.61	6806.13	4956.32	5107.37	5	2	5	4	4	3	6	2	5	5	4	4	0.000234522
A0A287APG0_PIG	SLK	non-specific serine/threonine protein kinase	12017.2	8540.04	12698.7	8959.6	11171.7	11008.4	10	5	8	8	9	10	10	5	8	8	9	10	0.000234522
A0A287BT48_PIG	INTS10	Integrator complex subunit 10	0	1753.87	304.11	2581.73	445.567	2106.35		1	1	3	1	3		1	1	3	1	3	0.000585594
A0A480JRT9_PIG	PSMD2	26S proteasome non-ATPase regulatory subunit 2	97244.4	41383.9	94414.1	71534.3	86800.8	67660.5	47	40	47	47	45	47	64	52	65	64	62	63	0.000234522
A0A287AZU8_PIG	MAN2C1	alpha-mannosidase	97684.7	76388.1	73721.4	39700.9	47076	20077.7	36	32	34	32	31	25	41	34	38	36	34	27	0.000234522
A0A287A4F2_PIG	SFPQ	Splicing factor proline and glutamine rich	102067	66709.8	79536	288114	241083	447800	12	10	12	20	19	23	17	12	17	31	29	36	0.000234522
A0A286ZKW2_PIG	PSPC1	Paraspeckle component 1	33878.9	22231.7	18619.6	81128.9	75754.3	96215.7	12	9	10	15	14	15	13	10	11	17	16	17	0.000234522
F1RWZ2_PIG	PRPF4B	Serine/threonine-protein kinase PRP4 homolog	7914.23	4493.69	4307.78	9073.82	5505.78	9471.2	8	5	6	11	7	14	8	5	6	12	8	15	0.000234522
A0A287BPL8_PIG	CDH1	Cadherin-1	360976	399011	247802	362659	278573	407795	17	13	17	17	15	18	19	14	20	20	18	21	0.000234522
A0A4X1SE54_PIG	CCDC115	Coiled-coil domain containing 115	25564.3	0	0	104478	62807.5	74035	2			5	3	4	2			5	3	4	0.000234522
F1RXS0_PIG	SELENOO	Selenoprotein O	20098.8	0	13221.3	36827.9	30924.2	30340.8	13		7	14	12	14	14		7	15	13	14	0.000234522
A0A287AXZ5_PIG	CGN	Cingulin	26630.4	11480.2	36967.5	32614.3	50237	44436.4	52	32	52	54	56	59	56	34	56	58	60	63	0.000234522
F1S6K5_PIG	APRT	adenine phosphoribosyltransferase	203255	136243	186329	342538	236773	254059	7	6	7	7	7	7	10	8	10	11	10	11	0.000234522
F1RFG5_PIG	XPO6	Exportin-6	5016.21	2928.49	3743.7	3263.12	3265.88	3481.07	9	6	6	6	5	8	10	6	6	7	6	9	0.000234522
NEUL_PIG	NLN	Neurolysin, mitochondrial	13396.3	11427.5	10426.3	15846.3	17698.4	12450.1	10	6	9	12	12	9	10	6	9	12	12	9	0.000234522
A0A4X1T1T4_PIG	IDI1	isopentenyl-diphosphate Delta-isomerase	359762	932469	708930	508538	556513	584048	9	9	9	9	9	9	10	10	10	10	10	10	0.000234522
CFAD_PIG	CFD	Complement factor D	142632	154403	122289	236777	124753	274284	9	9	10	10	8	10	10	10	12	12	10	12	0.000234522
F1S4Y0_PIG	ACSS2	Propionate--CoA ligase	92157.8	48628.5	56182.8	119000	93334	96044	22	14	21	22	22	24	27	14	24	27	27	29	0.000234522
A0A8W4FFA1_PIG	SMC3	Structural maintenance of chromosomes protein	5017.74	5391.82	6009.89	8959.41	7004.66	10437.1	23	11	23	29	19	33	24	11	24	30	20	34	0.000234522
A0A286ZRT5_PIG	PMPCA	Alpha-MPP	16202.1	8142.56	25450.8	58145.1	46247.7	56813.8	14	9	16	19	19	20	16	10	18	22	20	23	0.000234522
A0A287B3M9_PIG	MYORG	Myogenesis regulating glycosidase (putative)	13969.7	22375.4	17983.1	16222.1	19167.3	15712.3	19	20	19	19	20	21	20	23	21	22	22	25	0.000234522
A0A286ZXY3_PIG	DHX32	DEAH-box helicase 32 (putative)	20799	5389.38	17457.2	11807.9	9817.92	9487.8	12	4	10	7	8	7	14	4	12	8	8	7	0.000234522
F1SAE9_PIG	LAMB1	Laminin subunit beta 1	12173.3	17334.9	14852.5	7500.99	11712.8	15077.9	7	8	9	6	6	9	7	8	9	6	6	9	0.000234522
K7GKS8_PIG	PTCD3	Small ribosomal subunit protein mS39	4256.4	12530.9	9993.14	17153.8	9996.05	16243.2	2	6	5	9	7	10	2	6	5	9	7	10	0.000234522
I3LKB2_PIG	PGAP1	GPI inositol-deacylase	13884.3	15128.7	20191.4	20269.5	22559.5	18762.7	8	10	12	12	12	12	8	10	12	13	13	13	0.000234522
A0A4X1UAX1_PIG	BNIP1	BCL2 interacting protein 1	64786.3	58757.9	80903.2	77206.8	85835.8	88713.2	8	6	8	8	8	8	8	6	8	8	8	8	0.000234522
F1S1V1_PIG	SSB	Lupus La protein	124877	92836.4	80637.3	238134	129440	274139	21	10	19	25	23	25	27	12	22	34	30	35	0.000234522
A0A287AID5_PIG	TRRAP	Transformation/transcription domain associated protein	659.734	954.761	814.336	1413.46	1092.61	1423.6	2	3	5	15	3	18	2	3	5	15	3	18	0.000234522
A0A4X1T854_PIG	AP2B1	AP complex subunit beta	148094	133648	133097	114637	116457	107442	24	21	22	23	23	22	32	27	30	31	31	30	0.000234522
A0A287B6T0_PIG	STRN	Striatin	29258.3	23679.9	29257.6	27816.6	28974.4	26862	7	8	7	10	9	10	9	9	9	14	12	13	0.000234522
A5A8X2_PIG	LOC100512174	Novel protein similar to butyrophilin family proteins	38630.3	121065	65250.9	182274	116533	187841	8	12	12	17	16	18	9	15	15	20	20	21	0.000234522
F1RSY4_PIG	SMPD2	sphingomyelin phosphodiesterase	197645	117663	238480	223865	281668	197403	14	12	12	13	14	14	17	16	15	16	18	18	0.000234522
F1RKW8_PIG	PSMD11	26S proteasome non-ATPase regulatory subunit 11	256838	105375	246047	198517	279954	201598	25	19	25	25	24	25	36	24	37	35	35	36	0.000234522
F1RXP8_PIG	EXOC2	Exocyst complex component 2	46475	12513.3	39456.1	26411.7	24065.5	27889.2	22	9	23	19	16	20	23	9	24	19	16	20	0.000234522
A0A5G2QTU6_PIG	NUDT22	Nudix hydrolase 22	33649.5	17084	20918.5	52870.2	45681.4	50619.9	4	1	4	6	6	6	4	1	4	6	6	6	0.000234522
A0A5G2QRV7_PIG	DDX60	DExD/H-box helicase 60	13427.6	5528.62	7795.67	18040.1	13166.1	19771.9	41	19	30	49	41	51	45	20	33	56	46	57	0.000234522
A0A287B639_PIG	SSH3	protein-serine/threonine phosphatase	58557.9	37159.3	51233.8	37779	43073.4	30037.5	15	11	14	14	12	13	16	12	15	15	13	14	0.000234522
A0A5G2QCL1_PIG		Uncharacterized protein	25858.8	25645.4	11421.7	44329.3	64956.6	59189.4	47	41	32	57	55	57	56	48	37	70	67	70	0.000234522
F1S3H1_PIG	ALDH6A1	methylmalonate-semialdehyde dehydrogenase (CoA acylating)	160424	272349	164180	479288	407065	430785	21	25	25	28	28	28	25	30	29	34	33	33	0.000234522
A0A4X1TUN3_PIG	TAOK3	Serine/threonine-protein kinase TAO3	18867.8	11694	23526.4	28910.9	32844	32071	17	9	19	23	22	23	20	11	22	26	25	25	0.000234522
A0A5G2QRI9_PIG	DIAPH1	Diaphanous related formin 1	43892	25367.5	48134.1	43256.3	56816.7	44549.4	38	24	44	45	45	44	52	30	58	58	61	58	0.000234522
F2Z561_PIG	NCALD	Neurocalcin-delta	43967.5	32086.3	58614.6	139944	107711	145545	2	3	3	3	3	3	2	3	3	3	3	3	0.000234522
F1SFK4_PIG	PLA2G4F	Phospholipase A2	3493.27	0	4422.94	16819.5	9281.73	12871.9	3		4	10	9	10	3		4	10	9	10	0.000234522
EPCAM_PIG	TACSTD1	Epithelial cell adhesion molecule	190825	205519	135613	972253	543117	960587	9	10	10	11	11	11	14	15	15	19	17	19	0.000234522
F1S6A9_PIG	HEBP2	Heme binding protein 2	122064	191334	108302	133732	120037	84345.7	5	6	5	5	5	5	7	8	6	6	7	6	0.000234522
F1SMF4_PIG	ITGA2	Integrin subunit alpha 2	24202.3	32726.8	37772.1	36478.6	29859.8	36726.8	18	17	21	22	20	23	18	17	21	22	20	23	0.000234522
A0A5G2Q8V3_PIG	ATP13A1	ATPase 13A1	20810.6	9832.25	25897.7	17948	21247.4	17430.7	25	7	25	23	25	24	27	8	27	25	27	26	0.000234522
GATM_PIG	GATM	Glycine amidinotransferase, mitochondrial	54750.7	76777.2	59111	129889	50796.9	61900.3	15	14	12	15	11	16	18	17	15	18	13	17	0.000234522
F1S2A8_PIG	BCAP31	B-cell receptor-associated protein	466875	134868	608601	395094	620873	536059	18	13	22	17	20	20	26	16	31	25	27	27	0.000234522
A0A287A2D7_PIG	TRIP11	Thyroid hormone receptor interactor 11	11954.9	9673.27	9974.91	7057.03	8602.42	7775.15	55	34	49	47	45	50	58	36	52	51	49	54	0.000234522
A0A287BSC9_PIG	TM9SF4	Transmembrane 9 superfamily member	246910	205379	363679	231274	259674	270617	11	10	12	12	10	11	13	12	14	14	12	13	0.000234522
F1RPY5_PIG	MARK2	non-specific serine/threonine protein kinase	15153.2	8463.98	0	20006.7	17859.6	18837.5	7	4	7	8	7	9	7	4	8	8	8	10	0.000234522
A0A4X1TTA2_PIG	VSIG10	V-set and immunoglobulin domain containing 10	382895	588862	393046	549438	714423	639515	7	7	7	8	8	8	8	8	7	9	8	9	0.000234522
A0A287AEG1_PIG	MACF1	Microtubule actin crosslinking factor 1	3771.62	4362.36	3604.04	2538.66	3165.25	2276.81	75	57	72	57	64	62	78	58	75	58	65	63	0.000234522
A0A5G2QZC6_PIG		UBC core domain-containing protein	2.76303e+06	1.48339e+06	1.75821e+06	2.81453e+06	2.30699e+06	2.29218e+06	3	3	4	4	3	4	5	5	6	6	5	6	0.000234522
I3LAT6_PIG	IARS1	isoleucine--tRNA ligase	102171	49410.2	91553.3	69379.8	88362.9	66905.4	46	34	46	43	43	42	53	39	53	49	50	48	0.000234522
A0A286ZIH7_PIG	ACTR3	Actin-related protein 3	1.07653e+06	941604	1.05197e+06	1.06132e+06	1.31984e+06	906046	18	18	19	18	18	18	28	27	29	27	29	28	0.000234522
F1RUM1_PIG	AFM	Afamin	9349.07	8014.6	10069.8	15367	16819.2	24952.1	5	7	2	9	9	9	5	7	2	10	10	10	0.000234522
A0A287AYP8_PIG	LPGAT1	Lysophosphatidylglycerol acyltransferase 1	299551	257793	389396	345448	298684	308284	20	16	22	19	18	21	26	18	31	26	24	27	0.000234522
F1SUK5_PIG	MYO7A	Myosin VIIA	31365.4	17222.5	30217	17791.1	18817.1	8252.42	52	37	49	43	40	29	55	40	52	46	42	29	0.000234522
K7GL83_PIG	ILF3	Interleukin enhancer binding factor 3	109227	102343	75662.2	186801	153050	182988	19	18	17	21	19	22	26	24	22	27	26	29	0.000234522
A0A5G2RD19_PIG	CCDC22	Coiled-coil domain-containing protein 22	129368	16137.4	103231	49388.6	50260	43175.2	31	7	29	26	23	27	34	8	32	29	25	30	0.000234522
I3LD75_PIG	SIGIRR	Single Ig and TIR domain containing	24518.7	16770.8	23899.6	31934.1	43884.1	34591.5	8	4	7	9	10	11	9	4	9	10	12	14	0.000234522
SPS2_PIG	SEPHS2	Selenide, water dikinase 2	246201	242444	197909	169240	191934	148378	11	8	10	11	11	11	16	12	15	16	16	15	0.000234522
I3LDH3_PIG	PARP1	Poly [ADP-ribose] polymerase	9524.99	7793.7	5522.25	8806.32	6901.34	10706.6	18	13	14	18	15	20	19	14	16	20	16	25	0.000234522
A0A287ABS5_PIG	USP47	Ubiquitin carboxyl-terminal hydrolase 47	18638.1	13155.2	16908.4	17841.3	20064.2	15993.2	31	15	28	32	30	33	35	16	31	36	33	37	0.000234522
I3LU51_PIG	HNRNPUL1	Heteroous nuclear ribonucleoprotein U like 1	17143.1	28169.1	13200.6	23530.5	18562	18537.6	11	11	9	15	14	15	12	12	10	17	16	17	0.000234522
A0A5G2R8T3_PIG	MYO1E	Myosin IE	6265.01	3790.53	8981.38	9924.38	8979.99	8423.53	5	5	5	7	5	5	5	5	5	7	5	5	0.000234522
K9IVI1_PIG	OGDH	2-oxoglutarate dehydrogenase complex component E1	35448.8	22939.7	40623.9	197042	77865.3	160452	31	17	35	44	36	45	34	17	41	52	42	52	0.000234522
A0A4X1W169_PIG	STOML2	Stomatin like 2	34097	68721.3	64001.7	177787	43734.3	159925	3	2	6	10	4	10	4	2	7	11	5	11	0.000234522
A0A287AAD9_PIG	TJP3	Tight junction protein 3	5570.33	2470.5	6001.17	14042.1	10314.1	14153.7	4	3	3	6	6	6	4	3	3	6	6	6	0.000234522
A0A287BF71_PIG	TJP1	Tight junction protein 1	19799.1	12563.7	18882.8	19890.4	20117	20842.2	25	18	20	27	26	28	27	18	20	29	28	30	0.000234522
A0A287AZ54_PIG	PDXP	Pyridoxal phosphatase	105535	67061.5	118122	106660	123368	84495.5	10	8	9	10	10	10	13	10	12	13	12	13	0.000234522
A0A4X1UIT7_PIG	LUC7L	LUC7 like	27654.6	8060.55	27709.8	36756.1	42078.4	40781.3	2	2	2	2	2	2	2	2	2	2	2	2	0.000762777
F1SIM3_PIG	AOAH	Acyloxyacyl hydrolase	45118.9	71819.5	200808	107288	0	0	18	20	23	1			21	24	29	1			0.000234522
A0A287AQX9_PIG	TJP2	Tight junction protein 2	40101.3	14683.4	33247.6	42053.8	38992.2	43392.4	29	11	25	31	31	32	32	12	28	34	33	35	0.000234522
A0A287BBS8_PIG	IDE	Insulin degrading enzyme	118115	66453	115456	89781.6	110201	85102.2	43	38	44	42	41	42	56	47	56	54	53	53	0.000234522
F1SUZ4_PIG	STIM1	Stromal interaction molecule 1	39827.3	10529.7	54475.7	51838.2	58386.6	60107.7	6	2	7	8	8	8	6	2	9	9	10	10	0.000234522
A0A287AMF3_PIG	RMDN1	Regulator of microtubule dynamics protein 1	62687.8	37275.5	50509.6	90500	61279.6	70348.3	13	13	12	14	13	14	15	13	14	16	14	16	0.000234522
A0A287AYT0_PIG	ACOT12	Acyl-CoA thioesterase 12	9663.13	7680.55	7590.87	17361.5	16827.9	14422.1	5	4	7	9	8	7	5	4	7	9	8	7	0.000234522
K7GMV8_PIG	ENPP3	Ectonucleotide pyrophosphatase/phosphodiesterase family member 3	1.20563e+06	2301375	2.05171e+06	1.79769e+06	2.85665e+06	825454	36	36	37	37	37	35	52	53	56	54	56	50	0.000234522
A0A286ZVQ0_PIG		Uncharacterized protein	104205	126890	128612	295798	224871	242210	12	13	14	15	15	15	14	13	16	19	19	19	0.000234522
F1SD90_PIG	PPP4R3A	SMEK homolog 1	19007	11836.9	10101.6	22546	16668.8	20396.5	11	9	10	12	12	13	12	10	10	12	12	13	0.000234522
ACPH_PIG	APEH	Acylamino-acid-releasing enzyme	282322	528212	303990	289854	368641	269180	26	26	26	27	26	26	29	30	29	30	29	29	0.000234522
F1SQM1_PIG	PUS10	tRNA pseudouridine(55) synthase	17336.9	16134.6	12507.5	14587.7	13921.2	13852.2	6	5	4	6	5	6	7	6	5	6	6	6	0.000234522
F1SGQ6_PIG	RIPK3	Receptor-interacting serine/threonine kinase 3	10371.4	11884.5	12906.3	39659.6	27630.7	53667.4	7	2	6	16	14	16	8	2	7	19	17	18	0.000234522
A0A8D0W757_PIG	TRAPPC8	Trafficking protein particle complex 8	14011.2	5495.18	11549	8131.21	7608.24	7245.12	29	12	26	26	26	21	36	13	31	31	29	24	0.000234522
F1SNK3_PIG	MTAP	S-methyl-5'-thioadenosine phosphorylase	1.32085e+06	854971	1.0392e+06	555588	562562	263928	21	20	20	19	20	17	28	26	27	25	26	21	0.000234522
I3LG93_PIG	DQX1	DEAQ-box RNA dependent ATPase 1	50654.7	7599.05	53385.6	59577.4	62250	50231.2	21	3	20	22	22	22	22	3	21	22	23	23	0.000234522
I3LB03_PIG	ABCF3	ATP binding cassette subfamily F member 3	12914.5	6716.38	13160.2	14283.7	15472.5	13823.6	6	2	5	8	4	7	7	2	7	10	4	7	0.000234522
A0A287AAK1_PIG	GPS1	G protein pathway suppressor 1	113590	74586.2	103056	82099.2	80833	65754.2	11	11	11	12	11	11	17	15	17	18	16	16	0.000234522
A0A4X1VSV5_PIG	HMOX2	heme oxygenase (biliverdin-producing)	249547	36993.6	195144	144968	78465	107929	13	8	15	13	11	13	18	10	20	18	15	17	0.000234522
F1RRC2_PIG	GOLGA4	Golgin A4	13731.3	18120.6	17092.5	5596.83	11248.8	5326.03	42	33	43	25	36	31	50	39	51	26	38	33	0.000234522
A0A4X1UWJ9_PIG	HSPA4	Heat shock 70 kDa protein 4	342447	294580	276288	227558	282643	210237	44	38	43	48	44	48	58	52	57	63	58	63	0.000234522
F1SU27_PIG	GCC2	GRIP and coiled-coil domain containing 2	7285.64	5535.32	9030.74	3855.79	7128.59	4274.21	48	22	50	36	48	43	53	25	55	37	52	44	0.000234522
F1SG35_PIG	POFUT2	GDP-fucose protein O-fucosyltransferase 2	6756.74	10999.6	14870.5	6347.43	6737.3	4125.02	3	2	2	2	2	2	4	3	3	3	2	2	0.000407415
I3LR40_PIG	CEP192	Centrosomal protein 192	16420.3	19918.6	18833	15144.7	15331.1	15102.3	6	5	7	6	7	7	6	5	7	6	7	7	0.000234522
A0A287A6F5_PIG	PTGR3	Prostaglandin reductase 3	93247.3	147161	187016	232747	221113	196758	10	9	11	12	12	12	10	9	11	13	13	13	0.000234522
A0A287A0I3_PIG	TMTC4	dolichyl-phosphate-mannose--protein mannosyltransferase	11821.2	0	12967.1	8534.54	10469	7919.9	1		3	1	1	2	1		3	1	1	2	0.00142704
Q6QR67_PIG	RETN	Resistin	303943	388223	267680	279663	268910	281324	5	5	5	5	5	5	7	7	7	7	7	7	0.000234522
A0A5G2QVD2_PIG	UBA3	NEDD8-activating enzyme E1 catalytic subunit	55825.8	19046.1	39202.9	39922.9	49962.9	40052.6	11	5	10	10	10	9	11	5	10	10	10	9	0.000234522
A0A287AXH1_PIG	SMPD3	sphingomyelin phosphodiesterase	3994.64	10334.8	5604.49	26941.8	15166.5	21830	2	3	3	8	7	8	2	3	3	8	7	8	0.000234522
A0A5G2QEV8_PIG	GET4	Guided entry of tail-anchored proteins factor 4	42186.9	48619.8	58543.8	42541.7	49056.7	39245.8	8	5	7	7	7	8	11	8	10	10	10	10	0.000234522
K7GSZ6_PIG	HEPH	Hephaestin	104293	53099	67096	127313	91439.3	104243	38	22	29	39	34	37	46	26	37	49	43	47	0.000234522
A0A480QLP9_PIG	NAALADL2	Inactive N-acetylated-alpha-linked acidic dipeptidase-like protein 2	14141.5	18078.5	10629	18232.5	14345.6	17166.9	7	7	8	10	8	12	7	7	8	10	8	12	0.000234522
F1SPU1_PIG	LOC106510284	Apolipoprotein L3 isoform X1	25657.4	9413.72	19260.7	17956.9	12052.9	37091.2	8	1	4	4	4	9	8	1	4	4	4	9	0.000234522
F1RNZ1_PIG	UQCRFS1	Ubiquinol-cytochrome c reductase, Rieske iron-sulfur polypeptide 1	51431.4	41210.3	96316.7	562072	258803	496097	8	5	9	13	10	13	10	7	12	18	13	18	0.000234522
F1RMQ6_PIG	LOC110255360	VLIG-type G domain-containing protein	6807.43	4568.47	8982.22	6848.65	10382.9	12732.3	22	6	28	22	24	31	24	7	30	24	26	34	0.000234522
A0A287BJF3_PIG	BZW1	Basic leucine zipper and W2 domains 1	108281	30442.9	108794	58891.7	70919.4	65020.9	19	13	19	18	17	18	24	14	24	20	20	22	0.000234522
APOA4_PIG	APOA4	Apolipoprotein A-IV	924188	278603	2.13511e+06	599197	488525	730588	35	26	35	35	34	35	54	38	54	51	49	50	0.000234522
FIBA_PIG	FGA	Fibrinogen alpha chain (Fragment)	203316	0	0	388648	932995	1429310	2			2	2	2	3			3	3	3	0.000407415
A0A8D1G1G9_PIG	CTNNA1	Catenin alpha 1	149256	207904	160591	242709	230431	297654	37	34	36	42	42	44	48	44	48	55	53	58	0.000234522
F1SII4_PIG	GARS1	Glycine--tRNA ligase	50371.6	21376.7	37840.3	43499	50721.5	43946.9	25	9	23	24	24	25	31	10	29	30	30	30	0.000234522
A0A8W4FQ41_PIG	LARP7	La-related protein 7	4182.83	2313.23	6522.17	10690.9	8559.53	10377.3	2	1	1	6	4	5	2	1	1	6	4	5	0.000234522
NTAN1_PIG	NTAN1	Protein N-terminal asparagine amidohydrolase	28731.2	41488.5	23002.5	43561.5	44190.8	45326.5	8	8	8	8	8	8	8	8	8	8	8	8	0.000234522
KAD1_PIG	AK1	Adenylate kinase isoenzyme 1	331340	28160.7	241342	131722	157424	122108	10	4	9	10	9	10	12	5	11	12	11	12	0.000234522
F1RV14_PIG	PRKCA	Protein kinase C	35953.7	21315.2	32456.6	48243.9	54577.6	33866.3	14	13	15	15	15	15	16	13	17	17	17	17	0.000234522
A0A287AR63_PIG	THOC5	THO complex 5	0	0	0	3081.49	3121.4	3729.66				5	2	6				5	2	6	0.000234522
A0A5G2R0I4_PIG	ORM1	Lipocalin/cytosolic fatty-acid binding domain-containing protein	14221500	3.11139e+07	8469000	1.24476e+06	1883950	1.39936e+06	17	17	17	14	15	15	27	27	27	21	22	22	0.000234522
F1SEQ3_PIG	GHITM	Growth hormone-inducible transmembrane protein	18484.4	92381.4	95710.9	104288	53155	82464.1	5	6	7	8	7	8	5	7	8	10	8	10	0.000234522
F1RGE8_PIG	ANKHD1	Ankyrin repeat and KH domain containing 1	3923.21	0	2875.78	3137.72	2891.11	3970.13	3		2	3	4	4	3		2	3	4	4	0.000407415
I3LU08_PIG	MRPS9	28S ribosomal protein S9, mitochondrial	0	4254.35	2780.25	16562.4	8170.91	21421.6		2	1	8	4	8		2	1	9	4	9	0.000234522
F1S1V0_PIG	UBR3	E3 ubiquitin-protein ligase	4064.13	2502.24	3164.3	3181.2	3592.45	3231.61	8	5	9	9	10	10	9	5	11	11	10	11	0.000234522
A0A287BS07_PIG	CANT1	Calcium activated nucleotidase 1	20688.6	23527.2	27629.7	32814.8	26893.7	36062.3	7	7	9	10	7	10	7	7	10	11	7	11	0.000234522
F1SV35_PIG	AASDHPPT	L-aminoadipate-semialdehyde dehydrogenase-phosphopantetheinyl transferase	56900	62129.2	53548.8	42488.8	45964.6	37942.7	9	9	10	8	8	8	11	11	12	8	9	9	0.000234522
AOC1_PIG	AOC1	Amiloride-sensitive amine oxidase [copper-containing]	283754	207966	421861	528485	626532	513959	34	31	34	34	34	35	49	44	50	51	50	52	0.000234522
F1S4D1_PIG	LOC100512780	VWFA domain-containing protein	2.17495e+06	1.65134e+06	2.45473e+06	1129375	1.63011e+06	1.17926e+06	14	15	14	13	13	12	20	21	20	16	17	17	0.000234522
F1SBP9_PIG	MOV10	RNA helicase	129154	77769.6	101056	134786	129773	106497	47	42	46	46	46	47	56	48	50	56	53	58	0.000234522
A0A287AT99_PIG	ENPP1	Ectonucleotide pyrophosphatase/phosphodiesterase 1	4241.43	4932.12	5311.47	7960.02	8933.05	7239.98	1	1	1	6	3	6	1	1	1	7	4	7	0.000234522
NPC2_PIG	NPC2	NPC intracellular cholesterol transporter 2	678166	2343660	1202710	1392050	1417220	301996	7	8	8	8	7	7	11	12	12	12	11	10	0.000234522
RAB34_PIG	RAB34	Ras-related protein Rab-34	43877.8	28450.1	38891.7	19642.6	8223	0	4	2	4	1	1		4	2	4	1	1		0.000407415
A0A287AA21_PIG	ECHS1	Enoyl-CoA hydratase, mitochondrial	150393	23950	171830	828719	432798	766810	15	5	17	19	19	20	18	5	21	27	27	28	0.000234522
RADI_PIG	RDX	Radixin	729333	351841	798950	110988	146563	160635	26	16	26	9	14	16	35	19	35	13	16	19	0.000234522
CASP1_PIG	CASP1	Caspase-1	529242	391935	639673	756992	971100	574558	17	14	17	18	17	18	21	18	22	24	22	23	0.000234522
A0A8D1QR27_PIG	CCT5	T-complex protein 1 subunit epsilon	186655	55430.7	213444	185162	241873	194763	38	21	36	38	37	39	53	28	49	54	53	55	0.000234522
A0A5G2QSN6_PIG	OCRL	phosphoinositide 5-phosphatase	8679.16	7166.82	8248.55	10519.4	9603.74	10849.2	8	5	7	7	8	7	9	5	7	8	9	8	0.000234522
A0A480JTN7_PIG	AGR2	Anterior gradient 2, protein disulphide isomerase family member	658247	322572	254198	5.04048e+06	2.18691e+06	5.91659e+06	10	10	9	12	12	12	11	11	10	15	15	15	0.000234522
A0A8D0UXS6_PIG	TARDBP	TAR DNA-binding protein 43	82336.5	35803.1	55002.2	111530	100428	112866	4	4	6	6	6	6	5	4	7	7	7	7	0.000234522
I3LFE8_PIG	PPA2	inorganic diphosphatase	36914.8	22152.3	51409.6	165833	118421	174743	6	3	8	11	11	13	10	4	13	18	18	20	0.000234522
F1SNF6_PIG	CHCHD3	Coiled-coil-helix-coiled-coil-helix domain containing 3	21311.5	23923.6	49321.7	90503.2	36590.4	99192.6	5	4	5	10	6	11	5	4	5	10	6	13	0.000234522
Q2TJZ7_PIG	PTGES	Prostaglandin E synthase	75629.7	48323.4	94774.3	65410.1	49282.9	42191.7	3	1	3	3	1	2	3	1	3	3	1	2	0.000407415
F1RNA5_PIG	DHRS13	Dehydrogenase/reductase 13	0	0	1126.1	5171.92	5570.29	4454.71			1	2	1	2			1	2	1	2	0.000407415
A0A4X1ST54_PIG	IPO7	Importin 7	38328	35236.1	47622.2	28046.1	32660.4	24873.9	15	12	18	16	15	16	17	13	20	18	17	18	0.000234522
A0A5G2QLF4_PIG	HIBCH	3-hydroxyisobutyryl-CoA hydrolase	36536.2	57857.6	47370	145024	96624.1	107983	13	13	16	19	19	20	15	15	20	28	25	28	0.000234522
F1S4K7_PIG	PGM2	Phosphoglucomutase 2	254620	144913	163977	286937	294451	187914	34	33	34	35	35	32	44	41	44	46	47	42	0.000234522
F1S3W7_PIG	EFCAB14	EF-hand calcium binding domain 14	41241.5	24669.7	40093.9	19142.1	31921.8	17504	4	4	5	1	3	3	4	4	5	1	3	3	0.000234522
A0A287BLH2_PIG	SPAG9	C-Jun-amino-terminal kinase-interacting protein 4 isoform 1	13355.1	5918.13	14030.7	9685.53	13774.7	8779.43	17	8	14	11	13	16	19	8	16	12	15	18	0.000234522
A0A287ABL7_PIG	SLC9A3	Sodium/hydrogen exchanger	34355.2	63419.4	44172.1	40158.2	49287.6	34635.5	10	4	12	10	9	9	12	5	14	12	11	11	0.000234522
F1S663_PIG	LAMC1	Laminin subunit gamma 1	5423.94	9082.26	6837.47	3125.81	6463.59	4523.88	9	13	12	4	11	10	9	13	12	4	11	10	0.000234522
I3LJW3_PIG	GDPD1	Glycerophosphodiester phosphodiesterase domain-containing protein 1	199060	259560	331707	225049	285305	192861	19	18	19	19	19	18	25	23	28	27	27	25	0.000234522
A0A287B4N1_PIG	LNPEP	Leucyl and cystinyl aminopeptidase	38468.9	45284.6	46611	31516.7	40663.7	32359	24	21	24	20	22	25	28	24	28	24	26	29	0.000234522
A0A286ZTX1_PIG	CUTC	Copper homeostasis protein cutC homolog	85435.3	79478.9	67818.9	57969.5	59532.6	38568.8	4	4	4	4	4	2	4	4	4	4	4	2	0.000234522
I3LQG6_PIG	FAM3A	FAM3 metabolism regulating signaling molecule A	10295.7	4742.5	16134.9	10736.9	9444.28	14941.7	1	2	3	2	2	3	1	2	3	2	2	3	0.0011355
PCCB_PIG	PCCB	Propionyl-CoA carboxylase beta chain, mitochondrial	23630.7	34526.8	30401.4	68570	43545.1	60509.2	13	20	21	26	25	26	14	21	25	31	29	30	0.000234522
Q2EN79_PIG	UQCR10	Complex III subunit 9	36850.2	126986	112413	1.29894e+06	325575	1.24748e+06	1	2	2	2	2	2	1	2	2	2	2	2	0.0011355
A0A5G2RKP4_PIG	TXNRD2	thioredoxin-disulfide reductase	47869.1	172872	74493.3	191463	250998	213437	4	11	6	10	11	12	5	15	8	13	14	16	0.000234522
A0A8D1YN45_PIG	IMMT	MICOS complex subunit MIC60	15990.9	24768.6	41025.8	68408.4	20376.7	66476.5	28	27	42	46	32	43	30	30	51	54	36	52	0.000234522
A0A8D1PEP1_PIG	DNAJC8	DnaJ heat shock protein family (Hsp40) member C8	66674.5	31678.8	56072.7	71776.8	93371.4	75264.5	8	5	7	7	7	7	10	6	9	9	9	9	0.000234522
A0A5G2RAQ9_PIG	OLA1	Obg-like ATPase 1	348976	338817	320849	212603	224481	168465	26	26	26	26	26	24	38	37	38	37	37	35	0.000234522
TERA_PIG	VCP	Transitional endoplasmic reticulum ATPase	556307	333031	397142	508249	468485	419893	59	52	55	58	58	58	87	77	82	86	86	85	0.000234522
ETFD_PIG	ETFDH	Electron transfer flavoprotein-ubiquinone oxidoreductase, mitochondrial	58163.4	116704	121440	255710	131926	233560	13	14	18	20	17	20	15	17	21	25	20	25	0.000234522
A0A5G2RMY7_PIG	ECE1	Endothelin-converting enzyme 1	22485.3	33892.6	34494.9	10447.8	18702.3	10663.3	23	23	25	17	20	18	25	24	27	19	22	21	0.000234522
A0A5G2QR34_PIG	PGD	6-phosphogluconate dehydrogenase, decarboxylating	786021	253934	706582	716797	861247	752318	17	15	17	15	17	16	26	18	26	21	27	22	0.000234522
F1S8V9_PIG	ABCC2	ABC-type glutathione-S-conjugate transporter	113592	90139.5	146079	154898	230902	73568.1	44	42	46	46	46	44	56	54	61	59	59	55	0.000234522
A0A287BNZ1_PIG	GIPC2	GIPC PDZ domain containing family member 2	211281	244575	172838	162407	155920	125347	19	16	16	20	19	21	22	19	19	26	24	26	0.000234522
A0A8D0UCW9_PIG	PSMA3	Proteasome subunit alpha type	614365	591225	323589	582970	626645	523390	14	14	13	13	13	13	18	18	16	17	16	16	0.000234522
A0A480IRX4_PIG	CARMIL1	Capping protein regulator and myosin 1 linker 1	33173.1	25487.4	30795.3	43297.2	48325.8	44935.3	20	9	16	32	27	34	22	11	18	34	28	36	0.000234522
LIPS_PIG	LIPE	Hormone-sensitive lipase	5066.47	2682.69	6660.55	17539.2	11117.6	18684.4	6	1	7	11	9	12	6	1	7	11	9	12	0.000234522
AL9A1_PIG	ALDH9A1	4-trimethylaminobutyraldehyde dehydrogenase	2240900	1.37786e+06	1.57233e+06	2.55662e+06	3.09736e+06	2319900	32	29	28	30	32	32	48	43	42	44	48	48	0.000234522
F1SGE7_PIG	ITGB7	Integrin beta	0	0	344.312	4974.39	3752.71	8364.02			1	5	4	8			1	5	4	8	0.000234522
A0A287A809_PIG	TBC1D7	TBC1 domain family member 7	19342.5	12550.5	20306.9	10896.8	11223.8	8587.04	3	2	4	3	2	4	3	2	4	3	2	4	0.000407415
A0A8D1YFP2_PIG	FNDC3A	Fibronectin type III domain containing 3A	35263.2	36744.3	46740.3	23785.7	30010.9	25422.4	20	15	17	15	15	17	21	15	18	16	15	18	0.000234522
I3LD06_PIG	ARHGAP5	Rho GTPase activating protein 5	6362.16	8436.67	8269.01	6888.88	7830.14	6031.33	14	5	14	15	14	17	15	5	14	17	16	18	0.000234522
K7GRV6_PIG	MPO	Myeloperoxidase	36506.4	9079.34	4263.58	26277.4	13816	6864.5	10	4	3	10	6	4	10	4	3	10	6	4	0.000234522
A0A5G2QES1_PIG	NPEPPS	Aminopeptidase	344841	169178	304082	263132	308361	196212	48	46	48	47	46	46	65	61	65	64	62	60	0.000234522
A0A287BH77_PIG	PLEKHA7	Pleckstrin homology domain containing A7	5543.65	2711.79	3663.46	8031.86	5779.95	8314.29	11	5	8	15	13	18	13	6	9	17	15	21	0.000234522
MET_PIG	MET	Hepatocyte growth factor receptor	8755.59	11209.6	7616.27	8168.82	0	7227.75	5	3	5	3		1	5	3	5	3		1	0.000234522
F1RKC7_PIG	PLBD2	Phospholipase B-like	414722	901309	444022	704566	606256	250075	16	17	17	17	17	16	20	20	20	21	21	20	0.000234522
K9J6I8_PIG	DOCK2	Dedicator of cytokinesis 2	1534.72	3887.76	1629.17	4783.24	5019.2	6521.4	3	1	2	15	12	19	3	1	2	15	12	19	0.000234522
A0A4X1SRJ2_PIG	GMPR2	GMP reductase	715319	400615	646576	441495	590157	339519	13	12	13	14	14	14	18	15	18	19	19	19	0.000234522
A0A286ZUI9_PIG	GYG1	glycogenin glucosyltransferase	602151	252826	620450	267040	373280	168728	7	7	6	7	7	6	9	11	9	10	10	9	0.000234522
F1SKP0_PIG	PICK1	PRKCA-binding protein	10572.7	5683.35	11615.2	3882.68	3631.42	4156.13	3	2	3	2	3	1	3	2	3	2	3	1	0.000775946
F1SUB1_PIG	PCBD1	Pterin-4-alpha-carbinolamine dehydratase	776844	878281	859966	606366	656879	508735	5	6	6	5	5	5	8	9	9	7	8	8	0.000234522
A0A287AM09_PIG	CTBP1	C-terminal binding protein 1	199643	129207	156773	210069	220831	167874	11	9	11	10	11	10	12	10	12	12	13	12	0.000234522
C5H0C6_PIG	OTUB1	Ubiquitin thioesterase	398439	184929	346464	370401	419761	321061	12	10	12	13	12	12	17	14	16	18	16	16	0.000234522
A0A287AIK8_PIG	CTBP2	C-terminal binding protein 2	32790.9	19114	25577.2	38048.2	39488.9	28229.8	10	6	7	10	9	10	11	7	8	11	10	10	0.000234522
A0A5G2R6N4_PIG	RANGAP1	Ran GTPase activating protein 1	61416.6	24451.1	45880	42883.4	41985.3	47839.1	17	4	15	15	13	17	18	4	16	16	13	18	0.000234522
F1RJU3_PIG	DOCK5	Dedicator of cytokinesis 5	16057.3	6167.4	11095.9	14295.2	15028.9	11985.1	38	16	36	36	34	35	42	16	39	40	38	38	0.000234522
M3V806_PIG	PRODH	Proline dehydrogenase	10609.6	21235.3	23068.2	87442	64463.8	107323	7	11	19	27	26	28	7	11	19	31	30	33	0.000234522
ACADS_PIG	ACADS	Short-chain specific acyl-CoA dehydrogenase, mitochondrial	142352	112299	143656	351993	247672	275627	11	13	13	13	13	13	17	18	18	20	20	20	0.000234522
A0A8W4FI12_PIG	KYAT1	Kynurenine aminotransferase 1	464752	281666	220435	112262	101650	59451	17	17	16	16	16	15	25	24	23	21	20	19	0.000234522
A0A4X1T581_PIG	DAB2	DAB adaptor protein 2	1.27833e+06	422603	948387	316337	411845	169541	13	9	12	9	10	8	19	11	18	11	13	10	0.000234522
A0A287B001_PIG	DAB1	DAB adaptor protein 1	160953	137307	142333	117450	134621	78739.6	9	7	9	8	7	8	10	8	10	9	8	8	0.000234522
A0A4X1SUA0_PIG	SRSF3	Serine and arginine rich splicing factor 3	476738	206893	403164	1.32706e+06	833423	1.92314e+06	3	2	3	4	3	4	3	2	3	4	3	4	0.000234522
F1SSH5_PIG	NPC1L1	NPC1 like intracellular cholesterol transporter 1	200956	427004	341078	117763	191736	99707.8	33	32	32	27	30	25	46	45	44	36	41	32	0.000234522
A0A8W4F7T3_PIG	EXOC3L4	Exocyst complex component 3 like 4	49596	16445.7	40873.1	81272.2	47331.6	71047.1	16	7	17	17	18	18	17	7	18	18	19	19	0.000234522
A0A5G2RN08_PIG	XYLB	Xylulose kinase	57497.3	56598.3	67121.7	137752	143493	112536	14	13	17	18	17	17	15	14	18	19	18	18	0.000234522
F1S2D0_PIG	NSDHL	NAD(P) dependent steroid dehydrogenase-like	238238	273202	374740	292340	264562	281656	16	15	17	17	15	18	18	17	19	19	17	20	0.000234522
A0A8D1DJI5_PIG	TCP1	T-complex protein 1 subunit alpha	322252	105970	362532	389778	525985	385808	28	23	28	27	27	28	35	25	35	34	34	35	0.000234522
A0A8W4FKC7_PIG	HDLBP	Vigilin	45354.3	12013.5	42143.4	62805	66825.8	100352	41	16	39	50	49	51	46	17	43	58	57	61	0.000234522
I3LPF1_PIG	ACBD3	Acyl-CoA binding domain containing 3	154369	100966	136151	113889	145100	125895	16	7	14	15	14	15	18	8	16	17	16	17	0.000234522
VNN1_PIG	VNN1	Pantetheinase	386232	1200212	765144	518796	498052	139792	19	21	21	19	20	16	25	30	30	27	28	21	0.000234522
A0A287AJS0_PIG	ARHGEF1	Rho guanine nucleotide exchange factor 1	9383.17	0	6996.22	13450.4	12755.5	16717.8	14		13	20	15	21	16		15	24	16	25	0.000234522
A0A287BBW9_PIG	FOLH1	Folate hydrolase 1	284506	203173	77124.2	520779	110836	671906	2	2	2	2	2	2	3	3	3	3	3	3	0.000234522
I3LM71_PIG	IDO2	Indoleamine 2,3-dioxygenase 2	52985.5	15091.6	15814.3	0	0	7992.45	10	8	8			2	11	8	9			2	0.000234522
F1SUS2_PIG	NECAP2	Adaptin ear-binding coat-associated protein 2 isoform 1	134509	45126.4	118919	88771.9	85381.9	76036.2	5	4	5	5	5	4	6	4	6	6	6	5	0.000234522
A0A287B8X7_PIG	DNM2	dynamin GTPase	156558	56630.1	138215	109728	128329	111599	28	19	25	24	24	26	37	24	34	33	32	36	0.000234522
A0A5G2Q9X4_PIG	ASAH2	Neutral ceramidase	303702	1.4833e+06	718094	834942	941910	365710	16	18	16	17	18	18	23	27	23	25	25	25	0.000234522
F1RQZ9_PIG	EFTUD2	116 kDa U5 small nuclear ribonucleoprotein component	31618.2	44342	24611.8	54809.5	33927.7	57842.1	34	31	30	39	34	40	40	35	35	46	40	48	0.000234522
CBPA1_PIG	CPA1	Carboxypeptidase A1	904065	2.99238e+06	1.93368e+06	284400	718013	244784	14	12	12	18	13	18	19	17	17	24	18	24	0.000234522
ITIH4_PIG	ITIH4	Inter-alpha-trypsin inhibitor heavy chain H4	175366	568795	133394	127270	212073	224088	34	33	34	33	34	37	41	43	44	40	43	45	0.000234522
A0A4X1UB99_PIG	GPHN	Gephyrin	38471.4	22393.6	23579.8	37089.5	37550.5	30416.2	14	10	9	16	11	16	15	10	10	16	12	16	0.000234522
A0A286ZX31_PIG	TBL2	Transducin beta like 2	58408.3	35951.7	62846.3	46752.3	51523.4	46007.7	17	10	17	19	20	18	19	11	18	21	22	20	0.000234522
A0A287BI43_PIG	MRPL39	Mitochondrial ribosomal protein L39	6547.08	24456.2	14087	30097	21301.7	36410.6	1	4	3	5	4	7	1	5	4	6	5	8	0.000234522
F1S4P6_PIG	EIF3A	Eukaryotic translation initiation factor 3 subunit A	212304	86299	190980	147145	173437	156615	57	36	56	58	55	62	72	40	70	73	69	77	0.000234522
A0A4X1U7Q3_PIG	FGR	Tyrosine-protein kinase	0	0	0	13138.7	12863.3	11035.9				4	4	5				4	4	5	0.000407415
GSTP1_PIG	GSTP1	Glutathione S-transferase P	8.11384e+06	1.18282e+07	5.34009e+06	1.29511e+07	1.13863e+07	1.10504e+07	11	11	11	11	11	11	19	19	18	20	20	20	0.000234522
F1RVN0_PIG		glutathione transferase	17931.4	28772.2	25448.1	44338.1	34496.1	45612.6	6	6	4	5	4	5	7	7	5	6	4	6	0.000234522
A0A286ZLB1_PIG	TRAP1	TNF receptor associated protein 1	32009.3	27732.6	56599.8	133552	107245	141773	20	15	21	30	30	30	21	15	22	35	35	36	0.000234522
FOLH1_PIG	FOLH1	Glutamate carboxypeptidase 2	314109	246615	87507.5	601632	113439	641509	31	29	25	34	27	35	43	41	32	47	34	49	0.000234522
F1RRY6_PIG	PTGES2	Prostaglandin E synthase 2	21443.5	18228.5	12864.3	47395.8	35442.3	51398.7	8	6	5	14	12	14	9	7	7	19	16	18	0.000234522
F1RFW8_PIG	ELMO3	Engulfment and cell motility 3	40120.7	6577.04	24864.8	34227	26940.7	24271.3	23	8	21	22	22	22	30	9	27	29	28	26	0.000234522
A0A480P2S5_PIG	SERPINC1	Antithrombin-III	314276	676700	318582	199269	321756	253745	21	23	21	19	21	22	27	31	28	23	27	29	0.000234522
A0A287ASH4_PIG	RRAGC	Ras-related GTP-binding protein	273160	178155	233920	168068	176613	101646	6	5	5	6	5	4	9	5	7	10	8	5	0.000234522
F1RSE6_PIG	PRKDC	DNA-dependent protein kinase catalytic subunit	778.639	0	1375.17	2778.65	3411.03	2380.12	3		2	3	2	3	3		2	3	2	3	0.0044255
A0A5K1VUK9_PIG	CHD1	DNA helicase	5703.81	9619.53	5723.49	8226.95	5336.31	8633.12	4	1	5	5	4	3	4	1	5	5	4	3	0.000234522
GALNS_PIG	GALNS	N-acetylgalactosamine-6-sulfatase	316803	971744	273429	307893	529947	139309	19	21	20	21	21	18	26	31	27	27	29	23	0.000234522
I3L788_PIG	TRAPPC12	Trafficking protein particle complex subunit 12	40684.8	15476.8	38791.9	22269.8	29806.7	21004.3	15	7	15	12	12	13	16	7	16	12	13	14	0.000234522
A0A8D0ZUT5_PIG	TUBAL3	Tubulin alpha chain	74515.4	19670	59851.9	130240	97495	147904	12	4	11	13	10	14	15	5	13	16	12	17	0.000234522
RL34_PIG	RPL34	Large ribosomal subunit protein eL34	962821	327914	760954	1.25359e+06	1334450	1.43549e+06	5	5	4	7	5	7	6	6	5	8	6	8	0.000234522
A0A5G2QMU0_PIG	WDR11	WD repeat domain 11	39309.1	27283.5	30654.8	25311.3	27002.4	20304.8	30	25	29	24	23	25	33	28	31	26	24	25	0.000234522
A0A287AQV3_PIG	PLD3	5'-3' exonuclease PLD3	18090.6	42853.9	29285.5	45477.1	44098.2	36522.1	7	7	8	9	9	9	7	7	8	9	9	9	0.000234522
A0A481AKY4_PIG	NKTR	peptidylprolyl isomerase	3347.71	2673.58	2321.27	2001.42	3160.06	1418.47	1	1	2	2	2	2	1	1	2	2	2	2	0.00286775
APOM_PIG	APOM	Apolipoprotein M	60122.6	61158.7	33281	48393.8	34161.7	52528.1	2	2	2	2	2	2	2	2	2	2	2	2	0.00142704
A0A287ABJ3_PIG	SZT2	SZT2 subunit of KICSTOR complex	583.458	317.045	539.664	313.187	378.149	344.594	2	1	2	2	2	1	2	1	2	2	2	1	0.00142704
I3L5K3_PIG	HSD17B11	Estradiol 17-beta-dehydrogenase 11	440027	355442	754781	798605	786167	537133	16	17	18	17	18	17	24	25	27	27	28	26	0.000234522
A0A286ZT89_PIG	SGK3	Serum/glucocorticoid regulated kinase family member 3	40136.7	12186.8	33589.7	25198.9	24278	19683.6	9	4	9	7	7	7	10	5	10	8	8	8	0.000234522
A0A5G2QPJ7_PIG	FAH	Fumarylacetoacetase	846052	615504	409180	323672	285550	141028	20	20	20	18	18	19	28	26	27	25	23	25	0.000234522
F1SBF6_PIG	TP53RK	non-specific serine/threonine protein kinase	39999.9	17402.9	26504.5	36977.7	36814.8	29679.6	4	4	2	4	4	3	4	4	2	4	4	3	0.000407415
A0A4X1TSZ3_PIG	RAB10	Ras-related protein Rab-10	178722	124732	203315	191027	208041	179358	12	12	12	12	12	12	17	17	17	17	17	17	0.000234522
CP2DP_PIG	CYP2D25	Vitamin D(3) 25-hydroxylase	30464.4	55197.2	40380.7	160003	187319	137872													0.000234522
A0A8W4FQ33_PIG	IQGAP2	IQ motif containing GTPase activating protein 2	69952.8	25378.6	52014.5	134325	64015.8	142832	73	33	64	85	74	92	87	36	76	107	89	113	0.000234522
RL3_PIG	RPL3	Large ribosomal subunit protein uL3	432990	340527	534190	344983	541150	441357	28	16	31	25	28	29	37	23	41	34	38	38	0.000234522
F1SRD0_PIG	CDCP1	CUB domain containing protein 1	9770.26	23335.7	12257.6	20567.5	17252.5	19125.9	2	5	4	7	6	7	2	5	4	7	6	7	0.000234522
A0A287ABR1_PIG	BLTP3B	UHRF1 binding protein 1 like	9666.84	10067.5	8712.57	7044.26	8395.91	5276.1	9	6	9	8	7	6	11	7	11	9	8	7	0.000234522
F1RST0_PIG	HSPH1	Heat shock protein 105 kDa	76922	57109.5	69894.6	51202.6	71785.7	70717	30	25	31	28	31	32	37	30	36	32	37	38	0.000234522
A0A287AF51_PIG	VAMP7	Vesicle associated membrane protein 7	53737.9	41123.4	62528.9	44480.8	60231.1	42334.7	5	4	5	3	3	4	5	4	5	3	3	4	0.000234522
F1RN46_PIG	TUBGCP3	Gamma-tubulin complex component	6634.19	2723.25	6503.29	4618.02	5887.05	5164.03	7	1	5	5	3	6	7	1	5	5	3	6	0.000234522
K7GSM4_PIG	ARFGEF1	ADP ribosylation factor guanine nucleotide exchange factor 1	14735.4	6680.13	14763.9	12613.5	13091.1	13228.7	24	7	22	27	23	26	27	8	26	30	25	29	0.000234522
A0A5G2QXW0_PIG	ARFGEF2	ADP ribosylation factor guanine nucleotide exchange factor 2	10173.1	6585.63	9901.61	5246.59	6575.5	5762.01	20	8	19	19	19	21	22	9	20	22	22	24	0.000234522
F1S026_PIG	CLPTM1L	Lipid scramblase CLPTM1L	24396.7	18820.7	31335	27580.1	21334.9	24709.9	6	5	6	6	6	6	7	5	7	7	7	7	0.000234522
A2SW51_PIG	CD14	Monocyte differentiation antigen CD14	22227.1	16002.7	8916.14	14055.9	11754.9	19078	7	7	4	5	4	5	8	8	4	6	4	6	0.000234522
A0A4X1SS99_PIG	SLC25A15	Solute carrier family 25 member 15	62396.1	169613	107017	338858	124434	245731	10	11	12	13	11	13	10	14	14	16	13	17	0.000234522
A0A480ZCU6_PIG	SPR	Sepiapterin reductase	220941	237496	141333	361161	188867	277048	15	15	16	18	15	18	20	20	22	25	22	25	0.000234522
A0A287AT39_PIG	ACSS1	Acetyl-coenzyme A synthetase	64993.1	112655	94413.1	178490	173399	137333	23	25	25	26	26	26	30	30	31	33	33	33	0.000234522
A0A4X1UYT9_PIG	UQCRQ	Cytochrome b-c1 complex subunit 8	40108.3	0	33278.1	623859	102876	648481	1		2	7	4	7	2		2	8	5	8	0.000234522
A0A287BKR2_PIG	SHMT2	Serine hydroxymethyltransferase	28212.1	40561.8	31856.1	74313.7	89178.2	81146.3	5	10	10	15	11	18	6	10	12	17	13	20	0.000234522
A0A8D1RD34_PIG	LANCL1	Glutathione S-transferase LANCL1	284228	111700	241289	486150	415788	401173	9	7	10	11	11	11	10	8	11	12	12	12	0.000234522
SL9A1_PIG	SLC9A1	Sodium/hydrogen exchanger 1	3528.24	9126	4956.56	21128.8	18220.7	16729.7	1	3	2	3	2	4	1	3	2	3	2	4	0.000234522
A0A5G2R301_PIG	PIGT	Phosphatidylinositol glycan anchor biosynthesis class T	15753.5	12094.5	19132.7	18797.7	19638.8	20755.2	10	7	12	11	10	12	12	7	12	11	10	13	0.000234522
F1S2Z5_PIG	ARHGAP18	Rho GTPase activating protein 18	33566.3	8868.79	37910.6	42031.3	38503.8	39416.3	15	7	14	15	14	17	16	7	16	17	16	19	0.000234522
MMP1_PIG	MMP1	Interstitial collagenase	6926.76	11938.2	6066.59	16676.2	15288	15546.8	3	3	4	5	5	5	3	3	5	6	6	6	0.000234522
F1RSN3_PIG	OPLAH	5-oxoprolinase, ATP-hydrolysing	46648.4	9094.83	23077.7	26757.1	23276.6	16943.6	37	14	33	34	27	27	41	14	36	38	28	29	0.000234522
A0A8W4FGD5_PIG	HMGCL	hydroxymethylglutaryl-CoA lyase	117213	135232	202126	210182	318068	177105	8	7	9	8	9	9	11	9	13	11	13	12	0.000234522
A0A8D0LNM9_PIG	INPP5B	phosphoinositide 5-phosphatase	20460.5	21510.8	21052.2	21664.6	19263.5	19549	16	14	14	15	12	13	18	15	16	16	13	14	0.000234522
PLMN_PIG	PLG	Plasminogen	31898.5	64780.8	22747.3	25192	29171	32069.5	26	27	26	27	26	28	30	31	30	31	30	32	0.000234522
ESTD_PIG	ESD	S-formylglutathione hydrolase	649500	496165	411136	810322	856494	648722	11	10	12	12	11	14	16	14	17	17	16	19	0.000234522
F1SAR7_PIG	CLMN	Calmin	18951.8	14334.2	20480.2	24610.5	15419.1	22009.5	8	4	8	9	8	9	8	4	8	9	8	9	0.000234522
A0A481CV86_PIG	NDOR1	NADPH-dependent diflavin oxidoreductase 1	35709.4	23738.2	27609.8	25249.6	36998.3	23243.9	10	4	8	8	10	8	11	4	9	8	11	8	0.000234522
F1RRJ3_PIG	YIPF3	Protein YIPF3	171808	172996	224551	162231	230323	156569	4	3	5	5	4	5	4	3	5	5	4	5	0.000234522
A0A287A3T1_PIG	TOLLIP	Toll interacting protein	382239	302948	389006	340096	356547	287882	8	7	7	8	8	8	11	11	11	12	11	11	0.000234522
F2Z5D0_PIG	SEC61A2	Protein transport protein Sec61 subunit alpha isoform 2 isoform a	13606.8	9329.47	21059.6	9538.63	12148.9	10631.2	4	2	3	4	2	3	4	2	3	4	2	3	0.000234522
A0A287AYT7_PIG	SEC61A1	Protein transport protein Sec61 subunit alpha isoform 1	249774	201482	375810	205112	237846	208852	6	6	6	7	6	6	10	8	10	11	10	10	0.000234522
A0A4X1VEP2_PIG	SYNCRIP	Synaptotagmin binding cytoplasmic RNA interacting protein	247351	183733	202322	252519	266300	257263	21	17	18	21	21	19	29	23	26	29	29	27	0.000234522
A0A287A1C6_PIG	NUMB	Protein numb homolog	41138	38268.9	50843.7	45543.1	46539.1	50004.3	9	5	7	9	9	11	13	8	10	13	12	16	0.000234522
A0A287BCU5_PIG	BCO1	Beta-carotene oxygenase 1	0	8678.58	6489.18	40607.9	30438.9	64511.1		1	2	14	13	16		1	2	17	14	19	0.000234522
A0A8W4FM62_PIG	MUC5AC	Mucin 5AC, oligomeric mucus/gel-forming	14779.8	21157.4	13514.1	30746.5	24893.8	35191.8	31	23	25	34	25	34	35	26	28	38	29	39	0.000234522
A0A287ASZ5_PIG	SRSF7	Serine and arginine rich splicing factor 7	135528	151487	99167.4	542309	265439	662878	4	5	5	10	6	10	4	5	5	11	6	11	0.000234522
A0A480EFT1_PIG	SMG1	non-specific serine/threonine protein kinase	2551.38	1761.05	2889.78	1799.51	2207.59	1934.36	22	6	23	18	18	20	21	6	23	18	17	20	0.000234522
A0A8W4FJ20_PIG		Pentraxin family member	156567	102923	81688.7	4.05693e+06	2.83245e+06	3.48639e+06	8	6	7	10	10	10	8	6	7	14	14	14	0.000234522
A0A287AC13_PIG	CLASP2	Cytoplasmic linker associated protein 2	6905.8	2351.91	5820.91	4660.12	3655.07	5524.46	6	2	7	5	6	6	6	2	7	5	6	6	0.000234522
F1SFQ3_PIG	EOGT	EGF domain-specific O-linked N-acetylglucosamine transferase	11899.4	7242.29	14976.5	13941.4	14699.4	12407.9	3	5	5	5	4	4	3	5	5	5	4	3	0.000234522
A0A5G2QS63_PIG	VPS13A	Vacuolar protein sorting 13 homolog A	2295.03	3911.75	2916.75	5814.88	5007.7	5158.17	19	14	21	39	30	40	19	15	21	41	32	42	0.000234522
B3VMR0_PIG	ATIC	Bifunctional purine biosynthesis protein ATIC	121394	54566	54807.9	102021	74791.4	84016.4	22	12	17	20	19	20	25	13	20	22	21	23	0.000234522
A0A286ZTX8_PIG	TGFBRAP1	Transforming growth factor beta receptor associated protein 1	16746.6	6100.83	12600.3	10308.5	7653.6	6341.66	14	3	12	13	9	10	15	3	13	13	10	11	0.000234522
A0A8W4FIL1_PIG	ZNF384	Zinc finger protein 384	4516.86	0	3842.64	4708.79	5185.18	6290.86	1		1	1	1	2	1		1	1	1	2	0.00254626
A0A287AAA2_PIG	NRDC	Nardilysin convertase	87458.2	105038	99439.1	75592.2	85682.2	40772.1	11	10	11	8	6	8	11	10	12	8	6	8	0.000234522
F1SRD2_PIG	ANO10	Anoctamin	77087.6	91240.3	98418.5	92111.5	99768.5	75971.2	17	14	17	19	17	17	19	17	20	21	19	19	0.000234522
TFR1_PIG	TFRC	Transferrin receptor protein 1	13418.9	19058.9	20118	27744.9	24568.7	34946.4	11	14	16	17	17	19	11	14	16	18	18	20	0.000234522
F1S564_PIG	RTCA	RNA 3'-terminal phosphate cyclase	101354	38843.1	79658.3	85007.1	105938	79639.6	11	7	8	11	10	10	13	8	10	14	13	13	0.000234522
A0A4X1UEL7_PIG	SLC7A6	Phospholipase A2 group XV	46684.2	161019	99957.6	110934	135441	36773	9	10	9	9	9	7	11	13	12	11	12	8	0.000234522
I3LJY8_PIG	HSD17B12	Very-long-chain 3-oxoacyl-CoA reductase	379352	517289	527204	466745	596494	527359	13	13	13	13	13	13	17	15	17	17	17	17	0.000234522
I3LUK0_PIG	SLC12A9	Solute carrier family 12 member 9	23357.1	26946.1	27037.2	24833.8	20672.7	22608	2	5	7	5	6	4	2	5	7	5	6	4	0.000234522
A0A287BT99_PIG	ABR	Active breakpoint cluster region-related protein	19689.8	10390.4	14319.8	21883.6	17955.5	17808	12	8	11	13	12	13	12	8	11	13	12	13	0.000234522
ACADL_PIG	ACADL	Long-chain specific acyl-CoA dehydrogenase, mitochondrial	82298.3	231321	165191	561483	511359	448138	17	20	18	21	21	21	24	32	28	34	34	34	0.000234522
A0A0D5BWD2_PIG	C1QBP	Complement component 1 Q subcomponent-binding protein, mitochondrial	0	0	0	57608.7	34014.5	62905.4				2	1	2				3	2	3	0.000407415
A0A4X1SHS6_PIG	VPS45	Vacuolar protein sorting 45 homolog	33138.2	23410.2	33412.7	28496.4	30824.1	25323.2	21	19	22	23	22	22	24	21	25	27	24	25	0.000234522
TBA4A_BOVIN	TUBA4A	Tubulin alpha-4A chain	1.98625e+06	529492	1.64142e+06	1550125	1.56973e+06	1627625	3	3	3	3	3	3	4	3	4	4	4	4	0.000234522
A0A286ZTW8_PIG	MRPL28	Large ribosomal subunit protein bL28m	0	27574.5	8927.2	18928.9	5436.7	19063.5		1	1	5	2	5		2	1	6	2	6	0.000234522
A0A5G2R020_PIG	LOC102161784	GB1/RHD3-type G domain-containing protein	726.446	0	991.36	916.705	1494.21	2317.89	2		3	5	2	5	2		3	5	2	5	0.000407415
I3LUQ1_PIG	UPF2	UPF2 regulator of nonsense mediated mRNA decay	3489.78	2465.78	3947.49	3534.47	4798.95	4526.98	5	5	9	6	9	9	5	5	9	6	9	9	0.000234522
F1S070_PIG	GCNT3	Beta-1,3-galactosyl-O-glycosyl-glycoprotein beta-1,6-N-acetylglucosaminyltransferase 3	9710.48	5719.61	14228.1	23453.1	35075.2	26490.9	5	4	9	10	11	11	6	4	10	11	12	12	0.000234522
VWF_PIG	VWF	von Willebrand factor (Fragment)	944.06	1821.03	876.711	0	903.376	1191.11	3	3	2		1	2	3	3	2		1	2	0.000234522
A0A4X1W2K3_PIG	KIF1B	Kinesin family member 1B	3542.21	2106.39	3586.76	3938.07	5225.78	4791.9	2	1	3	2	3	2	2	1	3	2	3	2	0.000234522
Q0KKC2_PIG	MGAT1	Alpha-1,3-mannosyl-glycoprotein 2-beta-N-acetylglucosaminyltransferase	93521.4	61369.3	117695	113749	113588	138670	11	10	12	11	12	11	12	10	12	12	13	12	0.000234522
PSME2_PIG	PSME2	Proteasome activator complex subunit 2	678252	28030.3	612674	848165	886939	993035	14	8	14	14	14	14	23	10	23	23	23	23	0.000234522
A0A480HW11_PIG	SLC12A2	Solute carrier family 12 member 2	7601.05	5878.98	6666.11	10030.3	6757.97	11324.1	7	1	5	11	5	10	7	1	5	12	6	11	0.000234522
F1SDP3_PIG	OAT	Ornithine aminotransferase	1.76383e+06	3.54549e+06	2.46314e+06	6.75869e+06	5.03262e+06	5.52104e+06	26	28	24	28	27	29	39	44	38	43	42	45	0.000234522
A0A5G2RG89_PIG	CMPK2	Cytidine/uridine monophosphate kinase 2	182160	19652.1	77133.9	99108.6	78087.5	109023	15	7	12	14	14	15	23	9	19	22	21	23	0.000234522
F1RVH7_PIG	IGFBP7	Insulin like growth factor binding protein 7	8044.41	0	6524.53	20763.2	19865.2	23734.2	1		1	3	2	2	1		1	3	2	2	0.000585594
A0A286ZXE4_PIG	ABCB7	Iron-sulfur clusters transporter ABCB7, mitochondrial	3325.36	6901.84	9694.38	21117.5	11158.9	20521.2	2	4	9	11	5	13	2	4	9	11	5	13	0.000234522
A0A4X1UP09_PIG	COMMD5	COMM domain-containing protein 5	172429	44936.6	151009	133001	127759	102303	9	5	9	8	9	9	13	5	12	11	12	12	0.000234522
A0A287BGW4_PIG	ALAD	Delta-aminolevulinic acid dehydratase	358643	349382	202666	285984	209780	215186	16	16	16	17	16	16	20	20	19	20	20	20	0.000234522
A0A5G2QQJ7_PIG	HTATIP2	Oxidoreductase HTATIP2	32786.4	31837.5	36182.8	155772	116167	176076	14	11	14	17	17	17	17	13	17	21	21	21	0.000234522
DPP4_PIG	DPP4	Dipeptidyl peptidase 4	363810	1.51646e+06	487676	1.77523e+06	2.92243e+06	785386	39	47	43	50	50	43	50	65	55	69	71	59	0.000234522
F1RKJ6_PIG	SIPA1L3	Signal induced proliferation associated 1 like 3	5463.1	7649.36	5598.97	5296.47	6818.73	4457.64	8	5	7	10	9	12	8	5	7	11	9	12	0.000234522
A0A287AAP2_PIG	HACD2	Very-long-chain (3R)-3-hydroxyacyl-CoA dehydratase	17444.2	8429.86	37654.7	31910.6	22465.8	16677.4	2	2	1	3	2	3	2	2	1	3	2	3	0.000407415
MDHM_PIG	MDH2	Malate dehydrogenase, mitochondrial	2.33069e+06	4.73521e+06	4765500	11265875	12932625	9.80983e+06	19	20	21	21	21	21	27	29	32	31	32	32	0.000234522
RLA0_PIG	RPLP0	Large ribosomal subunit protein uL10	1316010	597290	1501205	949450	1842250	1046155	16	14	16	15	15	15	25	20	26	24	25	25	0.000234522
A0A286ZYJ8_PIG	UPF1	UPF1 RNA helicase and ATPase	53035.9	40432.2	43290.2	54585	64993.8	55468.4	36	26	34	38	36	40	43	33	40	44	43	47	0.000234522
A0A287BPP2_PIG	HEATR5B	HEAT repeat containing 5B	13385	7603.87	11577.8	7065.38	7099.98	8518.77	36	15	34	26	26	31	42	17	39	30	29	34	0.000234522
GELS_PIG	GSN	Gelsolin (Fragment)	172630	94943.7	89559.6	108248	90287.8	158342	25	17	23	22	20	23	32	22	28	29	24	30	0.000234522
F1SAH4_PIG	C2CD2L	C2CD2 like	12958.1	7796.75	12306.8	17148.2	10871.7	16339.8	6	4	6	6	6	6	6	4	6	6	6	6	0.000234522
K9IW82_PIG	NFKB2	Nuclear factor NF-kappa-B p100 subunit isoform X1	10090.8	8323.98	8198.76	12758.4	11615.9	12820.6	8	2	9	11	9	11	9	3	11	12	9	13	0.000234522
DNS2A_PIG	DNASE2	Deoxyribonuclease-2-alpha	62366.8	219526	68240	84474.7	112603	27744.4	4	6	5	6	6	4	4	6	5	6	6	4	0.000234522
BHMT1_PIG	BHMT	Betaine--homocysteine S-methyltransferase 1 (Fragment)	451396	85054.1	203058	0	0	0	10	6	8				11	6	8				0.000234522
A0A287BQ70_PIG	FBXO22	F-box only protein 22 isoform a	35371	18194.2	32822.5	22187.3	20356.4	16006.8	6	6	7	7	6	6	7	7	8	8	7	7	0.000234522
I3LGI9_PIG	GLB1	Beta-galactosidase	299761	713273	219973	317488	473915	161313	16	17	15	15	15	14	23	25	22	23	23	21	0.000234522
A0A5G2QMX3_PIG	RPA1	Replication protein A subunit	31981.1	30504.3	27260.3	33345.7	35138.9	28861.1	12	9	12	13	12	15	13	10	12	13	13	15	0.000234522
DGKA_PIG	DGKA	Diacylglycerol kinase alpha	7798.98	6033.78	9874.61	56361.5	51637.2	47572.2	4	3	6	17	17	17	4	3	6	19	19	19	0.000234522
K7GMM7_PIG		Multidrug resistance protein 1	108179	176923	167087	151769	199492	144507	11	10	12	13	15	13	14	13	15	16	19	16	0.000234522
A0A5G2RH65_PIG	SRPRA	SRP receptor subunit alpha	92931.2	56784	100929	95542.7	134025	122825	17	8	17	15	17	18	21	9	21	19	21	23	0.000234522
F1SM56_PIG	SEC11C	Signal peptidase complex catalytic subunit SEC11	100649	99437.8	137322	110907	118315	80686.7	7	6	7	7	7	7	8	7	8	8	8	8	0.000234522
A0A4X1TZD0_PIG	CORO2A	Coronin	156076	89278.4	166373	328295	331268	321216	17	14	17	18	18	18	20	15	22	23	22	23	0.000234522
A0A5G2QNM8_PIG	COPG1	Coatomer subunit gamma	262365	165098	266263	142630	145257	133340	36	30	35	35	33	34	49	41	46	49	47	48	0.000234522
A0A287AN23_PIG	CLIC6	Chloride intracellular channel protein	16171.7	6914.36	37118.9	10101.4	14885.7	12276.5	9	3	9	5	4	6	9	3	10	5	4	7	0.000234522
F1S1X9_PIG	TXNL1	Thioredoxin like 1	659392	704892	512369	454104	338017	386146	11	12	12	9	11	12	16	16	16	12	13	16	0.000234522
F1SK95_PIG	CPOX	coproporphyrinogen oxidase	259827	312380	337123	319259	431500	279471	19	18	20	21	22	22	26	24	28	30	31	30	0.000234522
HCDH_PIG	HADH	Hydroxyacyl-coenzyme A dehydrogenase, mitochondrial	3.41297e+06	3.58456e+06	4.53526e+06	7370000	7.71238e+06	5.41876e+06	21	18	24	22	24	22	32	27	34	33	34	32	0.000234522
A0A8W4FAC1_PIG	SCRIB	Scribble planar cell polarity protein	11690.8	4630.84	9890.78	15991.6	12240.4	16200.1	14	3	12	14	13	16	14	3	12	14	13	16	0.000234522
ETFB_PIG	ETFB	Electron transfer flavoprotein subunit beta	173006	72117.5	374980	1000625	1074585	1279980	14	9	14	14	14	14	17	11	20	20	20	21	0.000234522
A0A287ATM6_PIG	C6H1orf50	Chromosome 6 C1orf50 homolog	13615.6	14264.4	8781.15	12305.2	13698.9	11736.7	1	2	3	2	2	2	2	3	4	3	2	2	0.000407415
A0A4X1SP11_PIG	TM9SF1	Transmembrane 9 superfamily member	54132	90843.7	77990	51595.3	69068.7	55582.3	10	8	11	11	10	10	10	9	13	11	11	10	0.000234522
F1RQ01_PIG	FERMT3	FERM domain containing kindlin 3	13287.5	20040	10330.7	32134.1	23628	37605	10	1	7	15	14	17	10	1	7	15	14	17	0.000234522
A0A287A143_PIG	MRPL2	Mitochondrial ribosomal protein L2	6598.86	18012	12249.4	33520.1	19998	33338.5	1	3	4	4	4	4	1	4	5	5	5	5	0.000234522
A0A287AR56_PIG	QSOX2	Sulfhydryl oxidase	16743.1	11968.5	22493	15934.6	19673.2	17674.7	10	7	11	11	12	12	11	7	12	12	12	12	0.000234522
A0A286ZPJ7_PIG	RNASEL	2-5A-dependent ribonuclease	41694.3	13677.5	32826.2	98013.2	53723.8	123426	16	2	18	32	24	32	17	2	18	36	28	37	0.000234522
F1S0I4_PIG	CEP162	Centrosomal protein of 162 kDa	14048.7	15556.1	13167.5	10434.7	13847.3	8877.13	3	3	3	2	3	3	3	3	3	2	3	3	0.00254626
A0A8W4FBH6_PIG	ACBD5	Acyl-CoA-binding domain-containing protein 5	31705.8	25931.1	37818.2	55083.9	42686.1	76553.2	4	3	6	8	7	12	4	3	6	11	9	15	0.000234522
PDXK_PIG	PDXK	Pyridoxal kinase	831900	1.0443e+06	899370	866048	974222	626930	19	21	21	20	20	18	29	30	31	29	30	27	0.000234522
A0A287AK42_PIG	PDCL3	Phosducin-like protein 3	29996.7	49738.1	33420	27634.1	42142.4	37775.9	5	5	6	6	6	6	7	6	8	7	7	8	0.000234522
I3LPN5_PIG	ITPR2	Inositol 1,4,5-trisphosphate receptor	5412.81	3292.16	7320	9820.67	6203.69	8790.95	26	13	34	41	29	42	27	13	37	44	30	44	0.000234522
A0A287BGP0_PIG	GPT2	alanine transaminase	0	0	0	9017.59	10295.2	19156.4				4	2	5				4	2	5	0.000407415
A0A286ZRQ5_PIG	SEC14L2	SEC14 like lipid binding 2	144159	140507	130307	248197	283843	240707	16	16	17	19	18	18	21	20	22	25	24	24	0.000234522
A0A287BJW1_PIG	SMPDL3B	Sphingomyelin phosphodiesterase acid like 3B	1.21819e+06	3.74549e+06	2.10507e+06	603704	1.37673e+06	733165	19	18	21	14	17	14	32	32	35	23	29	25	0.000234522
A0A287ARA7_PIG	ECPAS	Ecm29 proteasome adaptor and scaffold	16969.1	3910.39	16319.3	14454.9	14834	17780.4	34	10	33	36	35	36	40	12	38	43	40	44	0.000234522
F1SIH4_PIG	PIGO	GPI ethanolamine phosphate transferase 3	11069.9	11636	21698.6	16912.5	19065.9	17917.8	3	2	3	5	3	4	3	2	3	5	3	4	0.000234522
MYLK_PIG	MYLK	Myosin light chain kinase, smooth muscle (Fragment)	52819.2	28558.6	38098.6	21760.4	31316.4	18845.9	2	2	2	1	1	1	2	2	2	1	1	1	0.000585594
M3UZ96_PIG	UCKL1	Uridine-cytidine kinase	52117.3	46656.8	48572.2	29499.5	27604.3	18644.9	13	9	13	14	13	11	15	9	14	14	13	12	0.000234522
A0A287BK25_PIG	NONO	Non-POU domain containing octamer binding	47808.4	50215.5	47793.5	144572	101427	185218	12	8	11	16	17	19	18	10	17	24	26	28	0.000234522
K7GQL2_PIG	F13A1	Coagulation factor XIII A chain	10211.8	0	3460.46	6111.56	5740.67	6258.42	1		1	2	1	1	1		1	2	1	1	0.00490436
ACTB_BOVIN;ACTB_PIG	ACTB	Actin, cytoplasmic 1	3.56938e+07	14776750	3.00147e+07	40961625	4.37408e+07	3.53817e+07													0.000234522
ACTZ_PIG	ACTR1A	Alpha-centractin	442226	120647	299499	442674	394645	385604	8	6	7	8	7	8	13	7	10	11	9	10	0.000234522
F1RIJ5_PIG	DNAJC11	DnaJ heat shock protein family (Hsp40) member C11	14735.2	18495.6	18343.4	54286.5	27398.4	42900.5	6	9	11	15	11	17	6	9	12	19	11	21	0.000234522
F1RKZ6_PIG	USP7	Ubiquitin carboxyl-terminal hydrolase 7	35044.9	31634.8	19075.1	37041.1	29800.7	33975.4	33	22	28	33	26	32	37	24	31	38	30	37	0.000234522
A0A8D0XQ50_PIG	XIAP	RING-type E3 ubiquitin transferase	18679.2	7392.16	16621.2	25326.6	26407	29763.2	11	5	9	11	11	13	12	6	10	12	12	14	0.000234522
HEXB_PIG	HEXB	Beta-hexosaminidase subunit beta	448985	1.0565e+06	417124	1.27259e+06	1.3116e+06	417239	30	29	30	31	30	30	48	51	51	55	52	50	0.000234522
DPEP1_PIG	DPEP1	Dipeptidase 1	227425	433481	494010	721038	1.39717e+06	267933	21	21	22	21	22	20	28	29	30	32	33	28	0.000234522
I3LID3_PIG	METTL9	Methyltransferase like 9	41412.1	27238.9	30001.4	65119.3	46213.4	58912.4	1	2	3	2	4	4	1	2	3	2	4	4	0.000407415
A0A4X1UZH9_PIG	PTPN6	Tyrosine-protein phosphatase non-receptor type	85495.5	44140.2	71616.4	87150.5	74567	102222	24	16	22	28	24	29	26	17	24	29	26	32	0.000234522
F1SUQ8_PIG	RCC2	Regulator of chromosome condensation 2	41583.7	37581.6	39511.8	52234.2	65249.2	68867.1	18	17	20	23	19	23	20	18	22	27	23	27	0.000234522
I3LLM8_PIG	SYNGR1	Synaptogyrin	203112	226346	320804	41676.8	62817.4	27839.9	2	2	2	2	1	1	2	2	2	2	1	1	0.000585594
Q52JJ4_PIG	KLF4	Kruppel-like factor 4	0	67899.8	0	45662	84082.1	43548.9		1		2	2	2		1		2	2	2	0.0041425
RENBP_PIG	RENBP	N-acylglucosamine 2-epimerase	1.24753e+06	706045	831917	629831	687014	236980	24	23	23	25	23	21	37	35	35	38	35	31	0.000234522
A0A8W4FH88_PIG	XPO5	Exportin 5	82154.5	26120.4	60242.2	54592.5	49234.1	49155	39	25	39	40	36	38	49	28	49	51	44	48	0.000234522
F1S2Q4_PIG	NEK9	non-specific serine/threonine protein kinase	14547.9	6096.85	10379.9	12615.1	14072.2	11652.7	12	4	9	11	9	10	13	4	9	11	9	10	0.000234522
A0A287BRN9_PIG		Pre-mRNA-splicing factor 38B	24945.5	48383.2	32164.2	57100	44965.2	50947.6	2	3	2	5	3	5	2	3	2	5	3	5	0.000234522
F1RJU8_PIG	SOWAHA	Sosondowah ankyrin repeat domain family member A	9315.39	3963.18	9299.84	25976.2	21950	22057.4	2	1	1	7	6	9	3	1	1	8	7	10	0.000234522
A0A5G2QHV1_PIG	NAGLU	N-acetyl-alpha-glucosaminidase	78761.1	313351	87965.4	184449	265034	71052	20	21	21	23	23	23	25	28	28	29	30	29	0.000234522
F16P1_PIG	FBP1	Fructose-1,6-bisphosphatase 1	3004155	1953685	1457900	3828565	2153640	2615510	28	26	26	26	25	26	42	35	39	40	38	38	0.000234522
I3LGC6_PIG	USP24	Ubiquitin specific peptidase 24	2587.58	1568.34	2792.41	2929.18	2777.34	2790.91	28	11	22	27	23	29	29	12	23	28	24	30	0.000234522
BPIA1_PIG	BPIFA1	BPI fold-containing family A member 1	38388.4	197999	49017.4	235408	151960	109069	1	3	1	4	2	4	1	3	1	4	2	4	0.000234522
A0A287BDK0_PIG	PHETA1	Sesquipedalian	76903.3	55511.5	54002.3	97360.7	94834.7	70242.7	3	2	3	4	3	4	3	2	3	4	3	4	0.000407415
A0A8W4FQL0_PIG	H1-10	H1.10 linker histone	86626.2	69195	53493.1	216898	81896.2	390898	3	3	3	7	2	10	3	3	3	8	2	11	0.000234522
A0A287BPP9_PIG	PSMB1	Proteasome subunit beta	519635	400752	336542	783594	531582	742862	15	14	14	14	14	14	20	17	19	19	19	19	0.000234522
A0A287AUE2_PIG	CRYBG2	Crystallin beta-gamma domain containing 2	17062	20407.9	12873.6	11660.7	12591.6	10565.3	14	12	11	16	14	18	17	13	14	18	16	22	0.000234522
A0A287ACY5_PIG	SYNGR2	Synaptogyrin	656676	836812	714939	693026	1.01123e+06	477222	3	3	3	3	3	3	3	3	3	3	3	3	0.000234522
A0A287BSI6_PIG	ARMC6	Armadillo repeat containing 6	61513.2	26499.7	60629.1	48327.9	52546.8	65963.5	4	1	4	4	5	5	4	1	4	4	5	5	0.000234522
A0A286ZNG6_PIG	MFSD9	Major facilitator superfamily domain containing 9	3810.19	9835.71	20846.5	21365.8	19165	20839.1	1	2	5	4	5	3	1	2	5	4	5	3	0.000407415
A0A287AE16_PIG	SCIN	Scinderin	791280	391458	505208	1037986	870168	742678	35	25	34	35	36	34	45	30	42	45	44	43	0.000234522
F1S8P1_PIG	SCCPDH	Saccharopine dehydrogenase-like oxidoreductase	74252.4	80398	81994	111075	89506	110335	8	10	9	9	8	10	8	10	9	10	9	11	0.000234522
F1S010_PIG	CYBC1	Essential for reactive oxygen species protein	58068.4	39299.3	92889.3	72639.3	75486.4	62470.8	6	4	6	5	5	6	7	5	8	7	7	8	0.000234522
A0A287AHQ0_PIG	ACAT2	Acetyl-CoA acetyltransferase 2	169449	179747	154253	140410	158303	126715	13	13	12	12	12	12	20	20	18	19	19	19	0.000234522
A0A287ARW4_PIG	FGGY	FGGY carbohydrate kinase domain containing	9781.03	8992.65	6563.76	5911.76	5010.12	4225.12	4	4	4	1	1	3	4	4	4	1	1	3	0.000234522
PPCE_PIG	PREP	Prolyl endopeptidase	255825	249518	212667	193056	202180	148323	34	28	33	33	33	34	49	41	47	45	46	49	0.000234522
A0A286ZPM8_PIG	SCPEP1	Carboxypeptidase	675448	807593	475278	1.16483e+06	1.30813e+06	357133	13	13	13	14	14	13	22	20	21	23	23	22	0.000234522
VDR_PIG	VDR	Vitamin D3 receptor	2432.57	0	2817.24	5292.93	5139.1	4939.41	1		1	2	2	2	1		1	2	2	2	0.00142704
A0A287ALD4_PIG	ENPP5	Ectonucleotide pyrophosphatase/phosphodiesterase family member 5	26898.7	96850	33696.9	44949.2	63221.5	21845	4	6	4	6	5	2	4	7	4	7	6	2	0.000234522
A0A287B6A3_PIG	ABCD4	ATP binding cassette subfamily D member 4	31820.5	27944.1	42763.9	47475.4	35977.1	25373.4	12	7	11	14	11	12	13	7	12	15	12	13	0.000234522
A0A480JM90_PIG	MAN1A2	alpha-1,2-Mannosidase	18549.4	18948.1	18423.2	18602.6	20298.9	15076.5	3	2	7	5	5	6	3	2	7	5	5	6	0.000234522
A0A5G2Q7W2_PIG	CLIC5	Chloride intracellular channel protein	1.12346e+06	545729	1.66808e+06	590848	982500	493619	17	14	17	16	16	16	23	18	23	21	21	20	0.000234522
A0A5G2QN40_PIG	EIF2B2	Translation initiation factor eIF-2B subunit beta	48428.2	4484.4	47675	41482.8	49882.7	51778.6	7	1	8	10	9	10	8	1	9	11	10	10	0.000234522
COX6C_PIG	COX6C	Cytochrome c oxidase subunit 6C	795459	1579900	1620425	5.57356e+06	1919325	5.04841e+06	7	7	7	7	7	7	11	14	15	17	15	17	0.000234522
A0A4X1VS57_PIG	EEF2	Eukaryotic translation elongation factor 2	826995	459831	698787	699884	876425	714600	56	49	56	58	58	59	88	73	85	88	90	89	0.000234522
F1RSE7_PIG	MCM4	DNA replication licensing factor MCM4	6220.92	1506.88	3336.95	5319.32	3764.27	10630.4	6	1	5	9	2	9	7	1	5	9	2	10	0.000234522
F6Q7B0_PIG	APPL2	Adaptor protein, phosphotyrosine interacting with PH domain and leucine zipper 2	47751.5	34438.5	25210.4	62492.4	40493.9	55864.3	12	4	10	13	10	13	14	4	11	17	12	17	0.000234522
A0A8W4F9U9_PIG	EFR3A	EFR3 homolog A	4516.09	5762.17	5016.5	6898.84	6743.2	6246.7	7	3	9	11	8	12	7	3	9	12	9	13	0.000234522
A0A287A3C8_PIG	UBR2	E3 ubiquitin-protein ligase	7924.54	7046.47	7297.07	10030.3	10470.2	8271.18	15	5	11	14	13	12	16	5	12	15	14	13	0.000234522
SFXN1_PIG	SFXN1	Sideroflexin-1	103935	123130	134870	467593	136627	244983	12	12	12	13	12	13	14	14	15	17	13	16	0.000234522
SAHH_PIG	AHCY	Adenosylhomocysteinase	3.1892e+06	1.93252e+06	2.13621e+06	1.29378e+06	1558750	885407	29	29	28	27	27	26	47	44	44	42	43	40	0.000234522
CLCA1_PIG	CLCA1	Calcium-activated chloride channel regulator 1	454208	1.19371e+06	696778	1.02608e+06	721933	966317	34	41	35	35	35	36	41	49	42	43	43	44	0.000234522
A0A4X1UR52_PIG	CUL1	Cullin-1	18495	14736.9	18829.5	17185.3	19388.7	17540.2	22	15	21	23	22	22	25	16	23	26	24	25	0.000234522
F1RJL2_PIG	GTF2I	General transcription factor II-I isoform 1	7296.24	0	8180.74	10441	5852	11145.3	5		2	7	3	7	5		2	7	3	7	0.000234522
MFGM_PIG	MFGE8	Lactadherin	2.4126e+06	945644	1.20174e+06	1.50081e+06	512526	1.09641e+06	25	23	25	22	18	20	38	30	34	31	22	28	0.000234522
F1SPF3_PIG	MCM2	DNA replication licensing factor MCM2	12758.7	5011.16	10404.2	8959.82	7557.64	16085.5	15	2	13	12	6	15	15	2	14	13	6	16	0.000234522
A0A4X1T0H0_PIG	RPL10A	Ribosomal protein	141395	65460	192796	96436.5	137924	112213	8	7	6	7	7	7	12	9	10	10	10	10	0.000234522
A0A286ZKD4_PIG	SLC25A13	Solute carrier family 25 member 13	27444	51936.9	76574.7	162730	66684.9	133546	16	13	23	30	23	30	17	15	27	34	25	34	0.000234522
F1SJK7_PIG	DPP8	Dipeptidyl peptidase 8	11003.3	8253.56	9670.7	6371.18	8186.8	7221.66	7	3	5	7	3	5	7	3	5	7	3	5	0.000234522
I3LM79_PIG	DPP9	Dipeptidyl peptidase 9	33937.8	32072.1	32017.8	32061.9	35181	26346.6	23	16	18	21	21	21	24	17	19	22	22	22	0.000234522
A0A8X9AEU4_PIG	TCIRG1	V-type proton ATPase subunit a	3718.32	23476.9	16747.8	26763.8	19973.7	19224.8	1	4	4	7	6	7	1	4	4	7	6	7	0.000234522
A0A5G2R9D7_PIG	MUC2	Mucin 2, oligomeric mucus/gel-forming	111286	142156	171468	424803	234206	327197	44	48	51	52	47	51	52	55	61	66	57	65	0.000234522
F1S4J7_PIG	FBP2	Fructose-1,6-bisphosphatase isozyme 2	150644	81902.9	110235	937312	775824	623135	7	6	9	14	14	13	8	7	10	18	18	17	0.000234522
A0A287B0P0_PIG	FARS2	phenylalanine--tRNA ligase	0	5127.23	2645.84	9593.3	6392.2	9842.17		1	1	4	3	5		1	1	4	3	5	0.000234522
A0A5G2QXD3_PIG	LOC100515166	IF rod domain-containing protein	262474	41660.6	34292.9	1.50359e+06	108280	342835	13	2	4	15	7	14	16	2	4	19	7	16	0.000234522
A0A5G2QS11_PIG	GORASP1	Golgi reassembly stacking protein 1	22149.6	11129.8	8433.41	22941.4	16861.5	21109.4	3	1	2	2	3	3	3	1	2	2	3	3	0.000407415
A0A8W4FBL3_PIG	SMIM22	Small integral membrane protein 22	317800	374965	417758	275370	872790	281812	2	1	2	1	1	2	3	2	3	2	2	3	0.000407415
A0A287ANQ4_PIG	AARS2	Alanine--tRNA ligase	3347.95	2294.78	4765.42	11996.2	10764.1	12602.6	4	1	7	19	14	17	4	1	8	20	15	18	0.000234522
F1ST43_PIG	ACADVL	Very long-chain specific acyl-CoA dehydrogenase, mitochondrial	33872.3	104415	89850.2	183668	145868	198803	21	27	32	32	32	34	24	32	39	42	42	46	0.000234522
DDC_PIG	DDC	Aromatic-L-amino-acid decarboxylase	874461	496739	525732	40423.6	89516.4	53120.7	28	23	27	17	20	18	39	32	39	23	28	25	0.000234522
A0A5G2QSF9_PIG	IPO11	Importin 11	8340.73	3417.31	9615.92	6431.98	6325.51	4890.59	9	4	6	6	6	5	9	4	6	6	6	5	0.000234522
A0A8D1AA90_PIG	CPT2	Carnitine O-palmitoyltransferase 2, mitochondrial	17485	49499.4	28241.7	142376	101139	159819	19	25	24	31	30	31	22	29	27	41	36	41	0.000234522
A0A287A3R6_PIG	ARL5A	ADP ribosylation factor like GTPase 5A	45420.5	48748.8	51558.1	26291.4	25795.7	22166.7	2	2	3	2	2	2	2	2	3	2	2	2	0.000407415
I3LSQ0_PIG	CALCOCO1	Calcium-binding and coiled-coil domain-containing protein 1	2881	1731.98	1655.67	2950.65	1463.49	1734.45	4	3	2	3	1	2	4	3	2	3	1	2	0.000585594
I3LPQ4_PIG	EMG1	EMG1 N1-specific pseudouridine methyltransferase	28124.3	0	20148.8	33848.1	32886.5	41435.1	2		1	2	2	2	2		1	2	2	2	0.0044335
IF2A_PIG	EIF2S1	Eukaryotic translation initiation factor 2 subunit 1	358525	312158	362603	287085	342947	272290	23	23	23	22	23	23	33	33	33	31	34	33	0.000234522
A5GFQ9_PIG	PPP2R5D	Serine/threonine-protein phosphatase 2A 56 kDa regulatory subunit	68124.6	35577.6	59003.9	85569.8	80694.9	85853.7	14	7	11	13	14	14	14	8	12	14	16	16	0.000234522
A0A4X1SL39_PIG	PDZK1	PDZ domain containing 1	1.07692e+06	1.24307e+06	1.36521e+06	1.00363e+06	945687	664010	33	34	35	35	33	35	59	59	62	60	60	58	0.000234522
PDZ11_PIG	PDZD11	PDZ domain-containing protein 11	67310.2	68780.7	64004.3	98836.4	89765.1	69766	5	5	5	5	5	5	6	6	6	6	6	6	0.000234522
A0A5G2QMX0_PIG	H2AX	Histone H2A	315522	266456	64370.2	8.37249e+07	4.79722e+06	1.03081e+08				2	2	2				2	2	2	0.000234522
A0A480W555_PIG	POLM	DNA-directed DNA/RNA polymerase mu	10535.6	0	8228.81	12551.7	12938.9	10082.6	2		2	3	1	3	2		2	3	1	3	0.000407415
A0A8D1J0W5_PIG	SLC37A4	Solute carrier family 37 member 4	586848	540666	764314	191796	318321	160930	6	6	6	6	6	6	9	9	9	9	9	9	0.000234522
F1S098_PIG	HERC1	HECT and RLD domain containing E3 ubiquitin protein ligase family member 1	772.596	535.015	757.824	869.695	965.272	591.004	5	3	7	6	6	7	5	3	7	6	6	7	0.000234522
A0A4X1W6C1_PIG	MON2	Protein MON2 homolog	30251.7	13614.3	28856.1	15228.2	17334.9	15661.4	26	17	23	27	25	26	28	18	25	30	27	29	0.000234522
F1RWP0_PIG	PRPSAP1	Phosphoribosyl pyrophosphate synthetase associated protein 1	445800	223815	342947	258972	319777	255375	12	5	10	11	10	12	16	6	14	14	13	15	0.000234522
A0A4X1SXZ3_PIG	PRPSAP2	Phosphoribosyl pyrophosphate synthase-associated protein 2	116129	43035.7	92502.1	79323.2	102726	92952.9	12	11	14	13	13	13	17	11	19	17	17	18	0.000234522
A0A286ZXT3_PIG	PI4KA	1-phosphatidylinositol 4-kinase	14428	6836.38	14047.2	12249.3	10878.1	10243.4	33	9	31	34	31	36	33	9	31	34	31	36	0.000234522
A0A4X1V4B4_PIG	ATP5PD	ATP synthase subunit d, mitochondrial	263266	612822	716743	1.25329e+06	464523	1.14779e+06	12	14	14	14	10	13	16	18	18	18	14	17	0.000234522
I3LDU9_PIG	SNTB2	Syntrophin beta 2	14813.9	0	2983.92	13313.8	10820.6	17346.4	1		2	2	2	3	1		2	2	2	3	0.000407415
GPI8_PIG	PIGK	GPI-anchor transamidase	17818.4	0	25030.2	25459.1	23510	26571.1	4		5	5	4	5	5		6	6	5	6	0.000234522
A0A286ZN35_PIG	SHMT1	Serine hydroxymethyltransferase	362174	180546	184123	64022.6	70126.8	63493.5	21	14	19	13	11	15	25	17	23	17	15	19	0.000234522
I3LRN0_PIG	DTX3L	E3 ubiquitin-protein ligase	32218.2	11078.6	26082.8	34536.7	40232.6	54106.7	22	7	22	23	23	26	22	7	22	24	23	27	0.000234522
F1SRV4_PIG	GSTK1	Glutathione S-transferase kappa	76951	306010	151086	503390	342988	480084	10	12	14	16	14	15	15	18	19	23	20	22	0.000234522
A0A5G2QG47_PIG	NUP107	Nuclear pore complex protein	9746.76	5112.21	7188.42	13342.8	14337.2	15843.9	10	4	8	12	12	14	12	4	9	14	14	16	0.000234522
A0A287ACB5_PIG	ILRUN	Inflammation and lipid regulator with UBA-like and NBR1-like domains	45822.5	100426	56670.5	30495.7	44704.8	33269.5	2	2	2	2	2	2	2	2	2	2	2	2	0.0011355
A0A287BL11_PIG	ITPR3	Inositol 1,4,5-trisphosphate receptor	10370.9	6336.51	13805.1	12505	9771.89	11629.6	38	10	40	37	31	38	39	10	42	39	33	39	0.000234522
A0A8W4FAW4_PIG	MUC6	Mucin 6, oligomeric mucus/gel-forming	4355.54	11270.3	1945.46	12437.4	4085.85	7018.99	4	6	1	7	3	6	4	6	1	7	3	6	0.000234522
A0A8W4FHN2_PIG	RPL7	Large ribosomal subunit protein uL30	928084	809226	997289	1.69591e+06	2.38563e+06	1889100	20	15	20	22	22	23	27	18	25	32	31	32	0.000234522
I3LSJ4_PIG	SF3B3	Splicing factor 3B subunit 3	48912.1	109650	41401.6	84496.3	67516.5	81543.2	28	32	27	37	33	37	33	38	30	40	37	42	0.000234522
K7GR63_PIG	STK4	Serine/threonine-protein kinase 4	19889.5	10133.7	17224.9	24443.9	21458.8	27281	5	1	4	5	5	5	6	1	5	6	6	6	0.000234522
RL22_PIG	RPL22	Large ribosomal subunit protein eL22	4.65347e+06	8.00803e+06	6.76494e+06	3.35943e+06	6.45641e+06	3596100	5	4	5	5	5	5	6	5	6	6	6	6	0.000234522
A0A287BAQ6_PIG	PTPN1	Tyrosine-protein phosphatase non-receptor type	34803.7	11002.4	32955.7	45756.3	33634	38912	9	2	7	10	7	12	9	2	7	10	7	12	0.000234522
A0A287BA12_PIG	VPS4B	Vacuolar protein sorting 4 homolog B	105234	34702.6	60432.6	173003	147028	186281	12	7	12	15	14	15	14	7	13	17	16	17	0.000234522
A0A286ZLM1_PIG	B3GNT8	Hexosyltransferase	18466.7	17555.9	36647.5	36390.5	30638.8	29661.9	8	6	8	8	8	8	8	6	8	8	8	8	0.000234522
A0A287A523_PIG	NFXL1	Nuclear transcription factor, X-box binding like 1	2411.21	1020.88	1929.39	957.091	1439.32	781.877	3	2	2	1	1	3	3	2	2	1	1	3	0.00351406
S28A1_PIG	SLC28A1	Sodium/nucleoside cotransporter 1	93942.6	160367	136622	98694.4	201548	62145.6	7	7	7	7	7	7	7	8	8	8	8	7	0.000234522
A0A287A6K7_PIG	APMAP	Adipocyte plasma membrane-associated protein	367234	311271	519349	215061	230983	208647	23	21	23	22	22	22	29	25	30	28	27	29	0.000234522
A0A287AGE2_PIG	NIPSNAP1	Nipsnap homolog 1	82190	103366	74250	411134	185410	324075	7	6	9	14	11	15	8	7	10	17	14	18	0.000234522
A0A480S6K5_PIG	FRMD8	FERM domain-containing protein 8	9702.7	0	10886.6	19936.6	16413.7	19995.2	1		1	2	1	2	1		1	2	1	2	0.00128866
F1S436_PIG	FA2H	Fatty acid 2-hydroxylase	4983.45	0	11550.2	16147.2	13194.2	22506.6	4		5	7	7	8	4		5	7	7	8	0.000234522
I3LI05_PIG	SRRT	Arsenite-resistance protein 2	29342.6	8902.88	23719.8	27826.1	15390.6	31040.9	18	2	14	17	10	22	20	2	15	19	10	25	0.000234522
A0A287AF84_PIG	LOC100522404	Alkaline phosphatase	509107	1222225	562361	284219	537879	239304	21	19	20	20	20	19	30	28	28	29	29	27	0.000234522
A0A4X1VUP7_PIG	TBC1D24	TBC1 domain family member 24	89975.8	95608.8	70953.6	27202.5	40335.2	16212.2	15	14	14	12	11	11	15	14	14	12	11	11	0.000234522
A0A5G2R203_PIG	ANK2	Uncharacterized protein	0	0	16871.2	36837.6	23878.1	31352.9	1	2	3	6	5	6	1	2	3	6	5	6	0.000234522
I3LT15_PIG	BMP2K	BMP2 inducible kinase	11713.9	7965.27	9136.84	9227.36	9292.75	8994.2	4	3	3	4	5	5	5	4	4	5	5	6	0.000234522
LMNA_PIG	LMNA	Prelamin-A/C	166516	403525	129599	803275	321365	794544	48	43	42	59	51	61	61	64	57	89	71	90	0.000234522
F1SUZ6_PIG	ALG9	Mannosyltransferase	15335.2	11683.9	13225.2	19529.3	13463.7	15639.4	7	6	7	7	5	7	8	6	8	8	6	9	0.000234522
IRF3_PIG	IRF3	Interferon regulatory factor 3	72949.2	86190.4	72507.6	99753.2	120950	93734.8	6	5	6	6	6	6	6	5	6	6	6	6	0.000234522
A0A8W4FAH5_PIG	HECTD3	HECT domain E3 ubiquitin protein ligase 3	60711.6	45111.3	54339.8	65887.7	74539.8	60466.9	35	26	34	34	35	34	42	31	41	42	40	41	0.000234522
A0A4X1U5W0_PIG	MFGE8	Milk fat globule EGF and factor V/VIII domain containing	147598	13363.1	25522.4	12312.7	3542.42	3921.74	4	4	4	3	2	2	5	5	5	4	3	2	0.000234522
A0A287APV2_PIG	MYO18A	Myosin XVIIIA	12390.5	17492.7	22363.4	18311.1	17802.7	23242.1	46	32	55	59	52	63	51	34	66	69	58	75	0.000234522
A0A287ADH9_PIG	CLIC4	Chloride intracellular channel protein	322539	117371	213110	202355	187125	208662	10	10	10	10	9	10	14	12	13	14	12	13	0.000234522
A0A287AXP8_PIG	RIC1	Protein RIC1 homolog	1384.31	1891.05	1589.41	1243.2	1537.82	874.251	3	1	2	4	4	5	3	1	2	4	4	5	0.000407415
A0A8X9AEQ6_PIG	ARPC5	Actin-related protein 2/3 complex subunit 5	997500	870264	1.06721e+06	1.02551e+06	979921	797829	5	5	6	4	5	5	6	6	7	4	5	6	0.000234522
MYO6_PIG	MYO6	Unconventional myosin-VI	199199	168309	216996	139970	178864	97116.6	83	70	81	79	80	75	109	93	108	104	106	99	0.000234522
F1RRF2_PIG	STT3B	dolichyl-diphosphooligosaccharide--protein glycotransferase	99112.8	71864.8	163112	145376	123826	122523	16	14	20	18	16	18	18	15	22	20	18	20	0.000234522
BAG6_PIG	BAG6	Large proline-rich protein BAG6	16653.4	10610.1	20149.1	14835.2	20417.3	19584.5	6	5	5	7	6	8	7	6	6	8	7	9	0.000234522
F1RIY8_PIG	DNAAF5	Dynein axonemal assembly factor 5	2999.37	2416.38	3592.19	3163.65	2584.75	3471.05	4	1	5	3	4	4	4	1	5	3	4	4	0.000234522
A0A480ZG93_PIG	LOC100517166	Transmembrane protein 14C	183695	190217	285885	342582	296460	316647	2	3	3	3	3	3	3	4	4	4	4	4	0.000234522
A0A480LCB3_PIG	FMNL1	Formin like 1	617.034	0	0	1379.04	1790.46	2665.85	1			3	1	4	1			3	1	4	0.0011355
A0A287AMT0_PIG	VWA8	von Willebrand factor A domain containing 8	3978.95	5165.42	7399.76	25771.9	11423.1	20939.5	13	9	25	46	25	45	13	9	25	48	25	47	0.000234522
F1S300_PIG	TPR	Nucleoprotein TPR	4570.91	8959.22	2987.4	7430.33	7887.44	8915.39	36	38	18	55	54	65	38	42	18	60	58	71	0.000234522
A0A5G2R8I5_PIG	CORO7	Coronin	756218	277910	543264	198401	227754	128200	36	29	33	30	28	29	47	37	44	36	35	36	0.000234522
A0A481BCM9_PIG	APOA2	Apolipoprotein A-II	33852.2	0	33095.4	8679.76	12289.8	20400.5	3		3	2	3	3	3		3	2	3	3	0.000407415
I3LT95_PIG	PSMG1	Proteasome assembly chaperone 1	70758.4	72631.1	57845.8	31232.4	42259.6	27723.4	6	6	6	3	5	4	8	8	7	4	7	5	0.000234522
PCH2_PIG	TRIP13	Pachytene checkpoint protein 2 homolog	9737.52	0	10747.6	19141.5	18825.7	21910.8	2		1	4	5	7	2		1	5	5	8	0.000234522
A0A8W4FGX2_PIG	CYP2C293	unspecific monooxygenase	26304.6	5477.82	6945.42	8021.92	2862.34	4188.92	3	2	2	2	1	2	4	3	2	3	1	3	0.000234522
A0A8D1F1K9_PIG	MRPL41	Mitochondrial ribosomal protein L41	0	0	0	60490.3	14930.3	78988				4	1	3				4	1	3	0.000234522
A0A287B762_PIG	ENPP2	Ectonucleotide pyrophosphatase/phosphodiesterase 2	12771.7	9304.51	12322.9	23151.9	22436.8	26786.6	3	4	2	7	7	7	4	5	2	8	7	8	0.000234522
A0A286ZKY8_PIG	TRAPPC4	Trafficking protein particle complex subunit 4	59421.8	30517.4	36406.6	46055	43136.9	37472.5	8	6	7	7	7	6	9	6	8	8	8	7	0.000234522
SERA_PIG	PHGDH	D-3-phosphoglycerate dehydrogenase	63844.8	22032.2	65442.1	60207.9	35113.8	45369.3	6	5	6	7	4	7	6	5	6	7	4	7	0.000234522
A0A287A843_PIG	CERS2	Ceramide synthase 2	24400.1	48668.8	131893	83724.4	74101.7	62540	5	1	3	5	4	5	5	1	3	6	5	6	0.000234522
I3LLY3_PIG	ACTN1	Alpha-actinin-1	0	0	0	43513.6	23947.4	52306.7	18	19	22	22	19	23	24	26	27	30	24	32	0.000234522
A0A5K1V6L8_PIG	ITGAV	Integrin subunit alpha V	10258.6	19763.7	16862.9	16324.7	15988.2	14444.7	14	19	16	16	16	17	14	19	16	16	16	17	0.000234522
F1SIF8_PIG	NUP160	Nucleoporin 160	5868.79	6719.7	4492.82	8561.96	11169.4	10369.2	9	5	8	13	12	14	9	5	8	13	12	14	0.000234522
A0A4X1SIT1_PIG	WWP2	E3 ubiquitin-protein ligase	7860.39	7801.17	11926.3	13011.5	11566	12521.2	7	3	6	12	7	12	7	3	6	13	7	13	0.000234522
K9J4L8_PIG	PRKCB	Protein kinase C	0	0	0	13631.9	13254.4	10466.8				1	1	2				1	1	2	0.00128866
A0A287B759_PIG	NAGK	N-acetyl-D-glucosamine kinase	411360	383619	351906	210163	244922	149275	7	8	7	6	7	6	8	9	8	7	8	7	0.000234522
A0A5G2R5W7_PIG	DECR1	2,4-dienoyl-CoA reductase 1	240882	485464	430457	406968	282052	211078	15	15	14	16	15	16	20	19	19	21	18	19	0.000234522
A0A8W4FPW6_PIG	GDPGP1	GDP-D-glucose phosphorylase 1	24897.4	17818.5	17968.2	26243.8	20922.6	18488.9	4	1	3	5	4	5	5	1	3	6	5	6	0.000234522
DHB8_PIG	HSD17B8	(3R)-3-hydroxyacyl-CoA dehydrogenase	26697.8	30165.4	26917.8	160441	108034	147934	2	2	2	4	4	4	2	2	2	5	5	5	0.000234522
A0A287BKF1_PIG	EIF2AK2	Eukaryotic translation initiation factor 2 alpha kinase 2	103899	21695.6	69550.3	57611.7	56509.4	84790.3	12	6	11	13	12	14	13	6	12	14	13	16	0.000234522
F1SFF4_PIG	RTRAF	RNA transcription, translation and transport factor protein	20870.5	10554.2	22403.7	35721.4	20679.6	41898.2	2	2	2	4	3	4	3	3	3	5	4	5	0.000234522
A0A287AKU6_PIG	PDCD6	Programmed cell death 6	264418	267731	232906	298041	293457	257728	10	9	8	9	10	10	12	10	10	11	12	12	0.000234522
RL7A_PIG	RPL7A	Large ribosomal subunit protein eL8 (Fragment)	1.78863e+06	1.36502e+06	1.67769e+06	1.01996e+06	1808900	1.25101e+06	10	10	11	10	10	10	13	13	14	13	13	13	0.000234522
F1RPQ3_PIG	PSMD14	Proteasome 26S subunit, non-ATPase 14	256322	74972.8	208517	195765	197079	197610	13	8	12	12	12	12	17	10	16	16	15	17	0.000234522
A0A5G2R5V9_PIG	PAF1	RNA polymerase II-associated factor 1 homolog	18357.7	8272.05	7741.02	40391.4	37823.8	33939	3	1	1	6	5	6	3	1	1	6	5	6	0.000234522
I3LGP4_PIG	POLR2B	DNA-directed RNA polymerase subunit beta	13011.7	13664.8	11690	21263.4	16578	20944.8	18	8	13	23	19	24	20	8	14	25	21	27	0.000234522
F1S5Z2_PIG	ELAPOR1	Endosome-lysosome associated apoptosis and autophagy regulator 1	4523.92	8681.46	5318.46	5585.56	8054.07	5558.22	3	6	4	4	2	5	3	6	4	4	2	6	0.000234522
F1SUZ2_PIG	NUP98	Nuclear pore complex protein Nup98-Nup96	8737.27	5452.55	5031.61	13117.9	12898.4	14237.4	15	6	8	14	15	17	15	6	8	14	15	17	0.000234522
A0A287A5S1_PIG	STARD10	StAR related lipid transfer domain containing 10	116246	64720	57185.9	81767.2	44767.2	65134.8	15	11	12	14	13	15	17	13	14	16	15	17	0.000234522
A0A287A6V9_PIG	CMBL	Carboxymethylenebutenolidase homolog	354643	297933	203082	560505	544821	449624	8	8	8	9	8	9	11	10	10	12	11	12	0.000234522
I3L7T4_PIG	LONP1	Lon protease homolog, mitochondrial	18823.6	14429.6	32123.4	76257.2	41589	68004.6	19	9	23	34	31	32	21	9	25	38	34	36	0.000234522
A0A287AT21_PIG	SORD	Sorbitol dehydrogenase	1.84142e+06	1.29169e+06	1.62606e+06	2.09455e+06	1.99417e+06	1.79844e+06	14	14	14	14	14	14	20	20	20	19	20	20	0.000234522
F1SV18_PIG	POGLUT3	KDEL motif-containing protein 2	23105.2	13592.2	24663.7	19106.5	20606.9	25196.4	7	8	6	8	9	10	7	8	6	8	9	10	0.000234522
A0A8W4FM71_PIG	ITPKA	Kinase	11164.8	12508.3	12833	18232.3	19067.5	16614.8	2	1	2	4	4	4	2	1	2	4	4	4	0.000775946
A0A287B3I8_PIG	RXRA	Retinoic acid receptor RXR	5569.54	0	3115.14	9695.17	5498.37	8857.26	2		1	2	2	2	2		1	2	2	2	0.000234522
F1RN76_PIG	CD5L	CD5 molecule like	73581.9	45015.6	28438.3	20231.4	27510.1	21505.6	6	5	5	2	3	4	6	5	5	2	3	4	0.000234522
A0A287BCK2_PIG	TRIM56	RING-type E3 ubiquitin transferase	10577.7	8411.4	11010	9161.33	9241.65	8029.64	9	4	7	10	9	10	9	4	8	11	9	11	0.000234522
I3L7E2_PIG		SH2 domain-containing protein	5173.18	0	7778.64	16375.9	14679.2	24736.5	1		1	1	1	1	1		1	1	1	1	0.000234522
A0A8W4FCD5_PIG	TTPA	Alpha tocopherol transfer protein	18081	19103.2	18585.3	0	0	0	4	2	4				4	2	4				0.000407415
F1SBH2_PIG	SEC23B	Protein transport protein SEC23	22221.5	6721.67	16647.5	24212.9	30018.3	30875.2	14	6	12	16	17	17	16	6	12	17	17	20	0.000234522
A0A287B6S5_PIG	ENO1	Alpha-enolase	4.13958e+06	4.80436e+06	4.22685e+06	2.41875e+06	3.61176e+06	2.38014e+06	5	5	5	5	5	5	7	7	7	7	7	7	0.000234522
HEMO_PIG	HPX	Hemopexin	98704.2	247965	72343.9	339252	564829	375623	14	14	12	16	14	16	16	16	14	18	17	19	0.000234522
A0A3Q1MJB2_BOVIN;F1SM61_PIG	FBLN1	Fibulin-1	29884.9	20249.2	11976.6	18072.9	19220.5	27462.3	5	3	2	3	5	5	5	3	2	3	5	5	0.000234522
A0A5G2QUR1_PIG	MIA3	MIA SH3 domain ER export factor 3	12874.2	2319.84	13129.2	10234.3	13836.6	17082.4	12	1	15	14	17	19	13	1	15	14	18	20	0.000234522
A0A286ZIS6_PIG	HNF4G	Hepatocyte nuclear factor 4 gamma	7007.45	0	0	28072	10723.7	30411.9	1	2	1	3	1	3	2	3	1	4	2	4	0.000234522
A0A5G2QBV2_PIG	NUP133	Nucleoporin 133	4947.12	4889.68	3591.54	6472.94	7762.33	9161.58	9	1	5	14	15	15	9	1	5	16	18	19	0.000234522
CAN1_PIG	CAPN1	Calpain-1 catalytic subunit	251421	252187	258949	350600	373683	290766	36	34	35	39	38	39	46	41	46	55	51	55	0.000234522
A0A287AP26_PIG	ST14	ST14 transmembrane serine protease matriptase	58338.9	84429.1	46942	83527.3	93426.8	88664.1	16	15	16	15	17	16	18	17	18	17	19	18	0.000234522
A0A5G2RDF5_PIG	EIF2B3	eIF-2B GDP-GTP exchange factor subunit gamma	53153.8	19078.1	41770.3	46060.6	47145.3	43143.4	10	5	10	12	11	11	11	5	11	13	12	12	0.000234522
K9IVR7_PIG	WDR1	WD repeat domain 1	797155	988555	820952	616043	894567	527479	34	29	34	35	36	34	49	44	49	50	50	49	0.000234522
A0A4X1VGK3_PIG	NUDT18	Nudix hydrolase 18	37900.2	40561	29389.9	38326.1	38204.1	23013	5	6	6	6	5	6	7	8	7	8	7	8	0.000234522
F1RS73_PIG	ARHGAP10	Rho GTPase-activating protein 10	18973.5	9947.33	19665	9224.81	12450.7	7763.94	10	6	10	10	8	8	11	6	11	10	9	9	0.000234522
K7GMY6_PIG	PPP3CB	Serine/threonine-protein phosphatase	47843.3	33216.1	42870.3	55019.1	56000.9	53714.5	4	4	5	5	5	5	4	4	5	5	5	5	0.000234522
A0A5K1TZD3_PIG	APAF1	Apoptotic protease-activating factor 1	18320.8	18134.2	22815.6	20870.1	23219.5	18599.1	20	14	22	22	22	21	22	15	25	25	25	24	0.000234522
F1SED4_PIG	PREB	Prolactin regulatory element-binding protein	41761.2	81207.3	45188.1	76378.5	64045	95980.4	8	4	6	9	10	9	10	6	8	11	12	11	0.000234522
I3LCA2_PIG	CCT8	T-complex protein 1 subunit theta	366951	80957.3	333102	314732	356446	286273	36	34	36	37	37	37	51	40	52	52	52	51	0.000234522
F1RZJ5_PIG	DDHD2	DDHD domain containing 2	49524	51725.5	46228.2	88650.2	70982.8	91072	16	12	16	20	16	22	19	14	19	24	19	26	0.000234522
F1RQW4_PIG	SKIC2	Ski2 like RNA helicase	25397	5796.73	24603.5	16814.4	17960.6	13721.1	28	11	29	28	26	25	30	12	31	30	27	26	0.000234522
A0A287BRV9_PIG	FARP2	FERM, ARH/RhoGEF and pleckstrin domain protein 2	1564.92	809.221	1386.03	2690.04	2074.09	2767.84	3	2	3	3	2	2	3	2	3	3	2	2	0.00128866
A0A287AHA6_PIG	AP1M1	AP-1 complex subunit mu-1	94810.6	47664.6	85748.3	73268	89084.3	82012.6	15	13	15	13	13	12	20	18	20	18	17	16	0.000234522
I3LE99_PIG	AP1M2	AP-1 complex subunit mu-2	247407	114769	231272	202153	212353	195070	17	16	17	17	16	17	22	20	21	21	19	21	0.000234522
F1RGI2_PIG	PAFAH1B3	1-alkyl-2-acetylglycerophosphocholine esterase	447661	403267	409420	311830	347166	269259	9	9	9	9	8	9	11	11	11	11	9	10	0.000234522
A0A4X1TPT1_PIG	LOC100519675	Large ribosomal subunit protein eL33	1.04895e+06	512144	770013	786489	1.01448e+06	947891	9	8	9	8	9	9	13	11	13	11	13	13	0.000234522
F1RIE2_PIG	DDB1	DNA damage-binding protein 1	72421.1	121703	76481	73086.2	83420.2	64493.5	45	46	45	45	44	42	56	56	56	56	55	53	0.000234522
I3LER5_PIG	COX4I1	Cytochrome c oxidase subunit 4	290753	451488	690125	1.59272e+06	519121	1.41516e+06	4	3	2	5	3	5	5	4	3	8	4	8	0.000234522
A0A287B6K8_PIG	DOCK6	Dedicator of cytokinesis 6	3662.27	1382.55	3753.02	2881.1	2586.69	2486.21	13	5	7	10	8	11	13	5	7	10	8	11	0.000234522
A0A480SUV6_PIG	PCYT2	ethanolamine-phosphate cytidylyltransferase	434474	265492	313080	280947	292703	208303	25	14	22	25	23	23	35	17	31	34	32	32	0.000234522
F1RUC1_PIG	CUL4B	Cullin 4B	17779.1	6887.52	15315.2	14841.3	14634.9	14758.9	12	7	12	11	9	12	14	8	14	12	11	14	0.000234522
A0A286ZIJ1_PIG	XPNPEP1	X-prolyl aminopeptidase 1	1.22649e+06	220367	932287	761096	687809	501584	40	33	40	40	39	38	59	50	59	59	57	56	0.000234522
A0A5G2R5T4_PIG	XRCC6	X-ray repair cross complementing 6	24066.1	15751.3	12955.9	28715.9	20134.4	20948	15	6	12	17	11	18	17	7	13	19	13	20	0.000234522
PURA2_PIG	ADSS2	Adenylosuccinate synthetase isozyme 2	148245	92057.7	160356	206337	230504	169545	14	12	14	16	16	16	18	15	20	22	22	22	0.000234522
A0A8D1GYV1_PIG	VPS39	VPS39 subunit of HOPS complex	5735.23	7924.93	6917.13	8209.06	8697.17	8061.86	4	1	3	4	3	3	4	1	3	4	3	3	0.000407415
A0A4X1VEK1_PIG	RNF20	E3 ubiquitin protein ligase	6849.78	0	3784.85	7612	7075.21	9224.62	4		2	5	4	10	4		2	5	4	10	0.000234522
A0A5G2QSI7_PIG	UTRN	Utrophin	3478.99	2516.57	3239.49	3387.29	3201.52	3253.6	29	11	24	33	32	30	31	12	28	35	34	32	0.000234522
RS23_PIG	RPS23	Small ribosomal subunit protein uS12	1.30806e+06	0	1.85426e+06	959117	1.70144e+06	1.05023e+06	6	4	6	6	6	6	8	5	8	8	8	8	0.000234522
F1S7W3_PIG	ARMT1	Sugar phosphate phosphatase	95044.8	87163.2	83418.4	49929.4	81298.7	46245.2	9	7	8	9	8	9	11	9	10	11	10	10	0.000234522
A0A8D0USJ8_PIG	POFUT1	GDP-fucose protein O-fucosyltransferase 1	84165.7	51474.8	95283	83485.2	99439.1	93893	8	5	7	7	7	6	9	5	8	8	8	6	0.000234522
F1S5L0_PIG	VTI1A	Vesicle transport through interaction with t-SNAREs 1A	26465.4	32030.1	43528.6	27884.6	43778.6	33686	4	4	4	4	4	4	4	4	4	4	4	4	0.000234522
F1RRN1_PIG	KLC4	Kinesin light chain	62902.7	11264.2	43271.1	54155.7	42432.7	61141.6	19	2	19	20	21	21	22	2	22	24	25	25	0.000234522
A0A5G2RF19_PIG		Cytochrome P450 2J2	76674.4	124036	145524	93497.8	86481.2	73049.7	15	15	15	15	14	14	19	20	21	20	19	19	0.000234522
F1RGQ5_PIG	UBE2G1	E2 ubiquitin-conjugating enzyme	146374	127880	128012	95711.7	125594	70913.8	6	6	6	6	6	6	7	7	7	7	7	7	0.000234522
F1S2E2_PIG	ANXA11	Annexin	746284	802804	653692	608016	768480	595680	25	27	27	25	27	24	37	38	37	36	38	34	0.000234522
D3K5L0_PIG	SDR16C5	Short chain dehydrogenase/reductase family 16C member 5	10200.6	15855.8	24175.8	22767.5	47726.1	16299.3	3	6	8	9	10	9	3	6	8	9	10	9	0.000234522
A0A287AMT7_PIG	HERC6	HECT and RLD domain containing E3 ubiquitin protein ligase family member 6	4760.76	0	5446.15	5053.39	6904.11	9578.24	7		6	6	8	11	7		6	6	8	11	0.000234522
GMPPA_PIG	GMPPA	Mannose-1-phosphate guanyltransferase alpha	174419	80116.7	129084	177088	128918	168008	11	9	12	11	11	13	14	11	15	14	13	17	0.000234522
I3LI68_PIG	SI	Sucrase-isomaltase	20803.1	24004.5	7789.81	835232	1.06486e+06	676595	32	38	23	78	77	77	37	42	28	105	101	102	0.000234522
K7GSF4_PIG	FMR1	Fragile X mental retardation protein 1	8418.06	6469.39	8741.63	8528.45	8692.25	8291.06	5	2	4	4	4	3	5	2	4	4	4	3	0.000234522
I3LUI5_PIG	FAM151B	Family with sequence similarity 151 member B	83206.2	149526	92369.4	84229.4	63512.5	57768.2	6	8	7	6	6	7	7	9	8	7	7	8	0.000234522
A0A8D0TE27_PIG	CHMP3	Charged multivesicular body protein 3	61424.2	25389.2	87782.3	162574	103413	118607	2	2	4	4	4	4	2	2	4	5	4	5	0.000234522
A0A286ZKW5_PIG	GPD2	Glycerol-3-phosphate dehydrogenase	25745.9	56814.3	37502.3	121685	93378.7	93677.9	35	35	35	47	45	47	39	41	40	56	54	56	0.000234522
GGTA1_PIG	GGTA1	N-acetyllactosaminide alpha-1,3-galactosyltransferase	56851	50639	117262	7622.1	29289.3	0	6	4	6	2	4		6	4	6	2	4		0.000234522
A0A286ZU72_PIG	CLPB	Caseinolytic mitochondrial matrix peptidase chaperone subunit B	6008.05	0	2997.31	7456.8	5995.8	7143.18	4		2	8	4	7	4		2	8	4	7	0.000234522
F2Z5V2_PIG	SNRPG	Small nuclear ribonucleoprotein G	744694	1965734	790054	1183074	1222278	1486896	3	4	3	3	4	4	4	5	3	4	5	5	0.000234522
A0A286ZMY6_PIG	FAF2	FAS-associated factor 2	25303.3	7623	25271.8	33814.3	21296.3	43246	7	1	6	10	7	10	7	1	6	10	7	10	0.000234522
A0A287AW54_PIG	GOLIM4	Golgi integral membrane protein 4	15695.2	10692.8	27772.9	15736.4	18411.8	15785.7	9	6	11	10	9	9	10	7	14	12	11	11	0.000234522
F2Z5N6_PIG	PPP6C	Serine/threonine-protein phosphatase	103192	93113.9	85987.8	91625.2	89880.4	76296.5	10	9	9	10	9	10	12	10	11	12	10	12	0.000234522
M3VK32_PIG	PPP4C	Serine/threonine-protein phosphatase	87038.7	94846.1	71082.6	94102.2	84564.3	63495.7	7	7	6	7	6	6	8	8	6	8	7	7	0.000234522
PP2AA_PIG	PPP2CA	Serine/threonine-protein phosphatase 2A catalytic subunit alpha isoform	557505	304395	319109	562714	449520	480643	2	2	2	2	2	2	2	2	2	2	2	2	0.000234522
Q2EN77_PIG	MGST3	Microsomal glutathione S-transferase 3	192898	319316	318046	1294425	552621	1.40774e+06	4	5	5	5	5	5	6	7	7	7	7	7	0.000234522
I3LPW1_PIG	BSPRY	B box and SPRY domain-containing protein isoform 2	42991.1	20096	27934.3	30384.6	35383.2	42146.4	11	5	8	12	10	11	14	7	10	13	11	12	0.000234522
PP1B_PIG	PPP1CB	Serine/threonine-protein phosphatase PP1-beta catalytic subunit	266223	142405	278256	241631	288204	208463	3	3	3	4	3	5	5	5	5	6	5	7	0.000234522
F1S8D4_PIG	WDR77	Methylosome protein WDR77	316335	506482	282326	194546	249882	173672	11	9	11	11	11	11	13	12	14	13	14	13	0.000234522
A0A287APR1_PIG	RPL18A	Large ribosomal subunit protein eL20	318206	295474	320063	333273	463327	341486	13	13	12	14	14	14	16	16	15	17	17	17	0.000234522
A0A287BEL5_PIG	SLC5A6	Sodium-dependent multivitamin transporter	180916	162412	191433	73903.1	111359	40654.1	6	4	6	6	6	4	8	5	8	7	8	4	0.000234522
A0A287AHI6_PIG	TRAPPC10	Trafficking protein particle complex subunit 10	15768.5	6826.22	10792.4	11902	11040.8	10591.9	17	8	15	14	15	16	20	9	16	15	16	18	0.000234522
A0A287A7L8_PIG	PTPRF	protein-tyrosine-phosphatase	8116.21	9590.84	6184.4	6312.95	6401.08	6784.55	10	8	7	12	11	14	11	9	7	12	11	14	0.000234522
A0A286ZST3_PIG	AGXT2	Alanine--glyoxylate aminotransferase 2, mitochondrial	37724.3	57225.1	71100.3	37680.9	42212.3	23345.3	16	16	16	12	15	13	19	19	19	13	18	15	0.000234522
F1S409_PIG	SEC23IP	SEC23 interacting protein	56604.7	31143.8	39458.5	45483.4	37870.2	41045.1	24	14	22	23	21	24	28	14	26	25	23	27	0.000234522
ITIH2_PIG	ITIH2	Inter-alpha-trypsin inhibitor heavy chain H2	32928.8	25017.5	12872.5	35965.6	53294.7	48115.8	18	12	13	19	20	21	23	13	14	23	25	26	0.000234522
A0A480Y2E3_PIG	KNG1	Kininogen 1	20419.1	24681.9	11027.3	13346.7	17949	16402.5	10	9	7	8	9	9	10	9	7	8	9	9	0.000234522
APOA1_PIG	APOA1	Apolipoprotein A-I	3.96839e+06	1.98691e+06	3.0359e+06	2.90717e+06	2.86851e+06	2.79942e+06	34	31	34	35	35	35	45	42	45	46	45	45	0.000234522
NU4M_PIG	MT-ND4	NADH-ubiquinone oxidoreductase chain 4	19402.1	112818	86064.6	159117	64771.8	135300	5	6	6	6	6	6	6	8	9	9	8	9	0.000234522
F1SI25_PIG	LRRC57	Leucine rich repeat containing 57	90433.5	106430	102227	55723.5	73089	48333.2	11	10	11	8	9	8	13	12	13	9	10	9	0.000234522
A0A287AKR8_PIG		L antigen family member 3	44735.4	21986.5	23442.6	58207.5	43309.5	67513.7	3	3	3	3	3	4	4	3	3	5	4	6	0.000234522
A0A286ZQY7_PIG	LRRC14	Leucine-rich repeat-containing protein 14	5848.66	0	4058.34	7163.59	6462.41	5962.19	5		2	6	4	6	5		2	6	4	6	0.000234522
A0A287B7S6_PIG	ATP11B	Phospholipid-transporting ATPase	29131.9	33609.1	28782.2	16213.1	25304.3	15635.3	14	16	16	14	15	14	15	17	16	15	16	15	0.000234522
F1SSN5_PIG	KTN1	Kinectin 1	60172.5	41608.8	54826.8	33301.8	49210.7	35249.9	82	57	83	77	78	80	102	68	102	89	94	95	0.000234522
A0A480PI58_PIG	GDPD2	Glycerophosphodiester phosphodiesterase domain containing 2	84895	149294	131926	43458.5	59133.2	33401	5	6	6	6	6	5	6	7	8	8	8	6	0.000234522
A0A287AYZ0_PIG	STRN3	Striatin 3	40854.4	45920.8	36509	29042.8	29136.7	21345.2	9	7	6	8	6	6	11	8	7	10	8	8	0.000234522
M3VHA3_PIG	IDUA	Alpha-L-iduronidase	9882.7	10139	10497	9235.65	0	0	1	2	2	2			1	2	2	2			0.0030303
A0A287B8F9_PIG	TRABD	TraB domain containing	8807.07	13873.4	17404.5	18873	13823.1	18447.1	4	5	5	6	5	6	4	5	5	6	5	6	0.000234522
A0A5G2QHF3_PIG	MCM5	DNA replication licensing factor MCM5	9391.09	5704.77	6085.45	10207.4	7968.2	18085.4	9	2	9	10	4	15	9	2	9	10	4	15	0.000234522
LIS1_PIG	PAFAH1B1	Platelet-activating factor acetylhydrolase IB subunit alpha	264999	244308	298997	211842	268908	168356	27	26	27	26	26	27	37	34	38	38	36	38	0.000234522
E7D6R2_PIG	BHMT	Betaine--homocysteine S-methyltransferase 1	264504	37594.5	117281	0	0	0	7	3	7			1	9	3	9			1	0.000234522
F1RPX2_PIG	EML3	EMAP like 3	14188.3	10298.9	13936	14766.4	12113.1	13361.4	12	3	11	11	8	10	12	3	11	11	8	10	0.000234522
F1RKK5_PIG	PRRC1	Proline rich coiled-coil 1	310428	299212	357843	178798	171504	168776	10	6	10	11	9	8	12	8	13	13	11	11	0.000234522
A0A287A722_PIG	BPNT1	3'(2'),5'-bisphosphate nucleotidase 1	1075875	938950	526167	954754	1070550	713446	18	18	18	18	18	18	29	29	29	29	29	29	0.000234522
A0A481AWD4_PIG	NUDT12	NAD-capped RNA hydrolase NUDT12	69811.5	77073.2	73224.1	63099.7	71309.7	52873.5	18	14	17	17	18	18	19	14	18	18	18	19	0.000234522
A0A5G2QUU5_PIG	GOLGA1	Golgin A1	7797.14	3193.02	5126.73	7428.9	10464.4	8809.35	10	1	8	10	10	12	11	1	9	11	11	13	0.000234522
S4A4_PIG	SLC4A4	Electrogenic sodium bicarbonate cotransporter 1	17194.2	36477.8	28406.5	73784.7	45996.3	69841.8	8	7	9	14	12	15	9	8	9	15	13	16	0.000234522
A0A8D0MTW9_PIG	AGO3	Argonaute RISC catalytic component 3	32774.6	24857.7	26924.9	36029.7	40881.3	35430.5	18	14	15	19	18	22	21	16	17	23	21	26	0.000234522
A0A287AY99_PIG	AGO2	Protein argonaute-2	13006.4	13495.1	10354.8	9796.07	12784.6	9715.58	13	11	15	13	13	14	15	12	17	14	14	15	0.000234522
A0A287A861_PIG	ATP7B	P-type Cu(+) transporter	18346.9	12176.5	21316.1	7219.03	12798.7	6121.03	18	9	18	14	17	15	21	9	21	15	18	16	0.000234522
A0A287B272_PIG	TLN2	Talin 2	8059.33	5772.9	9392.93	6140.49	7957.87	6092.61	42	15	40	34	36	36	45	16	45	38	40	41	0.000234522
MDHC_PIG	MDH1	Malate dehydrogenase, cytoplasmic	4048360	5245080	4541040	3241988	4243520	2457072	18	19	20	18	19	17	28	29	30	27	28	26	0.000234522
A0A288CG12_PIG	GZMB	Granzyme B	9878.38	11746.6	12482.4	247486	267697	842706	1	2	1	9	8	10	1	2	1	11	11	15	0.000234522
A0A287A1V6_PIG	SGTA	Small glutamine rich tetratricopeptide repeat co-chaperone alpha	137907	93027.3	98771.3	198730	140900	167799	11	7	10	11	10	11	12	7	10	13	12	13	0.000234522
A0A5G2R4H0_PIG	MTMR9	Myotubularin-related protein 9	39271.3	31930.5	36022.3	26620.7	29957.6	21161.3	10	6	11	9	9	10	11	7	12	10	10	11	0.000234522
A0A287AGW3_PIG	MAP3K3	mitogen-activated protein kinase kinase kinase	161218	68221.8	150176	301143	238227	226498	1	1	1	1	1	1	2	1	2	2	2	2	0.0020729
A0A8D1VQK7_PIG	ST13	ST13 Hsp70 interacting protein	981980	348382	786050	786065	967990	874805	13	11	12	12	12	11	16	13	15	16	15	16	0.000234522
A0A286ZXU6_PIG	EPS8L3	EPS8 like 3	846507	124663	625600	505465	589847	503307	31	21	30	31	30	32	41	29	42	41	41	42	0.000234522
A0A287B5H3_PIG	STRBP	Spermatid perinuclear RNA-binding protein	20518.4	18296.4	12689.1	24091.6	25212.7	18599.8	12	10	11	13	13	12	15	12	14	16	16	15	0.000234522
A0A480KLG8_PIG	PCID2	PCI domain-containing protein 2	8643	8081.39	12673.4	12051	7620.42	9246.52	6	5	6	5	3	5	6	5	6	5	3	5	0.000234522
ADA10_PIG	ADAM10	Disintegrin and metalloproteinase domain-containing protein 10	46753.7	78156	63078.1	128235	100505	111351	16	13	15	17	16	17	20	18	20	22	21	22	0.000234522
F1SDZ2_PIG	GALC	Galactocerebrosidase	11039.8	23851	22180.2	14054.9	27787.9	11558.1	5	5	9	8	9	5	5	6	10	9	10	6	0.000234522
F1RSA4_PIG	GATB	Glutamyl-tRNA(Gln) amidotransferase subunit B, mitochondrial	0	0	0	19086.3	17839.6	16270				5	2	5				5	2	5	0.000234522
A0A5G2QKW5_PIG	VPS50	VPS50 subunit of EARP/GARPII complex	16020.2	5645.26	14746.7	9326.72	8876.12	7536.6	24	13	24	17	18	19	28	15	28	19	20	21	0.000234522
F1SJ91_PIG	TSPAN3	Tetraspanin	256230	730978	478997	331211	458095	113855	4	4	4	3	4	2	5	5	5	4	5	2	0.000234522
A0A8W4FR13_PIG	ALDH4A1	Multifunctional fusion protein	0	3732.49	0	6601.76	4920.68	9996.86		1		4	3	4		1		4	3	4	0.000407415
A0A287AJQ1_PIG	IGF2BP3	Insulin-like growth factor 2 mRNA-binding protein 3	72046.2	25072.2	42083.5	65432.2	66719.2	93206.5	14	2	13	15	14	15	16	2	15	17	16	17	0.000234522
A0A287B401_PIG	RBM14	RNA binding motif protein 14	73698.7	27365.7	66297.3	92882.3	66088.7	101476	7	3	6	9	7	10	7	3	6	9	7	10	0.000234522
K7GPD4_PIG	ITGB4	Integrin beta	10326.5	12395.5	16244.8	18631.6	16879.3	20161	18	15	21	29	25	30	19	16	22	31	26	31	0.000234522
A0A8W4F8A6_PIG	C9	Complement component C9	18592.5	29302.8	25300.8	47161	36449.5	58757.2	9	7	8	10	10	11	9	7	10	13	12	14	0.000234522
K7GT64_PIG	SMARCA4	SWI/SNF related, matrix associated, actin dependent regulator of chromatin, subfamily a, member 4	7595.89	4170.91	6480.49	14040.2	9893.95	16439.1	6	2	8	14	8	16	6	2	8	15	8	17	0.000234522
A0A4X1UI84_PIG	GNPDA2	Glucosamine-6-phosphate isomerase	113545	120647	93472.6	64956.3	76842.6	48726.8	11	8	10	9	7	6	13	10	12	10	9	8	0.000234522
A0A287AHC2_PIG	GNPDA1	Glucosamine-6-phosphate isomerase	656323	988250	687341	337358	377852	200214	11	11	11	11	11	11	17	17	17	15	16	15	0.000234522
F1SGS7_PIG	NAT10	RNA cytidine acetyltransferase	5681.58	0	0	6765.05	3011.56	7505.5	5			7	1	10	5			7	1	10	0.000234522
F1SG40_PIG	WASHC4	WASH complex subunit 4	49588.6	33709.2	52181.3	26219.9	30384.4	17928.7	35	26	36	30	29	29	40	29	41	33	32	33	0.000234522
KCRB_PIG	CKB	Creatine kinase B-type	9329560	3174100	7252640	5416160	5756240	3808692	26	22	25	26	26	25	37	29	33	38	38	37	0.000234522
A0A8D1TFE5_PIG	GIPC1	GIPC PDZ domain containing family member 1	16272	12125.8	17515.2	23797.3	21541.2	21490.1	6	3	4	9	9	9	6	3	5	10	9	9	0.000234522
A0A8W4FI36_PIG	NAA15	N-alpha-acetyltransferase 15, NatA auxiliary subunit	60241.2	24069.6	58354.8	41948.9	60071.4	44287.5	28	15	26	27	28	26	34	19	32	32	33	32	0.000234522
A0A5G2QEY8_PIG	NOSTRIN	Nitric oxide synthase trafficking	4172.57	5328.14	7545.76	7689.95	6602.38	8418.11	2	2	2	3	3	3	2	2	2	3	3	3	0.000407415
A0A5G2QTS3_PIG	MAGI3	Membrane-associated guanylate kinase, WW and PDZ domain-containing protein 3	2961.56	2084.26	1756.4	2134.38	2822.64	3259.67	1	2	2	3	2	4	1	2	2	3	2	4	0.00128866
F1RTV6_PIG	SRP72	Signal recognition particle subunit SRP72	65163.8	0	44764.8	69857.4	55708.8	92405.2	11		6	12	9	13	12		7	14	10	15	0.000234522
A0A5G2QLW9_PIG	OTULIN	OTU deubiquitinase with linear linkage specificity	23151	0	20009.7	18150.6	13984.2	16540.7	4		3	3	3	4	4		3	3	3	4	0.000407415
A0A286ZRS0_PIG	GSS	Glutathione synthetase	486191	435664	269333	105988	183045	206678	23	21	21	21	20	22	27	25	25	24	23	26	0.000234522
A0A8D0TG57_PIG	PPP1R7	Protein phosphatase 1 regulatory subunit 7	195762	214723	165641	299968	333369	257459	18	18	17	18	20	19	21	21	19	22	23	22	0.000234522
F1RIR2_PIG	STX4	Syntaxin 4	31769.8	21448.1	39147.7	90974.5	61486.5	99139	2	2	3	7	6	8	2	2	3	7	6	8	0.000234522
A0A287AUH4_PIG	EIF2A	Eukaryotic translation initiation factor 2A	30351.3	17859.1	19402.8	20005.5	19588.3	19349.3	15	10	11	12	10	13	15	10	12	12	10	13	0.000234522
A0A287BQE5_PIG	FAM3B	FAM3 metabolism regulating signaling molecule B	230539	302031	529814	371186	357354	505654	8	7	9	9	8	6	10	9	11	11	10	7	0.000234522
SMAD4_PIG	SMAD4	Mothers against decapentaplegic homolog 4	16448.6	14915.8	10967.1	12722.3	10854.7	12588.3	3	2	3	3	2	3	4	2	3	4	3	3	0.000407415
MA1A1_PIG	MAN1A1	Mannosyl-oligosaccharide 1,2-alpha-mannosidase IA	67344.4	68693	76771.2	87352.6	90335.1	91073.3	20	19	21	21	21	20	22	20	24	23	24	22	0.000234522
A0A287A424_PIG	NIT1	Deaminated glutathione amidase isoform X2	356369	383400	414523	298772	365367	209717	12	12	12	11	11	12	15	16	16	14	15	15	0.000234522
A0A286ZVG1_PIG	PGAM5	Serine/threonine-protein phosphatase PGAM5, mitochondrial	24701.4	13765.9	26951.6	73783.5	80650.9	95726.5	6	2	6	11	12	13	6	2	6	11	12	13	0.000234522
A7YX22_PIG	TOR1A	Torsin	53193.1	30952.5	62317.3	48179.6	46040.8	44936.9	11	7	10	9	8	9	11	7	10	9	8	9	0.000234522
F1RUX1_PIG	CORO1B	Coronin	827396	540700	615288	865958	849000	671192	16	13	15	16	14	16	20	17	19	20	18	20	0.000234522
F1RGA9_PIG	CORO1C	Coronin	82840.7	74025.9	65960.4	60963	68969.6	69582.6	13	10	12	12	13	14	14	11	14	13	14	16	0.000234522
A0A8W4FN23_PIG	GABARAPL2	GABA type A receptor associated protein like 2	31460.1	26543.3	21620.9	63879.4	55997.2	52989.1	3	2	4	4	3	4	3	2	5	5	4	5	0.000234522
I3LMP5_PIG	RAB42	RAB42, member RAS oncogene family	33086.9	22471.1	52299.6	34060.9	33548.9	20066.2	6	1	5	5	5	3	6	1	6	5	5	3	0.000234522
F1SED3_PIG	ABHD1	Abhydrolase domain containing 1	8355.35	12710	0	52992	27438.7	33363	1	1		6	5	6	1	1		7	5	7	0.000234522
A7L861_PIG	SQLE	Squalene monooxygenase	0	0	3224.03	2960.9	3938.42	7077.55			1	2	1	4			1	2	1	6	0.000234522
I3L8N0_PIG	TCP11L1	T-complex 11 like 1	12019.4	0	9205.58	7675.19	7555.03	6825.39	6		6	3	4	5	6		6	3	4	5	0.000234522
CATD_PIG	CTSD	Cathepsin D	2.26576e+06	6.41079e+06	2.39673e+06	3.33595e+06	3.18641e+06	1.64245e+06	15	15	15	15	15	15	22	25	25	24	24	24	0.000234522
F1RL04_PIG	PPM1F	Protein phosphatase, Mg2+/Mn2+ dependent 1F	56061.1	14838.9	38749.3	33203.4	31894.6	32348.4	7	5	6	5	5	6	7	5	6	5	5	6	0.000234522
KMO_PIG	KMO	Kynurenine 3-monooxygenase	36838.2	29531.2	29149	25667.6	47120	17872.6	9	6	7	9	9	8	10	6	8	9	10	9	0.000234522
A0A4X1T5Q9_PIG	NUBPL	NUBP iron-sulfur cluster assembly factor, mitochondrial	0	0	11756.7	20111	12422.4	16144.5			1	2	1	2			1	2	1	2	0.00128866
F1SPI2_PIG	XPC	DNA repair protein complementing XP-C cells isoform 5	27437.6	17241.4	13236.2	28759.7	19371.9	19731.7	7	4	5	7	6	7	8	4	6	8	7	8	0.000234522
A0A287AAK5_PIG	LPIN2	phosphatidate phosphatase	10838.4	2787.54	13805.8	14761.4	13064.7	18123	6		7	7	7	10	6		7	7	7	10	0.000234522
F1RN10_PIG	AUH	AU RNA binding methylglutaconyl-CoA hydratase	64268	53757.6	101043	208601	182996	188695	6	5	8	11	11	10	6	5	8	11	11	10	0.000234522
F1SLL6_PIG	MTREX	Exosome RNA helicase MTR4	14887.6	11173.6	11442.6	24251.6	24575.9	24377.2	20	13	16	21	22	22	22	14	17	24	25	25	0.000234522
A0A8W4FRI5_PIG		Ig-like domain-containing protein	3919700	1.36628e+07	1.0476e+07	342536	630721	460254	5	7	7	4	5	4	6	8	8	4	5	4	0.000234522
F2Z5K2_PIG	PSMA5	Proteasome subunit alpha type	524549	358900	327857	618137	499757	582869	12	11	11	11	12	12	16	15	13	15	15	16	0.000234522
A0A8D0IPU6_PIG	DNAJB12	DnaJ heat shock protein family (Hsp40) member B12	16889.9	10310.2	24937.2	15356.6	12042	13877.5	3	2	3	4	4	5	3	2	3	4	4	5	0.000234522
B6UV57_PIG	NFS1	cysteine desulfurase	0	0	0	4097.65	3158.02	3544.41				3	3	4				3	3	4	0.000407415
A0A5G2RIC0_PIG	IPO5	Importin 5	32737.7	21477.2	32965.2	19420.8	23909.5	23420.7	22	19	23	23	24	22	26	21	27	27	28	26	0.000234522
PLPP1_PIG	PLPP1	Phospholipid phosphatase 1	9816	19113.8	19963.9	15861.3	16011	10694	1	2	2	2	1	1	1	2	2	2	1	1	0.000762777
LDLR_PIG	LDLR	Low-density lipoprotein receptor (Fragment)	17541.9	12503.5	17472.5	16768.9	28217.8	25675.5	4	5	6	2	6	5	4	5	6	2	6	5	0.000234522
AKCL2_PIG	AKR1E2	1,5-anhydro-D-fructose reductase	1.15083e+06	1.28757e+06	455171	1.32891e+06	973233	474034	19	19	17	20	19	18	27	26	23	29	27	24	0.000234522
ALDR_PIG	AKR1B1	Aldo-keto reductase family 1 member B1	153980	279577	143409	120089	115754	121744	10	10	11	11	10	11	14	14	13	13	13	15	0.000234522
K7GRB9_PIG	GK	glycerol kinase	892368	393492	716284	243056	327043	154172	22	22	22	22	21	21	32	30	32	28	29	28	0.000234522
DHDH_PIG	DHDH	Trans-1,2-dihydrobenzene-1,2-diol dehydrogenase	1.23312e+06	2.05031e+06	1.24782e+06	2.28591e+06	2.54948e+06	2.04152e+06	18	19	19	20	18	20	28	29	27	30	28	30	0.000234522
B5LX40_PIG	APPL1	Adaptor protein phosphotyrosine interaction PH domain and leucine zipper containing 1	94602.2	70362.2	61551.5	63281.2	67441	60684.4	15	6	14	13	14	12	16	6	15	14	15	13	0.000234522
A0A5G2QLE5_PIG	TBC1D4	TBC1 domain family member 4	31905.9	13985.3	15790.7	6554.66	5099.87	4616.8	18	9	14	6	3	3	21	9	15	6	3	3	0.000234522
PSB4_PIG	PSMB4	Proteasome subunit beta type-4 (Fragment)	222286	374848	121863	702079	788880	574700	4	4	4	5	5	5	5	6	5	7	7	6	0.000234522
A0A287ADP9_PIG	ANKRD28	Ankyrin repeat domain 28	13437.3	4438.34	9728.14	15256.8	16489	14446.9	9	3	9	11	10	10	11	3	11	14	12	13	0.000234522
A0A4X1WBE0_PIG	XPO1	Exportin 1	90252.4	54723	85665.8	66193.8	77455.3	60115.5	41	36	43	41	39	41	50	43	52	48	48	50	0.000234522
K7GL59_PIG	CHM	Rab proteins geranylgeranyltransferase component A	8002.65	4068.6	8924.85	5887.5	6861.38	4296.3	5	4	5	5	4	4	6	5	6	6	5	5	0.000234522
A0A8W4FCF2_PIG	PGPEP1	Pyroglutamyl-peptidase I	294844	158846	263035	190305	165108	170587	7	4	5	5	5	6	8	4	5	6	6	7	0.000234522
A0A5G2QYN6_PIG	MEP1A	Meprin A subunit	851291	2.30002e+06	1.02417e+06	420448	842941	178273	19	22	21	18	21	15	32	36	35	27	32	20	0.000234522
F1RN68_PIG	CPD	Carboxypeptidase D	48921.8	44392.5	40002.1	35767	46728.9	20882.9	33	30	34	34	35	32	42	38	43	42	44	38	0.000234522
A0A4X1WBL8_PIG	REL	REL proto-onco, NF-kB subunit	19694.8	16502.9	17611	19765.3	23967.4	20010.7	9	8	9	9	9	8	10	8	10	11	11	9	0.000234522
A0A286ZNE7_PIG	FDFT1	Squalene synthase	0	16164.8	18953.4	15596.3	20391.3	27840.7		2	5	7	4	7		3	6	8	5	8	0.000234522
A0A287A9Y6_PIG	RPS7	40S ribosomal protein S7	1.55938e+06	506464	1.91109e+06	1.82672e+06	2.80102e+06	2.01319e+06	14	9	15	16	16	16	19	13	21	23	22	23	0.000234522
A0A5K1V8K4_PIG	ABCE1	ATP binding cassette subfamily E member 1	128944	47416	119441	71803.6	98475.6	75708.2	22	13	21	19	21	22	27	14	25	24	26	27	0.000234522
A0A4X1UBK2_PIG	KYAT3	Kynurenine--oxoglutarate transaminase 3	372752	393030	313114	190653	222247	163644	13	12	12	12	12	12	19	17	17	17	17	18	0.000234522
A0A287BIP6_PIG	CPQ	Carboxypeptidase Q	166416	315175	147953	223126	205719	105730	10	10	10	10	10	9	12	13	12	13	12	11	0.000234522
A0A8D1CEY2_PIG	HOMER1	Homer scaffold protein 1	44146.7	36299.8	45419.3	0	0	0	7	6	7				7	6	7				0.000234522
F1STE8_PIG	EIF5B	Eukaryotic translation initiation factor 5B	29901.4	21819.7	27302.9	25484.2	29198.6	29820.5	18	10	16	17	17	19	19	10	17	17	17	21	0.000234522
A0A287BG63_PIG	TSC2	TSC complex subunit 2	5622.99	2212.63	5541.16	3542.24	4003.16	2994.85	17	7	15	14	12	10	18	7	16	15	13	11	0.000234522
A0A287A682_PIG	CLTA	Clathrin light chain	566373	535216	713781	1340420	1360960	1254620	10	9	10	11	10	10	11	10	11	12	11	11	0.000234522
A0A287A8P0_PIG	OS9	Endoplasmic reticulum lectin	3877.05	0	3897.18	12441	8848.65	14665.5	2		3	5	3	6	2		3	5	3	6	0.000234522
A0A287AIP7_PIG	ACSL1	Long-chain-fatty-acid--CoA ligase	39318.6	48421.2	64845.7	53622.9	60372.5	41034.9	19	15	20	20	18	19	19	15	20	20	18	19	0.000234522
F1RX37_PIG	FGB	Fibrinogen beta chain	390020	929508	190462	157623	291115	264282	23	20	19	19	20	22	32	30	25	26	27	31	0.000234522
A0A287ABE7_PIG	GK5	Putative glycerol kinase 5	18427.4	48121.4	52251.4	31248.3	26444.4	27873.5	5	8	7	7	5	6	5	8	7	7	5	6	0.000234522
CTL4_PIG	SLC44A4	Choline transporter-like protein 4	765350	1.44882e+06	1495100	828300	1.44808e+06	598700	12	13	13	12	13	12	14	16	16	14	15	14	0.000234522
ENTK_PIG	TMPRSS15	Enteropeptidase	91998.2	736844	259420	28933.6	64683.8	27669.3	15	20	18	12	13	12	18	24	22	14	16	13	0.000234522
F1S614_PIG	STRIP1	Striatin-interacting protein 1	26734.8	13666.2	25277.7	20069.6	16733.8	18760.4	4	1	5	4	4	5	4	1	6	5	5	6	0.000234522
A0A4X1U712_PIG	AP3S1	Adaptor related protein complex 3 subunit sigma 1	11907.6	9840.5	11307.3	18926.4	32503.2	48664.8	3	2	3	1	1	1	3	2	3	1	1	1	0.000585594
A0A5G2QVD5_PIG	COPZ1	Coatomer subunit zeta	553208	299301	546785	449406	620382	436810	4	4	4	4	4	4	6	6	6	6	5	5	0.000234522
I3L8Z7_PIG	ALG8	Alpha-1,3-glucosyltransferase	5149.04	3103.05	11711.9	2791.56	2084.04	0	1	1	1	1	2		1	1	1	1	2		0.00142704
A0A287AGN0_PIG	BFAR	Bifunctional apoptosis regulator	13129.1	7524.64	11974.2	10159.9	11204.8	11628.7	2	1	3	3	1	2	2	1	3	3	1	2	0.000585594
F1SQR8_PIG	LTA4H	Leukotriene A(4) hydrolase	1.01996e+06	342328	747260	950635	922628	695623	35	30	34	35	35	35	50	38	50	51	51	50	0.000234522
F1S475_PIG	PLCG2	1-phosphatidylinositol 4,5-bisphosphate phosphodiesterase gamma	53615.1	17888.2	36450.9	57823.9	48304.5	56505.8	36	11	24	38	28	38	42	13	28	43	33	43	0.000234522
ACE_PIG	ACE	Angiotensin-converting enzyme	389919	706319	338797	379812	376882	322954	55	55	54	56	53	54	76	77	73	77	72	74	0.000234522
A0A5G2QED3_PIG	RASA1	RAS p21 protein activator 1	39164.5	17841.8	37738.2	22349.2	31184.2	25847.6	17	7	16	14	15	16	17	7	16	14	16	16	0.000234522
F1S590_PIG	CARM1	Histone-arginine methyltransferase CARM1	69743.9	28542.5	55291	42402.9	50628.4	43636.1	9	7	9	8	8	7	10	7	10	9	9	7	0.000234522
F1SB38_PIG	PUS7	Pseudouridine synthase 7	17680.7	0	14478.6	16241.2	13825.4	16214.9	5		1	3	3	5	5		1	3	3	5	0.000407415
I3LNR0_PIG	TBC1D1	TBC1 domain family member 1	4854.73	824.327	3821.12	2576.1	3303.73	2990.21	9	2	7	7	5	8	10	2	8	7	6	9	0.000234522
STAT3_PIG	STAT3	Signal transducer and activator of transcription 3	143527	113590	132920	153065	154724	160847	31	24	30	33	30	32	37	27	38	44	37	43	0.000234522
A0A4X1TGN8_PIG	LOC100510917	Glutathione S-transferase	1.72879e+07	1.92809e+07	14565000	810788	906312	424151	9	8	9	4	4	3	11	10	11	4	5	3	0.000234522
A0A286ZKZ5_PIG	PPP6R2	Protein phosphatase 6 regulatory subunit 2	4687.44	3337.58	6622.34	9691.56	11184.7	7701.87	4	1	3	4	4	3	5	2	4	5	5	4	0.000234522
A0A287AHL4_PIG	TUBB2A	Tubulin beta chain	571427	89760.9	310243	624282	456427	921845	1		1	1	1	1	1		1	1	1	1	0.000234522
Q52NJ5_PIG	ARL1	ADP-ribosylation factor-like protein 1	465495	291252	413587	325075	300856	281368	8	8	8	8	8	8	11	10	10	10	10	11	0.000234522
A0A480K104_PIG	PFKL	ATP-dependent 6-phosphofructokinase	326671	202807	323842	277685	330610	231360	28	23	28	28	27	27	36	30	36	35	35	33	0.000234522
A0A5G2QXI1_PIG	ADAR	Adenosine deaminase RNA specific	11300.9	7480.21	8791.56	15136.6	10988.8	17580	10	3	5	12	7	15	10	3	5	13	8	16	0.000234522
A0A287BP37_PIG	ATE1	Arginyl-tRNA--protein transferase 1	26033.8	21349.8	16670.6	23161.8	17788.1	20261.1	6	2	6	8	7	7	6	2	6	8	7	7	0.000234522
I3LUG7_PIG	MSH6	DNA mismatch repair protein	948.29	1232.74	816.026	1065.44	672.487	1463.01	2	1	2	2	1	2	2	1	2	2	1	2	0.00128866
A0A8W4FFC7_PIG	TMED2	GOLD domain-containing protein	377676	474625	449276	205704	146381	229190	9	10	10	8	8	9	15	16	15	13	12	16	0.000234522
F1S0V3_PIG	ANXA6	Annexin	26084.2	17610.3	17246.6	47029.3	39342.4	57795.6	30	22	25	34	32	34	35	24	29	43	40	42	0.000234522
K7GME6_PIG	S100A9	Protein S100-A9	300541	191219	39793.7	206870	217486	123144	7	7	5	7	7	6	11	11	6	11	10	9	0.000234522
A0A4X1TNR4_PIG	RUFY2	RUN and FYVE domain containing 2	8879.44	8801.89	6933.5	8669.04	8891.85	8814.31	5	1	7	2	3	3	5	1	7	2	3	3	0.000407415
F1RR66_PIG	ZER1	Protein zer-1 homolog	7787.42	10558.1	12588.9	9043.34	9923.52	9170.08	7	7	8	7	6	9	7	7	8	7	6	9	0.000234522
PCKGC_PIG	PCK1	Phosphoenolpyruvate carboxykinase, cytosolic [GTP]	302771	341138	330769	533421	444686	298407	33	28	33	35	34	33	53	45	52	56	55	53	0.000234522
A0A5G2QDJ1_PIG	ARHGAP1	Rho GTPase activating protein 1	69556.9	24747.9	95839.3	80417.6	71387.6	81192.1	18	6	18	18	18	19	21	7	21	21	21	22	0.000234522
F2Z5N0_PIG	PSMA6	Proteasome subunit alpha type	776893	1.05637e+06	710833	720527	955900	648345	16	15	16	16	16	15	19	20	20	20	20	18	0.000234522
A0A286ZY30_PIG	KHSRP	KH-type splicing regulatory protein	98515.1	18119.6	74608.8	125618	148587	210685	8	2	8	11	8	11	8	2	8	11	8	11	0.000234522
A0A287BQA7_PIG	SORL1	Sortilin-related receptor	2767.47	4159	4282.83	5127.49	7249.44	5215.82	13	10	14	18	20	21	13	10	14	19	20	21	0.000234522
A0A480PU90_PIG	GTF2A2	Transcription initiation factor IIA subunit 2	29704.4	49810.4	25638.9	45916.2	46465.9	64389.9	2	2	2	2	1	2	2	2	2	2	1	2	0.00142704
F1RSN7_PIG	ADCK5	AarF domain containing kinase 5	4251	3498.78	8332.93	15338	5885.37	9925.07	5	4	8	12	9	12	5	4	8	13	9	12	0.000234522
A0A5K1URV9_PIG	LARP4	La ribonucleoprotein 4	32586.5	3193.22	30726.5	20324.1	25999.8	23161.8	4	2	4	5	4	5	5	2	5	6	6	6	0.000234522
A0A5G2QGG1_PIG	GKN2	Gastrokine 2	2372.27	2982.35	5237.28	144791	20034.2	56859.5	1	1	2	5	1	4	1	1	2	6	1	5	0.000234522
A0A480RQR3_PIG		arylamine N-acetyltransferase	258274	85518.1	101312	216865	146615	178203	16	10	12	15	15	14	22	13	16	21	20	19	0.000234522
F1S8E6_PIG	DOHH	Deoxyhypusine hydroxylase	27894.8	0	20838.5	13971.7	18434.1	16756.9	5		5	3	5	5	5		5	3	5	5	0.000234522
F1RTY6_PIG	PPID	peptidylprolyl isomerase	165342	106584	164677	163622	200402	162358	18	18	17	17	18	19	23	20	21	21	22	24	0.000234522
F1SR85_PIG	ABCB6	ATP-binding cassette sub-family B member 6	10029.3	36752.7	13905.3	38793.1	26970	36574	5	10	5	13	12	13	5	10	5	13	12	13	0.000234522
F1RQT6_PIG	VPS51	Vacuolar protein sorting-associated protein 51 homolog	42979.1	11113.1	43284.9	25843.8	25179.6	24742.3	24	15	21	22	22	22	29	18	26	26	26	26	0.000234522
F1RHR8_PIG	MTOR	Serine/threonine-protein kinase mTOR	6032.56	3641.33	6117.44	6052.79	5825.81	5533	37	17	35	37	34	35	40	17	37	38	35	36	0.000234522
A0A5G2QUU1_PIG	FGG	Fibrinogen gamma chain	261180	652071	142084	108462	202181	179989	26	25	25	21	23	24	41	39	37	31	37	37	0.000234522
A0A287BS38_PIG	IDS	Iduronate 2-sulfatase	10514	26258.8	30436.7	33342.8	24681.7	15708.3	5	7	7	8	4	4	5	7	7	8	4	4	0.000234522
A0A287AVJ6_PIG	TTC1	Tetratricopeptide repeat domain 1	40674.2	19014	42242.1	43508.3	50978.2	40570	5	3	4	6	5	6	5	3	4	6	5	6	0.000234522
CSN4_PIG	COPS4	COP9 signalosome complex subunit 4	65347.7	13376.8	43328.3	62034	57814.9	50073.4	23	13	20	22	18	21	27	13	24	27	22	24	0.000234522
F1SBB3_PIG	LAMA3	Laminin subunit alpha 3	635.227	223.631	565.204	438.004	577.076	1368.6	3	1	6	6	6	10	3	1	6	6	6	10	0.000234522
A0A8W4F9R1_PIG	REEP6	Receptor expression-enhancing protein	1480200	699678	1364550	1674430	1745900	1915210	4	4	4	4	4	4	7	7	8	8	8	8	0.000234522
CLUS_PIG	CLU	Clusterin	102081	70922.7	35855.4	100137	120204	159482	12	7	7	11	11	12	14	7	8	12	13	15	0.000234522
A0A287AWG0_PIG	EIF2AK4	non-specific serine/threonine protein kinase	4281.4	842.967	2306.61	1394.34	1336.87	0	1	1	3	2	2		1	1	3	2	2		0.00128866
F1RF16_PIG	CES1	Carboxylic ester hydrolase	403745	285990	274791	941513	1.03836e+06	1.24248e+06	4	4	4	4	4	4	6	6	6	7	6	7	0.000234522
EST1_PIG		Liver carboxylesterase	31329	28487.7	22371	220765	210413	746258													0.000234522
A0A287AZS0_PIG	PML	PML nuclear body scaffold	14253.3	6742.56	5734.91	31005.2	18979.6	35787.2	11	2	4	15	11	19	11	2	4	15	11	19	0.000234522
A0A4X1T2A9_PIG	ZPR1	ZPR1 zinc finger	43500	5184.18	25014.2	40742.4	22858.9	42666.5	8	3	7	7	6	6	9	3	7	7	6	6	0.000234522
IF2G_PIG	EIF2S3	Eukaryotic translation initiation factor 2 subunit 3	111998	134531	140287	71637.2	103815	71598.6													0.000234522
2AAA_PIG	PPP2R1A	Serine/threonine-protein phosphatase 2A 65 kDa regulatory subunit A alpha isoform	394193	92616.7	360912	276790	361793	279367	23	20	23	23	22	23	34	26	34	34	32	33	0.000234522
F2Z5H1_PIG	PTEN	Phosphatidylinositol 3,4,5-trisphosphate 3-phosphatase and dual-specificity protein phosphatase PTEN	4882.3	2306.97	5634.81	5960.86	7361.59	4532.54	3	1	4	4	3	4	3	1	4	4	3	4	0.0011355
I3LRU6_PIG	INTS1	Integrator complex subunit 1	1761.59	2817.49	2365.34	3057.38	3278.3	3019.57	4	3	2	12	4	13	4	3	2	13	4	14	0.000234522
F1SFH0_PIG	MB21D2	Mab-21 domain containing 2	20242.3	11749.9	12817.1	31405.3	30903.1	28916.9	7	3	7	10	10	10	7	3	7	10	10	10	0.000234522
A0A287A2I1_PIG	VPS41	Vacuolar protein sorting-associated protein 41 homolog	4630.99	9297.09	6595.75	5069.25	5606.49	4024.81	7	2	8	6	7	6	7	2	8	6	7	6	0.000234522
I3LTK9_PIG	CEL	Carboxylic ester hydrolase	857473	1.13774e+06	906493	347757	566613	601280	21	21	21	21	21	21	31	31	31	30	30	31	0.000234522
I3L598_PIG	ZFR	Zinc finger RNA-binding protein	1402.11	3754.51	1253.78	3329.58	4001.8	4519.62	1	2	1	2	2	2	1	2	1	2	2	2	0.000407415
F1SJR4_PIG	ARFGAP3	ADP-ribosylation factor GTPase-activating protein 3	57775.5	71832.6	52885	71578.4	54479.2	73216.1	6	2	5	11	8	12	7	3	6	12	9	14	0.000234522
A0A286ZLY5_PIG	TPPP	Tubulin polymerization promoting protein	18605.7	24555.1	21405	33517.7	26763.5	36568.5	4	2	2	6	4	6	4	2	2	7	5	7	0.000234522
F1RKQ8_PIG	CPSF7	Cleavage and polyadenylation specific factor 7	75954.4	83846.4	37758.3	90727.6	78066	85806	5	5	3	7	7	7	6	6	3	7	8	8	0.000234522
F1RM12_PIG	RBM27	RNA binding motif protein 27	6006.6	5071.92	0	4355.94	4574.61	6527.29	1	1	1	3	4	7	1	1	1	3	4	7	0.000234522
A0A4X1T7K7_PIG	PLS1	Plastin 1	2.18631e+06	1.80693e+06	2.10371e+06	2.64638e+06	2.66179e+06	2.39442e+06	51	48	52	51	48	50	76	70	75	76	71	74	0.000234522
A0A4X1UIL1_PIG	UBE2V1	Ubiquitin-conjugating enzyme E2 variant 1	926067	1.73635e+06	1026640	910607	622960	718100	3	2	3	1	2	2	3	2	3	1	2	2	0.000407415
A0A287BN06_PIG		Pregnancy zone protein	45090.2	96038.8	26366	21938.2	43495	26700.3	45	44	40	38	43	41	54	56	48	45	53	50	0.000234522
DHX16_PIG	DHX16	Pre-mRNA-splicing factor ATP-dependent RNA helicase DHX16	33817.6	12172.5	23245.5	38158.9	28874.7	30585.3	6	2	3	4	4	7	6	2	3	4	4	7	0.000234522
F1RJI2_PIG	RABGEF1	RAB guanine nucleotide exchange factor 1	29009.7	27962.4	32955.1	18308.5	22956.8	17446.4	11	11	11	10	10	11	12	11	12	11	10	11	0.000234522
A0A4X1SG83_PIG	RPL24	Large ribosomal subunit protein eL24	630506	110118	693017	636222	971233	825872	8	5	7	10	10	10	10	5	9	11	12	12	0.000234522
GCDH_PIG	GCDH	Glutaryl-CoA dehydrogenase, mitochondrial (Fragment)	27303	26748.4	31472.9	142242	85831.4	120713	6	4	7	8	10	10	6	4	7	8	10	10	0.000234522
I3LRU1_PIG	RHPN2	Rhophilin Rho GTPase binding protein 2	15867.2	4412.52	16896.7	13613.2	16378.7	12425.4	10	5	10	9	10	9	11	5	11	10	11	10	0.000234522
A0A287AJX7_PIG	HNRNPL	Heterogeneous nuclear ribonucleoprotein L	62768.4	45397.8	36687.5	186681	115827	211871	10	9	9	13	11	14	11	10	11	17	14	18	0.000234522
F1SM35_PIG	ATP8B1	Phospholipid-transporting ATPase	28386.1	45285.7	38980.4	35523	44607.1	28382	23	24	26	27	25	26	26	27	29	30	28	29	0.000234522
RB11A_PIG	RAB11A	Ras-related protein Rab-11A	3.40791e+06	970489	2.67996e+06	2.49724e+06	3.17212e+06	1.81374e+06	2	1	2	2	2	2	2	1	2	2	2	2	0.000234522
A0A4X1UM42_PIG	PECR	Peroxisomal trans-2-enoyl-CoA reductase	41595.7	104076	104763	338852	274270	401535	2	6	5	8	8	9	2	7	6	10	10	11	0.000234522
A0A287B8Q8_PIG	TSNAX	Translin-associated protein X	27656.1	24421.5	21820.9	22176.7	17408.9	29066.6	6	4	6	7	4	7	6	4	6	7	4	7	0.000234522
A0A8D1UC68_PIG	UGGT1	UDP-glucose glycoprotein glucosyltransferase 1	29708	26167.6	34136.2	39620.8	48795.4	44264.9	45	42	48	50	46	53	55	49	58	61	57	65	0.000234522
A0A287AT18_PIG	PSMA7	Proteasome subunit alpha type	634764	582882	393126	683391	663550	606505	14	15	14	11	15	14	18	19	17	15	18	17	0.000234522
RSSA_PIG	RPSA	Small ribosomal subunit protein uS2	779706	61848.2	539172	1.05648e+06	1.03403e+06	1.20929e+06	12	7	12	12	12	12	16	9	16	17	17	17	0.000234522
A0A5G2QKC9_PIG	PPA1	Inorganic pyrophosphatase	546414	458690	516186	1.16269e+06	1.23122e+06	1.39825e+06	20	18	23	25	25	24	24	22	26	30	30	29	0.000234522
A0A5G2QD86_PIG	SRPRB	Signal recognition particle receptor subunit beta	50405.2	28907.6	48998.6	92210	54176.6	92855.5	10	6	9	10	10	11	12	8	11	12	12	13	0.000234522
PSB8_PIG	PSMB8	Proteasome subunit beta type-8 (Fragment)	732102	920646	320801	998748	838998	1.14931e+06	8	8	8	8	8	8	12	12	11	12	12	12	0.000234522
A0A4X1UHY1_PIG	EHHADH	Peroxisomal bifunctional enzyme	119376	126270	137422	761192	538296	581698	36	34	36	44	42	42	43	41	44	58	54	57	0.000234522
A0A286ZQH3_PIG	TCERG1	Transcription elongation regulator 1	15499.5	13274.6	15591.6	26377.8	21956.2	29640.5	11	5	11	16	14	18	12	5	12	17	16	20	0.000234522
F1SHF6_PIG	HECTD1	E3 ubiquitin-protein ligase	8153.5	4927.1	6728.98	6780.38	6898.98	7168.79	8	5	8	8	5	6	9	5	9	8	5	6	0.000234522
A0A5G2QQG7_PIG	SWAP70	Switching B cell complex subunit SWAP70	75854.4	47040	75640.2	57047.9	62086.9	46982.7	33	21	32	31	29	30	39	24	37	37	34	34	0.000234522
A0A287A4Z2_PIG	SOD2	Superoxide dismutase	805175	2346600	1.47344e+06	1695075	2.12869e+06	1.23976e+06	3	4	4	4	4	4	5	7	7	7	7	7	0.000234522
A0A4X1SWC8_PIG	PSMD12	26S proteasome non-ATPase regulatory subunit 12	205988	220164	246731	173440	232353	153056	23	21	23	23	23	23	31	27	32	30	30	31	0.000234522
A0A287AHU4_PIG	CRNKL1	Crooked neck pre-mRNA splicing factor 1	16408.2	18395.4	13975.2	17375.2	11184.2	17115	12	7	11	12	12	14	14	9	13	14	13	16	0.000234522
A0A287BC33_PIG	ATP6V0A1	V-type proton ATPase subunit a	217156	232778	241864	94167.3	125207	57114	24	20	21	19	20	18	28	24	26	21	22	20	0.000234522
AT2A2_PIG	ATP2A2	Sarcoplasmic/endoplasmic reticulum calcium ATPase 2	78148.1	56998.1	121986	97839.5	127223	106153	28	21	30	31	30	30	39	27	45	46	44	45	0.000234522
A0A4X1V7C1_PIG	ABRAXAS2	Abraxas 2, BRISC complex subunit	24732.7	10537.9	21003.6	19037	19722.3	15729.3	6	5	6	6	6	5	6	5	6	6	6	5	0.000234522
A0A4X1SMG0_PIG	CPSF2	Cleavage and polyadenylation specificity factor subunit 2	5844.62	1866.36	2881.34	11878	8695.45	10195.1	8	2	6	10	10	11	9	2	6	11	11	12	0.000234522
I3LPL7_PIG	GLG1	Golgi apparatus protein 1	29421.1	41032.7	60453.8	25647.5	35835.4	30548.5	29	26	34	24	23	28	37	31	42	29	28	35	0.000234522
HPT_PIG	HP	Haptoglobin	1098536	2757856	599336	699660	1186920	1370240	21	21	20	19	19	22	28	29	24	25	25	29	0.000234522
EF1G_PIG	EEF1G	Elongation factor 1-gamma (Fragment)	670974	655448	577796	484544	577526	511233	28	23	28	27	28	28	39	29	39	38	39	40	0.000234522
E9KYT5_PIG	GHDC	GH3 domain containing	43613.3	21869.5	36163.7	37010.3	31500.4	29817.7	8	4	9	7	7	7	9	5	10	8	8	7	0.000234522
A0SNU8_PIG	HMBS	hydroxymethylbilane synthase	174226	45185.4	132726	149795	189208	137382	18	12	17	17	16	17	23	14	21	22	21	22	0.000234522
A0A4X1UZN2_PIG	TMEM268	V-type proton ATPase subunit G	438576	51445.9	449343	731213	697926	486940	4	2	4	5	5	4	6	2	6	8	8	6	0.000234522
I3LSD3_PIG		60S ribosomal protein L13	385600	63124.6	200066	1.02893e+06	1.15484e+06	1.27115e+06	8	7	9	11	11	11	10	7	10	15	14	16	0.000234522
A0A5G2RLP2_PIG	LGALS3BP	Galectin-3-binding protein	142038	139861	156678	316387	306173	432564	10	8	8	10	10	10	12	10	11	13	13	13	0.000234522
KAPCA_PIG	PRKACA	cAMP-dependent protein kinase catalytic subunit alpha	137145	86516.7	146978	135042	160902	133148	5	3	7	6	6	5	6	4	8	6	7	5	0.000234522
AT1B1_PIG	ATP1B1	Sodium/potassium-transporting ATPase subunit beta-1	429522	1.67713e+06	594144	1.80619e+06	1.13893e+06	1.71932e+06	17	20	20	21	20	21	21	26	25	27	26	27	0.000234522
F1SB42_PIG	EZR	Ezrin	1371975	962948	1.21002e+06	1.47844e+06	1.92638e+06	966804	37	23	36	37	37	36	55	33	52	54	55	53	0.000234522
F2Z557_PIG	PABPC1	Polyadenylate-binding protein	430419	296450	379542	414190	417485	421135	12	11	12	12	12	12	20	18	19	20	20	20	0.000234522
A0A5G2RBR1_PIG	KIF21A	Kinesin family member 21A	6679.73	8341.39	6012.3	7933.95	7735.92	6974.05	15	5	10	21	21	21	15	5	11	23	23	22	0.000234522
A0A8W4FP59_PIG	ADA	Adenosine deaminase	151274	237199	152264	581316	1126996	487288	18	19	19	21	22	22	23	27	24	29	31	30	0.000234522
VATA_PIG	ATP6V1A	V-type proton ATPase catalytic subunit A	337093	96713.6	334214	222464	251379	157526	36	27	36	34	33	34	53	35	52	49	45	48	0.000234522
A0A287AVR0_PIG	EIF3C	Eukaryotic translation initiation factor 3 subunit C	127504	26976.1	108126	93906.9	113939	107261	30	14	28	28	28	32	39	17	35	36	34	41	0.000234522
A0A5G2QXM7_PIG	RAB6A	RAB6A, member RAS onco family	458905	503138	573272	522804	594471	481117	7	7	7	7	7	7	9	9	9	9	9	9	0.000234522
FUT8_PIG	FUT8	Alpha-(1,6)-fucosyltransferase	44306.9	43325.6	61653.6	30807.4	41703.1	40866.9	18	14	17	16	18	20	22	17	21	19	21	24	0.000234522
A0A8W4FCG7_PIG	FKBP5	peptidylprolyl isomerase	145736	139001	85652.9	74265.5	70968.4	67201.3	27	21	24	22	19	28	33	24	29	25	22	31	0.000234522
A0A5G2QVN7_PIG	FKBP4	peptidylprolyl isomerase	127781	257670	126982	111330	138199	122717	27	26	26	24	26	28	39	36	36	35	39	40	0.000234522
A0A4X1V7T1_PIG	RWDD1	RWD domain containing 1	244852	0	248004	118931	157607	174212	4	1	4	2	3	3	5	1	5	2	4	3	0.000234522
A0A4X1SDE2_PIG	PRUNE1	Prune exopolyphosphatase 1	85206.1	44429.6	84877	69516.1	84758.7	60734.8	14	9	14	13	15	14	17	11	17	15	17	16	0.000234522
A0A287BIL8_PIG	HSPA5	78 kDa glucose-regulated protein	1.85168e+06	1.59656e+06	2.27991e+06	1.80267e+06	2.31927e+06	2.09454e+06	32	36	34	33	34	32	57	61	59	59	60	58	0.000234522
ADA2_PIG	ADA2	Adenosine deaminase 2	7043.54	7458.1	4144.08	14941.5	14099.2	8572.67	3	2	1	8	8	6	3	2	1	8	8	6	0.000234522
MOES_PIG	MSN	Moesin	6.40745e+06	3.4204e+06	6.48504e+06	4.90455e+06	5.41221e+06	5.92996e+06	26	14	25	25	27	30	32	17	30	31	32	35	0.000234522
A0A286ZRH9_PIG	CXADR	CXADR Ig-like cell adhesion molecule	13672.4	49862.7	25454.4	41963.3	36441.7	48325.3	8	5	5	9	8	9	8	5	5	9	8	9	0.000234522
A0A287BFY0_PIG	ALDOA	Fructose-bisphosphate aldolase	1.03495e+06	1.2633e+06	1.40141e+06	992451	1.33597e+06	1.16037e+06	2	2	2	2	2	2	3	3	3	3	3	3	0.000407415
F1RZJ0_PIG	RAB11FIP1	Uncharacterized protein	13457.9	7379.59	10450	8170.8	9330.33	4810.04	5	3	5	4	3	4	5	3	5	4	3	4	0.000234522
A0A8W4FC15_PIG		Ig-like domain-containing protein	3.79921e+07	49025375	58332375	3.23892e+06	4.98148e+06	3.12777e+06	7	7	7	4	5	5	11	11	11	4	5	5	0.000234522
A0A287B7U5_PIG	CLIP1	CAP-Gly domain containing linker protein 1	4004.86	5118.94	4371.31	3566.07	5421.11	3310.01	18	19	20	21	24	23	20	20	21	22	25	26	0.000234522
F1SKE2_PIG	PLOD2	procollagen-lysine 5-dioxygenase	27471	28973.7	47287.5	17410.8	29379.8	16049.3	24	18	25	18	22	18	25	19	28	20	23	20	0.000234522
A0A4X1VV61_PIG	CANX	Calnexin	561848	543338	1.03697e+06	613172	766134	684621	32	29	34	33	30	34	46	40	49	47	44	49	0.000234522
A0A5G2R890_PIG	AP2A2	Adaptor related protein complex 2 subunit alpha 2	63409.3	34933.2	49887.2	31938.1	33370.8	22760.4	29	26	28	28	27	29	33	28	32	30	29	30	0.000234522
PPAC_PIG	ACP1	Low molecular weight phosphotyrosine protein phosphatase	525472	297843	367343	774163	605859	695242	4	3	4	4	4	4	4	4	5	5	5	5	0.000234522
A0A5K1UAD0_PIG	SERPINE2	Serpin family E member 2	16840.4	16093.4	24940.5	7929.26	13951.7	10718.6	1	3	2	4	4	5	1	3	2	4	4	5	0.000407415
A0A4X1V2W3_PIG	EEF1B2	Elongation factor 1-beta	471470	0	219108	388273	364375	541150	3	2	3	3	3	3	3	2	3	3	3	3	0.000234522
F1S9A4_PIG		EF-hand domain-containing protein	3878.81	0	0	9399.19	11205.3	15044.7	2			1	2	2	2			1	2	2	0.000234522
F1RM03_PIG	SAE1	SUMO1 activating enzyme subunit 1	90267.5	20485.2	55693.8	90803.3	81238.8	91557.9	12	4	11	13	15	16	14	4	13	16	18	19	0.000234522
A0A287AWH7_PIG	SEC24A	SEC24 homolog A, COPII coat complex component	136204	60589.8	63671.8	105002	68664.9	89089.6	27	24	24	26	23	26	34	30	30	33	28	33	0.000234522
F1S129_PIG	SEC24B	Protein transport protein Sec24B isoform a	19056.1	8828.74	16829	17213.6	11924.5	16463.7	9	5	8	9	7	10	10	5	9	9	7	10	0.000234522
A0A4X1W1D7_PIG	NUCB1	Nucleobindin-1	181321	5314.74	199962	80317.6	73269.1	117964	24	4	26	20	17	23	32	4	34	26	22	30	0.000234522
ODO2_PIG	DLST	Dihydrolipoyllysine-residue succinyltransferase component of 2-oxoglutarate dehydrogenase complex, mitochondrial	161401	442335	256028	941546	421754	883258	11	11	13	15	12	15	14	15	17	20	17	20	0.000234522
A0A287BK99_PIG	GFM2	Ribosome-releasing factor 2, mitochondrial	2009.67	1571.06	3705.67	8998.2	5877.48	13433.7	6	1	9	10	9	12	6	1	9	10	9	12	0.000234522
K7GPB8_PIG	NT5DC1	5'-nucleotidase domain containing 1	33366.4	40302.4	30288.8	65360.7	57956.2	58007.9	14	11	13	17	15	16	15	12	14	18	16	17	0.000234522
F1RIZ9_PIG	GALNT7	Polypeptide N-acetylgalactosaminyltransferase	32522.8	41263.6	42457	48374	55396.8	52135	16	19	19	19	18	19	19	22	22	22	21	22	0.000234522
K2C8_HUMAN	KRT8	Keratin, type II cytoskeletal 8	116175	0	0	2.49384e+06	272344	2.68277e+06	11	9	9	16	13	16	16	13	13	31	20	31	0.000234522
A0A4X1SU02_PIG	ATG3	Ubiquitin-like-conjugating enzyme ATG3	181895	35426	98484	182891	138125	153866	5	3	5	5	5	5	5	3	5	5	5	5	0.000234522
RL10_PIG	RPL10	Large ribosomal subunit protein uL16	1798000	1.23234e+06	2.53329e+06	1.18521e+06	2.08419e+06	1473750	6	5	5	6	6	6	9	8	8	9	9	9	0.000234522
A0A5G2QGK2_PIG	PNKP	Polynucleotide kinase 3'-phosphatase	71179.5	42413.8	43912.4	113941	84019.2	81777	12	9	10	16	15	16	13	9	11	18	17	18	0.000234522
A0A8W4FI56_PIG	RAC1	Ras-related C3 botulinum toxin substrate 1	795562	792254	865846	693335	664935	571122	3	3	3	3	3	3	9	9	9	9	9	7	0.000234522
A0A5G2QFX7_PIG	EPS15	Epidermal growth factor receptor pathway substrate 15	19263.2	7614	15991.1	30321.5	21911.7	25807.3	11	5	10	13	11	14	13	6	11	15	13	16	0.000234522
RS19_PIG	RPS19	Small ribosomal subunit protein eS19 (Fragment)	973157	88622.9	854329	1.16502e+06	1.09253e+06	1.43276e+06	11	8	11	12	11	12	14	9	14	17	15	16	0.000234522
A0A480KKH4_PIG	UAP1	UDP-N-acetylglucosamine pyrophosphorylase 1	26845.8	21829	21037.6	42221.8	46640	40797.5	7	6	6	10	9	10	8	7	7	12	10	11	0.000234522
CBPB1_PIG	CPB1	Carboxypeptidase B	71557.5	106740	205886	146948	364821	163698	14	13	16	17	16	16	15	15	18	19	18	18	0.000234522
A0A286ZMN5_PIG	PPIP5K2	Inositol hexakisphosphate and diphosphoinositol-pentakisphosphate kinase	9176.36	4384.12	9759.29	8695.16	7449.04	6831.46	9	4	8	8	5	7	9	4	8	9	5	7	0.000234522
A0A287B3T2_PIG	FECH	Ferrochelatase	8302.56	17075.6	10106.1	40163.1	21119.8	28276.9	1	4	3	7	5	7	1	4	3	7	5	8	0.000234522
THOP1_PIG	THOP1	Thimet oligopeptidase	84901.3	48029.8	58264	82654.7	83244.7	71626.6	27	21	28	29	29	28	31	24	31	32	34	32	0.000234522
F1S0T1_PIG	MTRR	Methionine synthase reductase	2706.54	2648.98	2168.36	1474.71	1553.63	1555.33	3	2	2	3	3	3	4	3	3	4	4	4	0.000407415
A0A287B7T8_PIG	CHPT1	Cholinephosphotransferase 1	96601.3	192779	121205	95214	165156	93892.7	2	1	2	2	2	2	2	1	2	2	2	2	0.00142704
F2Z5R2_PIG	RHEB	GTP-binding protein Rheb	169747	20776.9	140204	143871	184514	113356	11	5	9	11	11	11	12	5	10	12	12	11	0.000234522
A0A8D0YMW4_PIG	FAR1	Fatty acyl-CoA reductase	1176.67	1711.05	10771.5	4620.28	5215.33	6689.14	1	1	2	3	1	4	1	1	2	3	1	4	0.000407415
A0A286ZWS0_PIG	SH3BGRL3	SH3 domain-binding glutamic acid-rich-like protein	267800	103813	136277	504934	230579	538424	5	4	5	6	4	6	5	4	5	6	4	6	0.000234522
A0A287BRR9_PIG	BAIAP2	Brain-specific angiogenesis inhibitor 1-associated protein 2	10998.6	3815.47	11441.5	0	0	0	5	2	5				6	2	5				0.000234522
A0A287A5Y1_PIG	HDHD3	Haloacid dehalogenase-like hydrolase domain-containing protein 3	33313.4	26681.5	46619.3	251187	136548	185336	10	6	6	12	12	12	11	7	7	16	16	16	0.000234522
A0A480V822_PIG	PUF60	Poly(U)-binding-splicing factor PUF60	69763.3	87317.3	47978.5	95670.3	65450.9	70397.6	15	15	15	14	15	16	20	18	19	19	19	20	0.000234522
F1S403_PIG	TTC27	Tetratricopeptide repeat protein 27	5301.77	1818.74	3079.88	2585.25	3584.87	3578.21	5	2	5	3	4	6	5	2	5	3	4	6	0.000234522
A0A5G2R1W8_PIG	ECSIT	Evolutionarily conserved signaling intermediate in Toll pathway, mitochondrial	8414.62	22648.3	20420.8	35192.3	16210.2	38683.8	4	7	4	8	4	8	4	7	4	10	5	10	0.000234522
A0A286ZTA4_PIG	ALDOB	Fructose-bisphosphate aldolase	1.22171e+07	1.322e+07	9.87536e+06	11173000	1.16661e+07	8.63677e+06	29	29	31	29	28	29	41	42	44	42	40	41	0.000234522
I3LC92_PIG	ENOSF1	L-fuconate dehydratase	154718	48157	112761	120936	109890	107471	21	9	21	21	21	21	23	9	23	22	23	23	0.000234522
A5GHL0_PIG	RAB22A	RAB22A, member RAS onco family	66105.1	57061.7	51571	45747.9	53488.3	40693	7	7	6	6	5	4	9	8	7	7	6	6	0.000234522
B6V6V4_PIG	SLC30A7	Zinc transporter	105582	151490	167534	99792.4	141979	84338.8	4	4	4	4	4	4	4	4	4	4	4	4	0.000234522
A0A287ARZ1_PIG	TXNDC5	Thioredoxin domain containing 5	732576	400679	714248	589431	525190	596466	16	14	15	16	15	16	19	16	17	19	18	19	0.000234522
A0A8W4FCN0_PIG	PLCD1	Phosphoinositide phospholipase C	4127.38	0	4975.21	9667.28	5443.83	8905.74	1		1	5	5	5	1		1	5	5	5	0.000407415
F1RJM8_PIG	ABHD11	Protein ABHD11	2568.44	9821.65	18328.2	36445.1	28060.2	40609.7	1	2	2	7	5	7	1	2	2	10	7	10	0.000234522
F1RPD2_PIG	UQCRC2	Cytochrome b-c1 complex subunit 2, mitochondrial	70152.7	91083.1	115194	518062	168087	487454	17	13	17	17	17	17	23	18	23	24	23	24	0.000234522
A0A287BPX4_PIG	HDAC6	histone deacetylase	100907	74648.1	64004	40316.6	35202.1	27529.4	13	11	12	9	8	7	16	14	15	11	10	9	0.000234522
A0A5G2QCA3_PIG	ATL3	Atlastin GTPase 3	94591.6	29126.1	89753.4	84249.1	63340.6	81195	19	11	19	15	16	17	23	13	23	18	20	21	0.000234522
DHE3_PIG	GLUD1	Glutamate dehydrogenase 1, mitochondrial	126682	207621	150674	698873	519868	583178	27	28	32	34	32	33	38	42	48	52	49	51	0.000234522
A0A287BD47_PIG	MROH1	Maestro heat like repeat family member 1	26972.6	5826.27	23483.2	18296.6	16226.8	14381.9	37	12	34	30	32	31	46	14	42	37	39	39	0.000234522
A0A5K1VDW0_PIG	ARPC5L	Actin-related protein 2/3 complex subunit 5	128462	104720	180498	158077	189131	155983	4	4	4	4	4	4	4	4	4	4	4	4	0.000407415
A0A287APX2_PIG	GCC1	GRIP and coiled-coil domain containing 1	13381.1	9150.15	9801.87	8246.77	9544.16	6393	5	1	5	4	6	5	5	1	5	4	6	5	0.000407415
F1S5Y7_PIG	CLCC1	Chloride channel CLIC-like protein 1	15793	12865.8	20354	13653.1	15403.9	11195.1	6	6	8	7	6	4	7	7	9	8	7	5	0.000234522
F1RSL0_PIG	EXOSC4	Exosome complex component RRP41	43174.2	27858.5	28994.1	110436	43801.3	92577.5	4	3	2	4	2	3	5	3	2	5	3	5	0.000234522
A0A5K1VIT7_PIG	VKORC1L1	vitamin-K-epoxide reductase (warfarin-sensitive)	173716	253256	434602	181092	130767	142960	6	5	6	5	5	6	6	5	6	5	5	6	0.000234522
A0A4X1TJA8_PIG	VKORC1	vitamin-K-epoxide reductase (warfarin-sensitive)	129865	91265.5	209971	85089.5	86282.5	76182.2	2	2	2	2	2	2	2	2	2	2	2	2	0.000762777
A0A5G2QHK1_PIG	RSC1A1	Regulator of solute carriers 1	32823.3	7310.76	11158.7	32872.8	18258.2	33964.4	9	3	4	7	6	10	10	3	5	9	7	12	0.000234522
A0A286ZJA8_PIG	EIF2B1	Translation initiation factor eIF-2B subunit alpha	89926.7	43481.5	107530	62220	80937.6	58769	15	11	15	11	13	13	19	15	19	15	17	16	0.000234522
F1RHM9_PIG	TRMT2A	tRNA (uracil(54)-C(5))-methyltransferase	25759.2	2081.01	11672	39249.2	19132.3	43077	5	1	2	6	3	5	5	1	2	6	3	5	0.000234522
I3LTS3_PIG	MTA3	Metastasis associated 1 family member 3	16562.2	0	8610.33	25330	16927.6	15771.2	5	1	2	5	3	4	6	1	2	6	4	5	0.000234522
A0A286ZIZ9_PIG	REXO2	Oligoribonuclease, mitochondrial	50144.5	40043.6	51484.5	54712.5	62724	41767.3	6	5	6	7	7	5	8	7	8	9	9	7	0.000234522
F1RJX8_PIG	COPA	Coatomer subunit alpha	500160	325421	523809	325514	340938	293117	82	73	79	74	74	77	112	96	110	98	103	104	0.000234522
F1SRT0_PIG	MRPL46	Large ribosomal subunit protein mL46	5301.35	4007.72	4195.19	22242.3	13936.7	19249	2	1	1	5	3	5	2	1	1	5	3	5	0.000234522
F1SNL8_PIG	CNDP1	Carnosine dipeptidase 1	2732.01	16342.6	0	90411.3	65660.3	75842.3	2	1		23	19	22	2	1		27	22	26	0.000234522
F1SPM6_PIG	GFPT1	glutamine--fructose-6-phosphate transaminase (isomerizing)	743315	529866	729430	583019	849847	538500	39	35	38	36	38	37	62	52	59	56	60	58	0.000234522
A0A480Y9B4_PIG	QNG1	Queuosine 5'-phosphate N-glycosylase/hydrolase	120646	123193	97562.1	88670.7	117150	78364.5	16	11	15	17	16	17	18	12	17	19	18	19	0.000234522
A0A287BDI0_PIG	PARS2	proline--tRNA ligase	0	2233.59	0	7242.06	6635.25	7515.47		1		3	3	2		1		3	3	2	0.000775946
A0A287BKE8_PIG	H6PD	Hexose-6-phosphate dehydrogenase/glucose 1-dehydrogenase	22627.3	21450.6	38465.3	41417.7	42448.1	44913.3	24	21	24	27	27	27	26	23	27	30	30	30	0.000234522
RET2_PIG	RBP2	Retinol-binding protein 2	60941600	117702000	64560100	28961500	40817900	31935800	11	12	11	10	10	10	15	16	15	14	13	13	0.000234522
A0A5G2QWF3_PIG	RRP12	Ribosomal RNA processing 12 homolog	5921.91	2455.78	5087.57	4201.6	3119.49	5376.91	4	4	4	4	4	4	4	4	4	4	4	4	0.000585594
FAAH1_PIG	FAAH	Fatty-acid amide hydrolase 1	131789	103950	112201	227028	195253	194858	16	15	16	16	16	19	18	17	19	20	20	23	0.000234522
A0A4X1UE23_PIG	PDIA6	Protein disulfide-isomerase A6	548961	323814	611814	712743	674307	933714	18	15	17	20	20	20	23	19	21	25	25	26	0.000234522
A0A287A5M5_PIG	COMTD1	Catechol O-methyltransferase domain-containing protein 1	24513.6	7571.57	28621	150869	50027.9	130879	5	1	5	8	6	8	6	1	6	9	6	9	0.000234522
A0A8W4FG96_PIG	MAPK1	Mitogen-activated protein kinase	412886	378952	349887	275818	303102	242262	16	14	15	14	12	17	21	19	20	19	17	22	0.000234522
K7GLU6_PIG	ERAP1	Aminopeptidase	190366	89502.3	264427	197755	367676	187740	50	45	50	45	50	44	70	60	71	63	71	60	0.000234522
A0A286ZPR8_PIG	UQCRB	Cytochrome b-c1 complex subunit 7	74412.3	112718	137551	759152	183579	612489	8	10	7	15	8	15	10	13	11	20	12	20	0.000234522
F1RW87_PIG	MINDY3	Ubiquitin carboxyl-terminal hydrolase MINDY	48932.4	39186.1	44698.4	42212.8	39601.5	30543.8	8	9	9	8	9	8	8	9	9	8	9	8	0.000234522
I3LQ47_PIG	DHX29	ATP-dependent RNA helicase DHX29	5639.51	7572.41	6049.84	7494.72	7496.91	7285.81	8	4	10	10	10	11	8	4	10	10	10	11	0.000234522
F1SPG4_PIG	NUP210	Nucleoporin 210	3217.89	8284.08	3929.78	14634.8	5246.33	18254.5	4	8	6	18	9	19	4	8	6	18	9	20	0.000234522
I3LSP1_PIG	METAP2	Methionine aminopeptidase 2	41500	33598.5	47763.5	39375.3	60511.2	43613.8	6	6	7	6	7	7	7	7	8	7	8	8	0.000234522
A0A287A4T8_PIG	GLYR1	Cytokine-like nuclear factor N-PAC	18266.6	12905.4	14111.8	33411.9	23469.8	26463.8	7	6	5	10	10	10	9	7	7	12	12	12	0.000234522
A0A4X1UUX3_PIG	KIFAP3	Kinesin associated protein 3	10625.3	7294.28	9134.49	12417.4	13355.9	7603.23	4	3	3	5	3	4	4	3	3	5	3	4	0.000234522
F1RNB0_PIG	SUPT6H	Transcription elongation factor spt6	8249.41	7190.25	5224.51	9468.52	9321.85	8762.1	20	18	14	25	24	23	22	20	15	27	25	25	0.000234522
A0A8W4FJ03_PIG	SLC34A3	Solute carrier family 34 member 3	100428	185061	178684	66160	134961	56123	5	5	5	4	5	5	5	6	6	4	5	5	0.000234522
PIMT_PIG	PCMT1	Protein-L-isoaspartate(D-aspartate) O-methyltransferase	293616	234119	197206	338329	211215	234971	10	8	8	10	8	9	13	12	12	14	11	12	0.000234522
A0A8W4FKP9_PIG	RBP1	Retinol binding protein 1	347308	1.18248e+06	635905	156202	115811	79867.8	8	12	9	7	7	7	11	16	13	9	9	8	0.000234522
A0A480HIF7_PIG	TDRD7	Tudor domain-containing protein 7	5130.15	6421.73	5018.98	3553.14	4154.75	3261.66	7	3	8	5	6	4	7	3	8	5	6	4	0.000234522
F1SP52_PIG	FSD1L	Fibronectin type III and SPRY domain containing 1 like	87060	47331.5	87371.2	66373.2	61692.4	58920.6	11	6	10	12	10	11	13	7	12	14	12	12	0.000234522
F1SNY4_PIG	TAB1	TGF-beta activated kinase 1 (MAP3K7) binding protein 1	44662.5	4701.21	33849.2	42480	35923.2	47257.9	12	1	11	12	11	10	12	1	11	12	11	10	0.000234522
I3LS97_PIG	PUDP	Pseudouridine-5'-phosphatase isoform b	135088	160296	82477.9	109586	95705	78857.9	12	12	11	13	11	13	14	13	13	15	13	15	0.000234522
F1SSG2_PIG	TBC1D2	TBC1 domain family member 2	33627.7	9670.42	46010	26252.8	30294.5	22480.3	8	1	9	6	7	6	8	1	9	6	7	6	0.000234522
F1SPX3_PIG	NTS	Neurotensin/neuromedin N	19207.2	0	10271.7	37116.8	46089.5	24093.8	1		1	1	1	2	1		1	1	1	2	0.00142704
AK1A1_PIG	AKR1A1	Aldo-keto reductase family 1 member A1	3296840	3467876	2067984	5912600	3157300	4135200	25	24	25	26	26	26	35	32	36	37	37	37	0.000234522
A0A5G2R0S9_PIG	MECR	Enoyl-[acyl-carrier-protein] reductase, mitochondrial	15898.7	19224.4	15314.8	56087	26870.1	54848.3	3	3	3	9	9	9	4	4	4	13	10	13	0.000234522
A0A8D0TY40_PIG	RBMX	RNA-binding motif protein, X chromosome	34187.7	20062.6	17416.1	106207	50197.4	138986	5	4	5	6	5	9	7	5	6	8	7	11	0.000234522
A0A287BJ42_PIG	PPM1G	Protein phosphatase 1G	21761.4	11622.8	9656	22594.3	14420.6	27055.1	4	2	4	6	4	6	4	2	4	6	4	6	0.000234522
A0A287B8J6_PIG	EXOC7	Exocyst complex component 7	33289.6	4497.55	28311.8	20997.3	18557.1	21641.8	16	4	16	15	14	17	21	4	21	20	19	22	0.000234522
I3LDS3_PIG	KRT10	Keratin, type I cytoskeletal 10	0	5322.67	0	10126.3	4564.52	9741.3		1		4	1	3		1		4	1	3	0.000234522
A0A287AT04_PIG	DCAF8	DDB1 and CUL4 associated factor 8	138057	146956	115783	122420	103286	101384	14	14	14	13	13	13	15	15	15	14	14	14	0.000234522
CAN2_PIG	CAPN2	Calpain-2 catalytic subunit (Fragment)	66059	51486.7	62783.3	57861.4	39942.3	45469	9	9	9	8	7	6	10	10	10	9	7	7	0.000234522
K1C17_MOUSE	Krt17	Keratin, type I cytoskeletal 17	4911.31	4260.69	4287.86	0	0	0													0.000407415
A0A287AQY5_PIG	LRCH4	Leucine rich repeats and calponin homology domain containing 4	23886.3	12712.6	16628.3	13802.5	7894.41	11805.6	3	1	3	3	3	4	3	1	3	3	3	4	0.000407415
F1SPM2_PIG	ARHGAP25	Rho GTPase activating protein 25	5406.63	4053.18	0	4623.1	3343.1	6472.1	1	1		6	1	6	1	1		6	1	7	0.000234522
A0A287BHU5_PIG	PUM1	Pumilio homolog 1	16987.5	0	15278	16711.3	20408.1	12897.1	3		4	4	3	3	3		4	4	3	3	0.000407415
A0A5G2QHP3_PIG	ECHDC2	Enoyl-CoA hydratase domain containing 2	129873	88925.3	229376	416090	330067	313922	9	6	10	10	10	10	12	7	13	13	13	13	0.000234522
M3TYR4_PIG	MAP2K3	mitogen-activated protein kinase kinase	25809.4	17794	22244.6	38449.6	30107.6	36912.5	11	3	9	11	12	12	13	4	11	13	14	14	0.000234522
A0A4X1TV38_PIG	AGL	Glycogen debranching enzyme	55522.7	55389.7	40337.2	24526.1	33376.5	18549.3	61	58	57	54	57	50	74	68	68	61	65	57	0.000234522
A0A480SYV2_PIG	ATG9A	Autophagy-related protein 9	6477.47	4545.49	6139.87	3943	5848.02	3873.7	2	3	3	3	3	2	3	4	4	4	3	3	0.000407415
A0A287ASY8_PIG	FDXR	NADPH:adrenodoxin oxidoreductase, mitochondrial	3892.49	4485.22	0	26795.5	18762.1	23665.3	2	1		12	11	12	2	1		12	11	12	0.000234522
A0A287BHV8_PIG	PRPF40A	Pre-mRNA processing factor 40 homolog A	18125.9	33482.1	18432.6	39152.1	26389	31533.8	11	11	10	13	11	15	11	11	10	13	11	15	0.000234522
A0A287BGG6_PIG	STUB1	STIP1 homology and U-box containing protein 1	32221.7	12560.8	27770.6	64636.7	59048.9	59008.1	6	1	6	11	9	10	7	1	6	13	11	12	0.000234522
A0A287AT17_PIG	CDR2	Cerebellar deration related protein 2	5928.48	0	0	8007.85	8945.7	7394.85	1			1	1	2	1			1	1	2	0.00128866
A0A287BMB4_PIG	PPP1R16A	alanine transaminase	17716.5	21737.4	15308.6	69524.4	62815.8	50451.2	9	8	7	15	15	15	9	8	7	15	15	15	0.000234522
F1RU28_PIG	DRAP1	DR1 associated protein 1	43447.4	16931.3	30968.7	87644.7	30205.1	122251	2	1	2	3	2	3	2	1	2	3	2	3	0.000407415
A0A8W4FC34_PIG	NCL	Nucleolin	288596	241639	196832	227065	242146	266935	26	24	25	28	27	28	33	28	30	33	33	35	0.000234522
A0A480JST9_PIG	ELP1	Elongator complex protein 1	25403.4	12275	21468.9	11908.8	16619.2	11701.1	20	9	19	15	18	17	20	9	19	15	18	17	0.000234522
F2Z505_PIG	ETF1	Eukaryotic peptide chain release factor subunit 1	331342	292887	379445	203676	243581	196425	19	14	18	17	18	15	28	17	27	24	25	22	0.000234522
A0A287ASL6_PIG	STAP2	Signal transducing adaptor family member 2	11130.9	6850.04	9674.15	11279.6	9366.78	9558.41	5	4	5	6	4	5	5	4	5	6	4	5	0.000234522
A0A8W4FNZ4_PIG	SH3BP1	SH3 domain binding protein 1	13558	7149.35	7743.72	9444.58	6277.09	12714.3	4	1	1	5	5	8	5	1	1	6	5	10	0.000234522
PGK2_PIG	PGK2	Phosphoglycerate kinase 2	22963.2	18275.4	27292.7	15142.4	17979	13838.6	3	2	2	2	2	2	5	3	4	4	4	3	0.000234522
F1SPR0_PIG	UBA7	E1 ubiquitin-activating enzyme	8740.87	0	4828.52	6728.97	5460.66	9553.16	12		8	12	6	14	14		9	15	7	17	0.000234522
A0A287BM68_PIG	NELFB	Negative elongation factor complex member B	11696	4794.05	6475.59	14604.3	12816.8	11837.3	7	5	8	10	8	9	7	5	8	10	8	9	0.000234522
AMPN_PIG	ANPEP	Aminopeptidase N	5.71849e+06	7.53484e+06	6.48889e+06	3845400	5.27889e+06	4.62776e+06	49	53	53	50	54	51	98	103	103	97	103	99	0.000234522
A0A4X1V9C5_PIG	SUGT1	SGT1 homolog, MIS12 kinetochore complex assembly cochaperone	85654.8	92398.4	82218	90719.6	105668	107269	8	4	6	8	8	11	10	5	7	9	9	14	0.000234522
A0A4X1TTG3_PIG	ZFYVE1	Zinc finger FYVE domain-containing protein 1 isoform 1	6791.32	5024.18	7041.93	9699.3	6567.47	8137.61	3	1	2	5	2	5	3	1	2	5	2	5	0.000234522
F1SJT1_PIG	EXOG	Exo/endonuclease G	8061.85	23061.1	8185.03	38116.8	16033.9	30895.6	3	3	4	6	5	6	3	3	4	6	5	6	0.000234522
A0A287B0V1_PIG	NANS	N-acetylneuraminate synthase	311934	175002	185536	295171	282782	226642	16	10	14	16	16	16	18	11	16	18	18	18	0.000234522
F1RGP4_PIG	PBXIP1	PBX homeobox interacting protein 1	5753.73	0	6053.17	5516.61	3691.15	8111.24	4		3	4	2	5	4		3	4	2	5	0.000234522
A0A5G2RJN0_PIG	NBEAL2	Neurobeachin like 2	1584.42	1393.2	1045.97	1703.6	1516.56	2342.97	10	1	8	13	11	13	10	1	8	13	12	15	0.000234522
A0A8D1IV93_PIG	IQGAP1	IQ motif containing GTPase activating protein 1	77227	31712.7	68127.7	91676.5	76859.7	94488.7	59	42	55	68	61	69	73	47	67	86	78	90	0.000234522
F1SCU6_PIG	PUM2	Pumilio RNA binding family member 2	10136.2	6950.8	6970.62	9151.13	9786.4	9535.44	7	3	5	5	5	6	7	3	5	5	5	6	0.000234522
F1SPF6_PIG	RUVBL1	RuvB-like helicase	199467	69392	166068	180939	198001	190747	19	15	19	21	21	21	24	17	22	26	25	26	0.000234522
F1RZ24_PIG	DKC1	Dyskerin pseudouridine synthase 1	52981.9	69261.9	37731.4	58723.1	49980.6	68856.9	11	11	12	10	11	14	14	14	14	12	13	17	0.000234522
Q9N0Y9_PIG	TMOD3	Tropomodulin 3	35707	0	16450.4	103938	70866.2	113819	9	1	4	10	8	11	10	1	4	12	9	13	0.000234522
F1RZ81_PIG	SLC26A11	Solute carrier family 26 member 11	63090.8	120820	73758.5	26103.7	38402.2	6919.81	8	9	9	8	7	3	11	12	12	11	9	3	0.000234522
F1RMN6_PIG	SMPD1	Sphingomyelin phosphodiesterase	31570.1	24138	38589.3	36864.7	31380.3	24495.3	5	4	2	5	4	5	5	4	2	5	4	5	0.000234522
A0A287BQ89_PIG	CIAO2A	Cytosolic iron-sulfur assembly component 2A	129902	25207.6	98887.3	146812	120329	124545	3	2	3	3	3	3	3	2	3	3	3	3	0.000407415
A0A286ZX14_PIG	SART3	Spliceosome associated factor 3, U4/U6 recycling protein	15606.5	21240.6	12469.3	27502.7	23349.9	21394.8	13	11	14	15	16	16	14	12	15	17	17	18	0.000234522
A0A8D1WK50_PIG	NUDT21	Cleavage and polyadenylation specificity factor subunit 5	163368	176602	81531.9	192130	116924	172404	13	11	12	13	12	12	17	14	14	15	13	16	0.000234522
A0A8D0S8P5_PIG	HSD17B7	3beta-hydroxysteroid 3-dehydrogenase	11826.9	0	8940.06	35760.6	15827.8	41156.4	1		3	5	4	4	1		3	5	4	4	0.000234522
A0A4X1THQ0_PIG	AREL1	HECT-type E3 ubiquitin transferase	5562.68	7209.66	8732	7897.57	6534.45	6293.89	4	4	5	5	4	5	4	4	5	5	4	5	0.000407415
A0A287BTJ2_PIG	DLG1	Discs large MAGUK scaffold protein 1	79371.5	86121.5	69576.7	87084.3	76921.3	74186.3	17	11	15	18	15	18	18	12	15	19	16	19	0.000234522
A0A287AR23_PIG	MPP7	MAGUK p55 subfamily member 7	3623.31	0	2599.71	7156.69	6268.95	8842.12	4		3	10	8	11	4		3	10	8	11	0.000234522
F1RTL4_PIG	DLG3	Discs large MAGUK scaffold protein 3	6793.81	11172.1	6943.42	17167	14659.8	13213.1	5	4	4	7	7	7	6	4	4	8	8	8	0.000234522
A0A5G2QW85_PIG	EMC2	ER membrane protein complex subunit 2	44081.7	18282.2	46597	85879.1	96344.8	79577	9	8	8	9	9	9	9	8	8	9	9	9	0.000234522
F1S3Y7_PIG	XDH	Xanthine dehydrogenase/oxidase	47806	20345.9	15983.2	9258.49	6615.56	3294.14	30	24	22	6	5	3	33	26	24	6	5	3	0.000234522
A0A286ZMR4_PIG	MRPL11	Large ribosomal subunit protein uL11m	15447.9	17604.5	15199.9	26877.3	27662.8	35407.9	1	1	3	8	4	9	1	1	3	8	4	9	0.000234522
A0A286ZWA4_PIG	MINK1	non-specific serine/threonine protein kinase	5993.35	8143.67	7666.65	12039.2	11035	10814.5	4	2	4	7	7	8	5	3	5	8	8	10	0.000234522
A5JT15_PIG	PNPLA2	Adipose triglyceride lipase	21995.8	35429.8	31243.5	51978.9	51912.2	45490	8	6	9	11	11	12	8	6	9	11	11	12	0.000234522
F1S444_PIG	MGAT4B	Alpha-1,3-mannosyl-glycoprotein 4-beta-N-acetylglucosaminyltransferase B	7130.83	0	11500.4	14840.3	17241	13699.8	3		3	5	3	5	3		3	5	3	5	0.000407415
A0A8W4FQ04_PIG	FTL	Ferritin	23115.4	107896	19863.2	21970.7	25836.5	20868.5	3	5	3	4	4	2	4	7	5	5	5	3	0.000234522
A0A8D1ENZ1_PIG	CBLIF	Cobalamin binding intrinsic factor	160613	145591	46948.9	126304	89108.8	96646.5	7	7	7	7	7	7	8	8	8	8	8	8	0.000234522
ABHD5_PIG	ABHD5	1-acylglycerol-3-phosphate O-acyltransferase ABHD5	242552	185271	163875	66615	71170	51154.1	7	7	7	7	5	7	8	8	8	7	5	7	0.000234522
A0A286ZQV9_PIG	BABAM1	BRISC and BRCA1-A complex member 1	101214	48707.9	76413.3	74905.6	72696.7	61586.1	7	3	6	6	5	7	7	3	6	6	5	7	0.000234522
A0A287AJ48_PIG	PPM1A	Protein phosphatase 1A	146012	111778	126185	183294	188095	164662	13	10	14	14	13	14	16	14	17	18	16	18	0.000234522
F1RR05_PIG	DCAKD	Dephospho-CoA kinase domain containing	27213.3	28164.5	40046.8	24211.6	22213.8	24572.4	5	5	5	3	5	4	5	5	5	3	5	4	0.000234522
F1RZ70_PIG	SEC14L1	SEC14 like lipid binding 1	19589.8	9687.46	14690.5	16149.9	16984.6	15511.5	16	7	12	14	13	16	19	7	14	16	14	18	0.000234522
I3LDL8_PIG	PRPF4	Pre-mRNA processing factor 4	19114.3	12219.6	6113.58	29579.5	20783.8	34607.6	5	2	2	10	6	10	5	2	2	10	6	10	0.000234522
I3LHP0_PIG	DPH1	2-(3-amino-3-carboxypropyl)histidine synthase subunit 1	26146	22068	21700	23269.8	22768.5	16870.5	5	4	5	5	4	4	5	4	5	5	4	4	0.000407415
CISY_PIG	CS	Citrate synthase, mitochondrial	348800	457448	423563	2.17053e+06	1.7321e+06	1.58662e+06	17	16	15	20	20	19	22	20	20	25	25	24	0.000234522
F1S4D0_PIG		VWFA domain-containing protein	1.24749e+06	1.67446e+06	1.27607e+06	664359	952259	736465	22	23	22	22	19	21	29	29	28	28	25	26	0.000234522
A0A5G2R5L3_PIG	GCAT	Glycine C-acetyltransferase	31415	31746.3	24312.2	74064.5	58175.9	86057.3	4	1	3	6	5	6	4	1	3	6	5	6	0.000234522
F1ST28_PIG		Macrosialin isoform A	46561.9	47744.8	33715.8	94705.8	120347	79805.8	2	3	1	2	3	1	2	3	1	2	3	1	0.000407415
F1S2X3_PIG	ECHDC1	Ethylmalonyl-CoA decarboxylase	39556.2	29279.1	41787.3	82955	33546.9	35326	6	5	7	7	5	7	6	5	7	7	5	7	0.000234522
F1SFS4_PIG	MFSD5	Molybdate-anion transporter	10789.9	24999.8	31395.6	7554	18556.6	8304.62	1	1	2	3	2	3	1	1	2	3	2	3	0.000407415
A0A287ACW6_PIG	USP9X	ubiquitinyl hydrolase 1	16932.6	5703.97	14932.6	11452.7	11074.3	10598.3	35	12	31	31	28	32	38	12	35	33	31	34	0.000234522
F1SH33_PIG	SERPINI1	Serpin family I member 1	0	28570.4	13287.3	18135.7	18716	16567		4	4	4	3	3		4	4	4	3	3	0.000234522
K7GLM4_PIG	ACE2	Angiotensin-converting enzyme	131987	192567	168717	242394	248416	187850	32	30	33	36	31	32	48	46	49	53	48	47	0.000234522
A0A287A5Y5_PIG	DENND4B	DENN domain containing 4B	1564.34	3316.15	0	905.741	1466.58	927.592	2	1		3	1	3	2	1		3	1	3	0.00176149
A0A480JTC0_PIG	TIMM44	Mitochondrial import inner membrane translocase subunit TIM44	11239.5	13357.4	20452.7	37824.9	32181.1	48701.1	8	6	13	20	17	23	9	6	15	24	22	29	0.000234522
I3LTC2_PIG	FCSK	Fucose kinase	74214.1	25017.1	51546.3	61721.4	65684.9	46113.1	15	9	14	15	15	15	18	10	16	18	18	18	0.000234522
D2D0E0_PIG	CHKB	ethanolamine kinase	145073	90125.6	58017.8	140521	99583.3	86593.7	14	10	12	14	12	11	19	14	14	18	15	15	0.000234522
MYL6_PIG	MYL6	Myosin light polypeptide 6	560622	512271	837085	630700	636672	620084	8	8	8	8	8	8	12	12	12	12	12	12	0.000234522
D7EZN7_PIG	G6PC1	Glucose-6-phosphatase	107042	108802	125252	82368.3	84670.6	66603.3	7	6	6	6	5	6	8	7	7	7	5	6	0.000234522
AMNLS_PIG	AMN	Protein amnionless	14282.3	20765.6	17009.7	19272.2	26869.9	14237.3	5	1	7	7	7	6	5	1	7	7	7	6	0.000234522
A0A5G2R0S0_PIG	COG5	Conserved oligomeric Golgi complex subunit 5	27238	30386.3	22596.3	19443	15639	20119	16	7	14	10	8	12	16	7	14	10	8	12	0.000234522
F1RTH3_PIG	AIFM1	Apoptosis inducing factor mitochondria associated 1	55192.9	115185	72809.3	211120	112503	206894	14	16	18	22	20	21	15	17	19	26	23	24	0.000234522
A0A287BC40_PIG	PLA1A	Phospholipase A1 member A	6916.96	12034.5	9587.5	13673.4	13104.2	14397.4	2	2	2	2	2	2	2	2	2	2	2	2	0.000407415
MX1_PIG	MX1	Interferon-induced GTP-binding protein Mx1	72092.8	0	32110.8	17472.2	12001.8	32799.4	26		23	21	10	25	30		27	23	11	29	0.000234522
A0A5K1UXV2_PIG	DOP1A	DOP1 leucine zipper like protein A	1779.26	0	2846	2466.43	2185.61	2298.98	5		5	6	4	6	5		5	6	4	6	0.000407415
F1SRM2_PIG	ZNF622	Zinc finger protein 622	18615.4	0	23601.1	11200.1	23662.2	15284.9	3		1	3	2	4	3		1	3	2	4	0.000407415
A0A4X1UDZ1_PIG	FNTB	Protein farnesyltransferase subunit beta	74327.1	66872.4	67860	47748.6	53391.1	42534.9	8	8	7	8	6	7	9	9	8	9	7	8	0.000234522
A0A8W4FEH7_PIG	DARS1	Aspartate--tRNA ligase, cytoplasmic	188453	52700.8	187674	195516	239828	269192	27	13	27	26	26	28	32	13	31	30	29	32	0.000234522
A0A288CFW7_PIG	ZBP1	Z-DNA binding protein 1	0	0	0	2262.23	1353.87	7939				1	1	2				1	1	3	0.0011355
A0A4X1TJT1_PIG	LRRC8A	Leucine rich repeat containing 8 VRAC subunit A	0	0	2170	3130.02	3364.8	4191.88			1	5	4	6			1	5	4	6	0.000234522
F1S3V9_PIG	LRRC41	Leucine-rich repeat-containing protein 41	2518.41	2031.56	1557.04	3775.8	2726.98	3701.73	2	1	2	2	1	2	2	1	2	2	1	2	0.0020729
A0A286ZIV3_PIG	XRCC5	X-ray repair cross complementing 5	27787.3	25030.9	18754.5	25710.2	21692.2	20535.6	24	8	21	25	21	23	26	10	24	28	23	26	0.000234522
SUCB1_PIG	SUCLA2	Succinate--CoA ligase [ADP-forming] subunit beta, mitochondrial (Fragment)	20716.5	0	37666.5	129996	115607	132957	8	11	13	16	15	17	8	11	16	22	20	21	0.000234522
A0A4X1WBL9_PIG	CCT4	T-complex protein 1 subunit delta	524644	107074	560067	417249	558800	480903	28	15	29	29	30	30	35	19	36	36	37	37	0.000234522
F1RM09_PIG	STRN4	Striatin 4	471835	0	312992	212129	243041	238615	3		2	3	2	4	3		2	3	2	4	0.000234522
A0A4X1SU74_PIG	LOC100513868	Butyrophilin-like protein 1	67547.6	146072	120741	313704	177381	339344	11	12	12	14	13	16	13	14	14	17	15	19	0.000234522
F1SGC6_PIG	NDUFB5	NADH dehydrogenase [ubiquinone] 1 beta subcomplex subunit 5, mitochondrial	50713.5	182098	79209.2	223325	80796.2	193561	5	5	6	7	7	7	6	7	7	8	8	9	0.000234522
GSTA1_PIG		Glutathione S-transferase alpha M14	4.14369e+06	4.92311e+06	1.57616e+06	1.05969e+07	9.57882e+06	8.55971e+06													0.000234522
F1SBI1_PIG	SNX5	Sorting nexin	279847	205416	261830	149343	150448	112112	25	14	24	22	24	24	36	21	34	30	33	31	0.000234522
A0A8W4FPV5_PIG	PLEKHM1	Pleckstrin homology and RUN domain containing M1	22705.4	14796.9	20846.7	8839.79	11266.7	4849.98	17	7	17	11	12	6	17	7	17	11	12	6	0.000234522
I3LHP2_PIG	LYPLA2	palmitoyl-protein hydrolase	55519.2	14888.2	25748	76014.1	41335.3	72231.8	5	4	4	6	6	6	5	4	4	6	6	6	0.000234522
F1RTW7_PIG	ABI1	Abl interactor 1	47187.1	66883.3	56420	56890	60462.5	59484.6	3	3	3	4	3	5	3	3	3	4	3	6	0.000234522
F1RG17_PIG	NME3	Nucleoside diphosphate kinase	0	0	107568	161212	404518	168568			8	10	10	10			9	12	12	12	0.000234522
A0A287A524_PIG	GNS	N-acetylglucosamine-6-sulfatase	669431	1.65414e+06	725428	1.02068e+06	1.11908e+06	340461	15	16	14	14	15	14	21	22	20	20	20	17	0.000234522
M2OM_PIG	SLC25A11	Mitochondrial 2-oxoglutarate/malate carrier protein	78560.4	308568	249989	478283	222076	409605	12	15	15	16	15	16	14	18	17	18	17	19	0.000234522
GMPPB_PIG	GMPPB	Mannose-1-phosphate guanyltransferase beta	234519	226308	150918	177086	198348	164757	10	9	10	10	10	10	15	14	14	15	15	15	0.000234522
STAT1_PIG	STAT1	Signal transducer and activator of transcription 1	224048	52423.9	157442	197994	182140	372944	26	16	24	27	28	33	39	22	33	40	38	48	0.000234522
F1SDW4_PIG	PARG	poly(ADP-ribose) glycohydrolase	5566.28	5768.75	7752.32	4626.03	6234.99	4463.37	5	4	5	4	5	4	6	4	6	5	5	4	0.000234522
F1S370_PIG	TESK2	dual-specificity kinase	4341.35	0	3878.72	9941.95	7314.63	10510.3	1		2	6	3	4	1		2	6	3	4	0.000234522
A0A287AHU3_PIG	RFC5	Replication factor C subunit 5	12874.9	6109.07	7752.21	11257.7	3976	10997	5	1	5	5	3	4	5	1	5	6	3	5	0.000234522
F1SCS1_PIG	DDX1	ATP-dependent RNA helicase	156198	93789.2	121616	117265	129955	108940	31	22	30	30	32	33	38	24	37	36	38	37	0.000234522
K7GLS3_PIG	MOSPD2	Motile sperm domain containing 2	47133.6	50126.7	51365.6	38237.5	44912.8	21750.6	12	11	13	12	12	12	13	12	14	12	13	13	0.000234522
A0A287B859_PIG	SREK1	Splicing regulatory glutamic acid and lysine rich protein 1	50105	38571.1	26548.7	59916.1	44529.3	65643.6	6	5	5	7	6	7	7	6	6	8	7	8	0.000234522
I3LSI7_PIG	POLR2E	DNA-directed RNA polymerase II subunit E	22477.6	15385.6	10878.9	30126.8	19825.5	35493	5	2	4	5	3	5	5	2	4	6	3	6	0.000234522
ENPL_PIG	HSP90B1	Endoplasmin	1.04848e+06	477623	1.55623e+06	1001475	1.28288e+06	1.28484e+06	59	45	63	56	59	59	87	63	94	85	86	92	0.000234522
F1SGR0_PIG	EIF3M	Eukaryotic translation initiation factor 3 subunit M	103916	68272.1	124977	84520.4	118790	78635	16	12	16	15	17	15	21	16	20	19	21	19	0.000234522
I3LB04_PIG	ISG20	Interferon stimulated exonuclease 20	30349.9	0	50800.3	76610.7	63694.1	122068	3		5	4	4	4	3		6	5	5	5	0.000234522
A0A4X1U700_PIG	RPL12	Large ribosomal subunit protein uL11	1.39488e+06	331872	1.78581e+06	1.27551e+06	2012100	1.35621e+06	11	9	10	11	11	11	15	12	14	16	16	16	0.000234522
F1RR97_PIG	COQ4	Ubiquinone biosynthesis protein COQ4 homolog, mitochondrial	4992.67	0	5729.58	20509.9	10812.4	23197.8	2		1	5	4	5	2		1	6	4	6	0.000234522
A0A4X1UR13_PIG	TMEM33	Transmembrane protein 33	205701	202543	287490	411223	391114	385728	8	8	9	9	9	9	8	8	9	9	9	9	0.000234522
F1SP55_PIG	ABCA1	ATP binding cassette subfamily A member 1	0	0	510.74	847.606	664.957	704.499			3	3	1	4			3	3	1	4	0.0011355
A0A4X1T9D7_PIG	NIPBL	Nipped-B protein	2115.34	848.081	2706.82	2962.95	0	2581.6	2	1	1	8		7	2	1	1	8		7	0.000407415
DCTN3_PIG	DCTN3	Dynactin subunit 3	118273	32503.7	109779	101092	133610	96292.7	10	5	9	9	10	10	10	5	9	9	10	10	0.000234522
A0A286ZTU8_PIG	TXLNA	Taxilin alpha	4631.04	7248.52	5072.04	3786.5	6180.24	5537.24	4	3	4	4	3	4	4	3	4	4	3	4	0.000407415
A0A480EGQ0_PIG	PPP1R21	Protein phosphatase 1 regulatory subunit 21	24176	13451.3	18692.8	14592.9	11420.5	11785	24	4	22	19	12	16	28	4	25	22	13	20	0.000234522
A0A287AZ17_PIG	HAGH	Hydroxyacylglutathione hydrolase, mitochondrial	279477	253260	250277	261480	273430	201520	10	8	9	9	10	9	16	13	14	15	16	15	0.000234522
A0A287B4H1_PIG	AP5M1	AP-5 complex subunit mu-1	7086	13289.6	20814.9	6634.25	11487.4	4632.96	3	2	2	2	1	2	3	2	2	2	1	2	0.000407415
I3LQN5_PIG	ADAM15	ADAM metallopeptidase domain 15	9657.39	13111.7	14931.4	11126.1	17107.8	12305.8	2	2	1	2	2	2	2	2	1	2	2	2	0.0020729
A0A287ADT3_PIG	BCL2L15	BCL2 like 15	650209	129949	467915	380030	413171	502522	6	4	6	6	6	6	7	5	7	7	7	7	0.000234522
A0A286ZWM0_PIG	NT5C3B	5'-nucleotidase	81931.8	29606.4	61970.5	67440.5	46295.9	53081.4	9	4	7	7	7	7	9	4	7	7	7	7	0.000234522
F1S6Y3_PIG	FAM20B	Glycosaminoglycan xylosylkinase	10475.2	4913	16064.5	26859	26739.9	27164	6	3	6	9	8	9	6	3	6	9	8	9	0.000234522
Q7YSA7_PIG	SLC15A1	Solute carrier family 15 member 1	405810	786476	709545	279349	383566	161314	15	16	16	14	15	13	19	21	20	18	19	17	0.000234522
A0A287ADD1_PIG	TBL3	Transducin beta like 3	7670.02	24657.5	9040.71	11357.6	8716.12	9372.88	3	1	2	4	2	4	3	1	2	4	2	4	0.000407415
A0A286ZJM4_PIG	MCM7	DNA replication licensing factor MCM7	33934.1	0	15456.1	43755.9	16709	70668.1	7		5	12	5	14	7		5	13	5	15	0.000234522
A0A8D1GCI9_PIG	DNAJC10	DnaJ homolog subfamily C member 10	5920.9	6970.82	7619.73	5666.69	5268.65	5557.49	4	4	5	3	3	4	4	4	5	3	3	4	0.000234522
A0A287APR9_PIG	HNRNPUL2	Heteroous nuclear ribonucleoprotein U like 2	78076	143245	68906.5	133040	105333	115086	18	11	12	21	20	21	20	12	12	25	23	25	0.000234522
F1RY43_PIG	PDP1	[Pyruvate dehydrogenase [acetyl-transferring]]-phosphatase 1, mitochondrial	0	0	0	6176.19	1878.86	4761.51				2	1	2				2	1	2	0.00128866
A0A287A1V9_PIG	DHRS7B	Dehydrogenase/reductase SDR family member 7B	49336.8	36637.7	62339.5	79576.4	48354.1	74065	14	12	14	14	13	15	18	13	17	20	17	22	0.000234522
A0A287AE79_PIG	VPS13D	Vacuolar protein sorting 13 homolog D	1321.59	720.806	1078.85	1075.46	1103.36	945.928	15	4	15	13	13	11	15	4	15	13	13	11	0.000234522
A0A287B636_PIG	GLA	Alpha-galactosidase	386559	598607	412852	521448	777669	187499	17	17	17	17	17	16	23	23	23	23	24	20	0.000234522
A0A287B6J4_PIG	RO60	Ro60, Y RNA binding protein	353138	391400	400256	266942	363632	238209	20	19	20	19	19	19	30	29	30	28	29	30	0.000234522
A0A480IW02_PIG	PEX6	Peroxisomal biosis factor 6	1611.97	0	2970.46	4889.21	2215.08	3869.98	1		1	6	3	6	1		1	6	3	6	0.000234522
A0A287BFL6_PIG	TXLNG	Gamma-taxilin isoform 1	12456.4	16756.5	16799.2	0	0	8335.14	1	1	2			1	1	1	2			1	0.000234522
A0A287AI58_PIG	SLC4A2	Anion exchange protein	0	0	0	7349.22	10034.1	10318.5				4	2	5				4	2	5	0.000407415
A0A286ZRC3_PIG	CRAT	Carnitine O-acetyltransferase	46048.3	82995.1	57184.9	182555	96155.9	174308	25	24	24	27	26	27	29	28	29	35	31	35	0.000234522
A0A287A7V3_PIG	HEXA	Beta-hexosaminidase	893813	2447080	796560	1499150	1.99105e+06	549457	25	25	25	25	25	23	37	38	37	38	38	33	0.000234522
F1S7J3_PIG	RBCK1	RanBP-type and C3HC4-type zinc finger-containing protein 1	4388.42	4749.58	3360.15	5274.67	3600.94	6954.36	3	1	2	2	2	4	3	1	2	2	2	4	0.000407415
A0A8W4FGJ3_PIG	PRTFDC1	Hypoxanthine phosphoribosyltransferase	133052	163349	143046	158038	128122	176242	2	2	2	2	2	2	2	2	2	2	2	2	0.000762777
A0A5G2QQ26_PIG	GAK	Cyclin G associated kinase	13834.2	9486.45	14121.9	18451.5	16221.8	18876.6	20	5	14	24	20	25	22	5	15	26	22	28	0.000234522
A0A4X1UPP6_PIG	EPDR1	Mammalian ependymin-related protein 1	27006.8	85614.2	22090.2	36412.9	39544.9	20558.6	1	2	2	2	2	1	1	2	2	2	2	1	0.000585594
A0A287B624_PIG	SYNJ1	phosphoinositide 5-phosphatase	4339.51	5836.93	4412.31	4396.32	4528.3	4764.08	6	5	5	6	8	4	6	5	5	6	8	4	0.000234522
A0A287B2T4_PIG	NEK3	NIMA related kinase 3	0	0	0	1235.8	2452.27	4711.1				1	1	2				1	1	2	0.00286775
A0A5G2RER5_PIG	PIGL	N-acetylglucosaminylphosphatidylinositol deacetylase	13035.9	14120.1	18945.9	14646.3	11577.9	18264.8	3	2	4	3	3	5	3	2	4	3	3	5	0.000234522
A0A5G2RC81_PIG	ABCG8	ATP binding cassette subfamily G member 8	44048.9	27610.5	45297	63349.5	71236.2	34330.8	10	8	9	10	10	10	10	8	9	10	10	10	0.000234522
F1SI46_PIG	TMEM62	Transmembrane protein 62	4874.81	7317.64	8032.19	5538.31	5999.92	5534.81	3	4	6	6	5	4	3	4	6	6	5	4	0.000234522
A0A287BHM1_PIG	TPM1	Tropomyosin 1	23512.5	23476.6	26725.1	39068.7	22404.5	32543.9	3	3	3	3	2	3	4	4	4	5	3	5	0.000234522
F1SH07_PIG	PAXBP1	PAX3 and PAX7 binding protein 1	5551.18	7294.58	5646.08	7448	3453.15	5941.65	6	4	4	6	3	7	6	4	4	7	3	8	0.000234522
I3L5P4_PIG	THNSL2	Threonine synthase like 2	85619.7	16255.6	71094.1	44013.2	47062.6	29078.9	13	9	15	13	9	10	13	9	15	13	9	10	0.000234522
A0A4X1USQ6_PIG	UBE2R2	Ubiquitin conjugating enzyme E2 R2	171083	170496	145994	139534	151598	115935	4	4	4	4	4	4	6	6	6	6	6	5	0.000234522
A0A287AWB5_PIG	ABHD16A	Phosphatidylserine lipase ABHD16A	42567.8	62080.6	65293.8	115785	97685.9	124912	11	8	11	13	13	13	12	8	13	16	15	16	0.000234522
A0A286ZPW1_PIG	UBR1	E3 ubiquitin-protein ligase	161730	112789	114704	159450	159917	115584	19	9	16	20	18	19	20	10	17	21	18	20	0.000234522
F1S1X3_PIG	NARS1	Asparagine--tRNA ligase, cytoplasmic	130433	82749.5	101141	143672	130864	148256	23	9	22	25	23	25	26	10	24	28	26	28	0.000234522
F1S431_PIG	AARS1	Alanine--tRNA ligase	142197	40662	123755	73065	104014	69505.3	52	32	52	48	48	48	65	38	64	61	62	62	0.000234522
CBR1_PIG	CBR1	Carbonyl reductase [NADPH] 1	2.54623e+06	432447	676532	567064	1.0234e+06	410083	7	3	6	4	5	4	9	4	8	6	7	5	0.000234522
F1SNB7_PIG	NADK2	NAD kinase 2, mitochondrial	13918.6	16374.6	18513.6	60213.3	42099.5	60142.1	6	2	8	11	11	11	8	3	10	13	13	13	0.000234522
A0A8W4FEI6_PIG	CYFIP1	Cytoplasmic FMR1 interacting protein 1	68828.3	45594.7	71636	68249.7	81801.9	67920.4	21	17	20	21	21	22	24	19	24	24	25	27	0.000234522
F1SQH4_PIG	MSH2	DNA mismatch repair protein	10237.1	4578.75	7739.73	9381.14	6705.07	9169.95	8	1	7	6	5	8	10	1	9	8	7	10	0.000234522
A0A287BL83_PIG		Carbonyl reductase (NADPH)	2.24241e+06	507712	549254	755392	955792	463433	11	10	10	10	10	10	16	15	15	15	15	14	0.000234522
F1RG46_PIG	COG2	Conserved oligomeric Golgi complex subunit 2	35106.5	6753.4	26366.5	23538.5	24253.8	20543.5	14	6	12	14	11	14	15	6	13	15	12	15	0.000234522
A0A287A7Q7_PIG	EIF5	Eukaryotic translation initiation factor 5	153322	54394.7	108045	68445.3	75582.7	98797.7	17	8	17	15	14	17	19	9	19	17	16	19	0.000234522
A0A287BNX8_PIG	TMEM245	Transmembrane protein 245	10428.1	17397.1	19278	11067	13012.7	11842.1	5	3	6	5	5	4	5	3	6	5	5	4	0.000234522
A0A287BS98_PIG	PRKAG2	Protein kinase AMP-activated non-catalytic subunit gamma 2	10338.8	0	16017.7	12869.5	16207.9	14948.2	3		4	3	4	2	3		4	3	4	2	0.000234522
A0A8W4FH99_PIG	SCRN3	Secernin 3	45068.9	36416.1	30615.2	32770.8	36069.3	25593.8	4	4	4	4	4	3	4	4	4	4	4	4	0.000234522
A0A288CFU1_PIG	IL16	Pro-interleukin-16	0	0	0	4228.57	3763.91	5860.14				2	2	4				2	2	4	0.000407415
F1S3U0_PIG	GALT	Galactose-1-phosphate uridylyltransferase	123597	86279.3	65094.3	658501	314198	524325	12	8	9	14	13	14	14	9	11	19	18	19	0.000234522
A0A287AJQ2_PIG	PGAM1	Phosphoglycerate mutase	4.91231e+06	4256350	3.76403e+06	5.81272e+06	3.96322e+06	5.23737e+06	17	15	16	17	16	17	28	25	26	28	26	28	0.000234522
F1SAH1_PIG	NLRX1	NLR family member X1	393.58	967.437	1190.96	5292.02	0	4909.4	1	2	1	4		5	1	2	1	4		5	0.000234522
A0A287ARZ5_PIG	PDXDC1	Pyridoxal dependent decarboxylase domain containing 1	107848	50107.1	55892.3	66513.7	57767.9	87957.7	25	15	23	28	23	26	30	18	28	33	26	32	0.000234522
A0A286ZQ44_PIG	DCXR	L-xylulose reductase	298324	55461	138660	301124	259392	341267	11	5	10	12	10	13	15	7	13	16	13	17	0.000234522
A0A287BFF5_PIG	CSAD	Cysteine sulfinic acid decarboxylase	16090.5	9540.54	15796.1	22367.7	16376.3	20357.2	6	2	4	5	8	8	6	2	4	5	8	8	0.000234522
A0A287B0P2_PIG	ERLEC1	Endoplasmic reticulum lectin	14861	14151.7	20008.8	22240.2	22430.2	23942.3	5	2	6	6	6	8	5	2	6	6	6	9	0.000234522
A0A5G2QVZ0_PIG	NOSIP	Nitric oxide synthase-interacting protein	7894.1	0	0	22879.9	13546.3	34467.1	4			7	5	8	4			8	6	9	0.000234522
A0A287ADL4_PIG	PIGR	Polymeric immunoglobulin receptor	234196	150635	78756.8	127376	178304	257177	21	18	19	21	21	24	24	20	20	23	23	26	0.000234522
F1S6Z4_PIG	HECA	Hdc homolog, cell cycle regulator	0	0	0	4387.36	2742.44	5159.06				4	1	4				4	1	4	0.0011355
F1RN44_PIG	LAMP1	Lysosomal associated membrane protein 1	468643	1.61815e+06	879330	602030	995348	259527	9	9	9	9	9	8	11	11	11	10	10	9	0.000234522
B2CCY7_PIG	PRPF19	Pre-mRNA-processing factor 19	199648	207468	124852	200114	184944	172361	11	11	11	13	14	14	13	14	13	16	17	17	0.000234522
F1SN58_PIG	SQOR	Sulfide quinone oxidoreductase	24670.3	37254.4	32659.7	377262	125241	422088	13	12	15	25	22	26	14	13	16	33	25	35	0.000234522
A0A4X1TKC4_PIG	RPRD1B	Regulation of nuclear pre-mRNA domain-containing protein	57576.2	66545.8	31786.8	91480.4	38986	79455	9	6	9	7	7	9	10	6	10	8	8	10	0.000234522
A0A4X1T8S2_PIG	LZTFL1	Leucine zipper transcription factor-like protein 1	13916.7	0	10086.7	2050	5879.62	4288.59	5		2	1	1	4	5		2	1	1	4	0.000234522
I3LDM5_PIG	EXOC1	Exocyst complex component 1	22113.7	10548.6	21002.2	14318.1	14271.3	13702	15	7	14	15	11	16	17	8	16	17	13	18	0.000234522
A0A287AXP9_PIG	COLGALT1	procollagen galactosyltransferase	22289	8648.72	26698.6	36431.9	28844.7	45212.3	15	5	16	15	15	17	16	5	18	16	16	21	0.000234522
A0A287ALB3_PIG	FGD4	FYVE, RhoGEF and PH domain containing 4	8062.47	3002.34	8072.22	5564.68	4038.14	5223.66	9	6	9	7	6	9	12	7	11	9	7	11	0.000234522
I3L9J4_PIG	CCT6A	T-complex protein 1 subunit zeta	400141	48407.9	506005	360044	497051	396792	20	13	21	18	19	20	29	16	31	27	28	29	0.000234522
A0A287BMW9_PIG	DNM1L	Dynamin-1-like protein	77106.6	28882.9	71497.9	63428.4	68669.8	78158	29	14	29	32	30	32	35	15	34	37	34	39	0.000234522
I3LPI5_PIG	PEX1	Peroxisomal ATPase PEX1	3485.13	8143.39	4141.73	6472.13	4033.37	6003.92	6	1	4	7	6	7	6	1	4	7	6	7	0.000234522
F1RZV9_PIG	LRRC1	Leucine rich repeat containing 1	29855	11176.6	30717.4	39120.6	39692.1	40542.4	9	7	8	9	8	9	12	7	11	12	10	12	0.000234522
A0A286ZIP1_PIG	GAPVD1	GTPase activating protein and VPS9 domains 1	40648.8	22951.9	38875.5	27720.2	29323.4	24468.7	29	20	28	26	27	25	33	22	32	28	29	27	0.000234522
A0A5G2R9E0_PIG	HACL1	2-hydroxyacyl-CoA lyase 1	13309.6	29616.9	21767.6	59546.2	45952.4	60412.8	6	6	8	10	9	10	7	7	9	12	11	12	0.000234522
K7GLC2_PIG	TAX1BP1	Tax1 binding protein 1	7641.4	20579.2	9670.9	8269.12	7607.15	5666.37	1	1	3	2	2	2	2	1	4	3	3	3	0.000407415
F1STY6_PIG	INTS4	Integrator complex subunit 4	3079.7	5069.19	3388.96	5037.61	3051.78	4862.78	4	1	4	7	4	7	4	1	4	7	4	7	0.000234522
A0A287BRW8_PIG	UBA6	Ubiquitin like modifier activating enzyme 6	54424.8	15664.8	41329.8	28802.8	28555	24113.5	28	17	27	27	24	27	33	20	33	33	29	32	0.000234522
A0A286ZIG9_PIG	COG1	Conserved oligomeric Golgi complex subunit 1	20167.2	10191.6	15054.8	13911.5	13920.5	13921.5	16	5	15	18	18	18	19	5	17	19	20	19	0.000234522
A0A5G2Q9Y0_PIG	HGS	Hepatocyte growth factor-regulated tyrosine kinase substrate	14279.3	1903.74	12975.6	15240	15636.8	13038.9	5	1	7	8	5	8	5	1	7	8	5	8	0.000234522
A0A8D1F4P8_PIG	AS3MT	Arsenite methyltransferase	262919	216368	256226	211542	255252	153882	23	21	20	26	26	26	29	27	26	31	31	32	0.000234522
A0A286ZPQ4_PIG	DENND4C	DENN domain containing 4C	3834.79	3715.76	4170.74	4310.19	5406.16	4707.95	11	6	9	13	10	14	11	6	9	13	10	14	0.000234522
A0A5G2R2J4_PIG	GATAD2A	GATA zinc finger domain containing 2A	1194.89	0	0	1901.25	2102.48	6004.9	1			1	1	1	1			1	1	1	0.00142704
A0A286ZT74_PIG	NAA25	N-alpha-acetyltransferase 25, NatB auxiliary subunit	27892.9	12462.5	18042.7	20639.1	20448.4	20824.1	20	14	17	19	18	20	21	14	17	19	18	21	0.000234522
I3L8H0_PIG	PDE4DIP	Myomegalin isoform X3	6031.75	6047.95	6672.87	6232.4	6113.33	4906.8	11	6	10	12	11	14	12	6	10	13	12	15	0.000234522
F1S6T2_PIG	ARID3A	AT-rich interactive domain-containing protein 3	0	12390.7	15743	14593	11994.8	13256.4		1	1	1	1	2		1	1	1	1	2	0.000234522
A0A8W4FJX5_PIG	CUL3	Cullin 3	20736.7	15325.4	18133.4	16643.6	19703.8	18780.8	21	15	21	22	21	21	22	15	22	24	23	23	0.000234522
A0A5G2R592_PIG	STAG1	Cohesin subunit SA	2883.76	0	1290.41	3435.2	2363.6	3832.57	5		1	6	3	6	5		1	6	3	6	0.000407415
A0A4X1UT36_PIG	PSMD5	26S proteasome non-ATPase regulatory subunit 5	209582	120568	156408	140895	143175	130713	20	15	19	18	19	18	25	17	24	23	24	23	0.000234522
F1SNL7_PIG	CNDP2	Cytosolic non-specific dipeptidase	5.49128e+06	801862	2.64883e+06	3.1789e+06	2.87492e+06	2.38467e+06	40	30	39	38	38	38	74	42	71	71	69	69	0.000234522
I3L5I4_PIG	SMCHD1	Structural maintenance of chromosomes flexible hinge domain containing 1	2242.2	3647.58	1899.93	5867.32	3791.65	6041	7	8	6	14	11	16	7	8	6	15	11	17	0.000234522
A0A286ZT08_PIG	HSDL1	Inactive hydroxysteroid dehydrogenase-like protein 1	288603	304286	360039	431581	438892	388412	5	6	7	7	7	7	6	7	8	8	8	8	0.000234522
A0A287BPE4_PIG	TRADD	Tumor necrosis factor receptor type 1-associated DEATH domain protein	82115.5	18400.2	47550.1	78643	59957.5	74263	7	3	6	6	5	8	8	3	7	7	6	9	0.000234522
I3LQS2_PIG	NT5C	5', 3'-nucleotidase, cytosolic	102864	66421	64530.5	276236	230463	231733	4	4	5	7	7	7	4	4	5	7	7	7	0.000234522
F1SJW8_PIG	SERPING1	Plasma protease C1 inhibitor	101324	156568	64262.1	123942	203476	143419	14	15	12	14	15	16	17	18	13	16	18	19	0.000234522
A0A4X1V1H9_PIG	NDUFS1	NADH-ubiquinone oxidoreductase 75 kDa subunit, mitochondrial	31028.4	82875.6	76084.8	187926	57397.4	140811	25	27	28	34	24	34	26	31	31	41	26	41	0.000234522
A0A287A6Q0_PIG	PROS1	Vitamin K-dependent protein S	30168.1	46947.1	33082.4	31036.4	42098.8	31724	10	11	11	9	11	10	11	12	12	10	12	11	0.000234522
[truncated: 3,680 more rows]

## Sheet: Statistical significance
Protein IDs	Gene names	First Protein Description	p value	logFC 3 days vs 3-weeks	Significant FDR > 0.05 3 days vs 3-weeks
A0A8W4F8A7	ARF1	ADP-ribosylation factor 1	0.00261	6.1	+
A0A8W4FJL3_PIG	ENSSSCG00000032342	Ig-like domain-containing protein	0.00261	5.51	+
A0A4X1TGN8	LOC100510917	Glutathione S-transferase	0.00313	4.64	+
A0A287BH83		RING-type E3 ubiquitin transferase	0.00313	4.24	+
Q8MJ76	AFP	Alpha-fetoprotein	0.00368	4.45	+
A0A8W4FC15		Ig-like domain-containing protein	0.00368	3.69	+
F1RXC2	CA2	Carbonic anhydrase	0.00637	3.67	+
A0A8W4FJA1		Ig-like domain-containing protein	0.00638	3.89	+
A0A8W4F8U6		Ig-like domain-containing protein	0.00652	3.49	+
Q95332;E7D6R2	BHMT	Betaine--homocysteine S-methyltransferase 1 (Fragment)	0.00666	5.36	+
C0HL13;A0A287AZ36	LRP2	Low-density lipoprotein receptor-related protein 2	0.00666	4.01	+
I3L660	PFN2	Profilin	0.00666	4.93	+
A0A8W4FAZ5	RDX	Radixin	0.0068	3.14	+
P53603;I3LDH7	FTCD	Formimidoyltransferase-cyclodeaminase	0.00875	5.11	+
P80041;A0A5G2R7U8	DDC	Aromatic-L-amino-acid decarboxylase	0.00875	3.4	+
A0A8D0WVS8	TM4SF1	Transmembrane 4 L six family member 1	0.00875	2.79	+
A0A8W4FDV2;A0A480K168		Endogenous retrovirus group S71 member 1 Env polyprotein-like	0.00912	3.84	+
A0A8W4FRI5		Ig-like domain-containing protein	0.01004	4.15	+
A0A286ZXU2	FLNA	Filamin A	0.01027	2.09	+
F1STC5		Ig-like domain-containing protein	0.01144	2.58	+
A0A0A0MY58;P01846		Ig lambda chain C region	0.01155	3.09	+
I3LK75	QPRT	Nicotinate-nucleotide pyrophosphorylase [carboxylating]	0.01155	2.79	+
A0A287AMU3		Myosin-10	0.0129	3.97	+
A0A8W4FC67		Ig-like domain-containing protein	0.01329	3.24	+
A0A287ABJ0;E7D6R2	BHMT	Betaine--homocysteine S-methyltransferase 1	0.01371	4.9	+
A0A5G2R0I4	ORM1	Lipocalin/cytosolic fatty-acid binding domain-containing protein	0.01418	3.39	+
A0A8D1CEY2	HOMER1	Homer scaffold protein 1	0.01446	4.24	+
I3LLM8	SYNGR1	Synaptogyrin	0.01505	2.55	+
A0A8W4FGK7		Ig-like domain-containing protein	0.01513	3.33	+
I3LS86	KBTBD11	Kelch repeat and BTB domain containing 11	0.01513	2.75	+
B9P3U4	RBP5	Retinol binding protein 5	0.01558	3.29	+
P12026	DBI	Acyl-CoA-binding protein	0.01585	2.64	+
A0A287A703		alcohol dehydrogenase	0.01663	3.47	+
A0A287ATC5	PACSIN3	Protein kinase C and casein kinase substrate in neurons 3	0.01663	2.08	+
A0A287A9Z6	SORBS2	Sorbin and SH3 domain containing 2	0.01663	2.77	+
P39036	CSN1S2	Alpha-S2-casein	0.0174	6.63	+
A0A075B7I9		Ig-like domain-containing protein	0.01821	2.18	+
A0A0A0MY58;P01846;F1RL06	LOC100523213	Ig-like domain-containing protein	0.01865	2.39	+
A0A287B634	MTHFR	Methylenetetrahydrofolate reductase	0.01877	2.09	+
A0A5G2R9Y3	STBD1	CBM20 domain-containing protein	0.01895	2.47	+
A0A8W4FCD5	TTPA	Alpha tocopherol transfer protein	0.0198	2.74	+
K7GQ50	S100A1	Protein S100-A1	0.02197	2.28	+
O18831	MSTN	Growth/differentiation factor 8	0.02241	2.56	+
A0A287AXJ7	ISYNA1	Inositol-3-phosphate synthase 1	0.02324	2.02	+
A0A8W4FAZ5;P26044	RDX	Radixin	0.02738	2.1	+
A0A286ZT06	ADCY7	Adenylate cyclase type 7	0.02775	2.45	+
A0A8W4FKP9	RBP1	Retinol binding protein 1	0.03318	2.5	+
A0A287B5U9	PDIA2	Protein disulfide isomerase family A member 2	0.03561	2.12	+
Q7PCJ9	SAT2	Thialysine N-epsilon-acetyltransferase	0.03698	2.21	+
F1RK92	NAGPA	N-acetylglucosamine-1-phosphodiester alpha-N-acetylglucosaminidase	0.03738	2.22	+
A0A8D0TBW5	PACC1	Proton-activated chloride channel	0.03738	2.42	+
A0A4X1T868	GGCT	gamma-glutamylcyclotransferase	0.03738	2.26	+
F1SQX4	MELTF	Melanotransferrin	0.03783	2.44	+
A0A287AP28;A0A8W4FEL9;A0A8W4F807		Ig-like domain-containing protein	0.03809	2.03	+
Q8MIR0	TDH	L-threonine 3-dehydrogenase, mitochondrial	0.03832	3.11	+
F1SSA6		Myosin motor domain-containing protein	0.03857	2.64	+
Q28944	CTSL	Procathepsin L	0.04264	2.03	+
A0A075B7I6;A0A287BMT4		Ig-like domain-containing protein	0.04317	2.09	+
I3LJ52		Peptidase S1 domain-containing protein	0.04994	2.35	+
A0A4X1TYR3	RPS27L	40S ribosomal protein S27	0.00062	-7.02	+
A0A286ZUB4;A0A287A3K5	RPS6KA3	Ribosomal protein S6 kinase	0.00156	-5.98	+
D0G0B3	ACAA2	3-ketoacyl-CoA thiolase, mitochondrial	0.00261	-4.38	+
A0A8W4FJ20		Pentraxin family member	0.00261	-4.96	+
K9J4L8	PRKCB	Protein kinase C	0.00261	-3.51	+
I3LI68	SI	Sucrase-isomaltase	0.00313	-5.75	+
A0A286ZNT2	BCAS3	BCAS3 microtubule associated cell migration factor	0.00313	-3.57	+
A0A287BG59	CAPN13	Calpain 13	0.00313	-4.56	+
A0A8D1N461	MRPS36	Mitochondrial ribosomal protein S36	0.00368	-5.47	+
F1S8U0	DPCD	Protein DPCD	0.00495	-3.92	+
A0A287BQL8	B3GALT5	Hexosyltransferase	0.00507	-2.77	+
A0A288CG12	GZMB	Granzyme B	0.00555	-5.08	+
F1RSA4	GATB	Glutamyl-tRNA(Gln) amidotransferase subunit B, mitochondrial	0.00555	-2.98	+
A0A286ZUT9	ADAMDEC1	ADAM like decysin 1	0.00555	-2.89	+
A0A287B6T9;Q9MZU4	RSAD2	S-adenosylmethionine-dependent nucleotide dehydratase RSAD2	0.00637	-2.93	+
A0A288CFU1	IL16	Pro-interleukin-16	0.00638	-3.13	+
A0A5G2QHE0	DNAJC19	Mitochondrial import inner membrane translocase subunit TIM14	0.00638	-4.13	+
P20192	DGKA	Diacylglycerol kinase alpha	0.00666	-2.74	+
P80147	ABAT	4-aminobutyrate aminotransferase, mitochondrial	0.00666	-2.77	+
F1S7X5	MTRF1L	Mitochondrial translation release factor 1 like	0.00666	-3.04	+
A0A0D5BWD2	C1QBP	Complement component 1 Q subcomponent-binding protein, mitochondrial	0.0068	-4.09	+
F1RMC2	DOK2	Docking protein 2	0.0068	-2.97	+
A0A5G2QU26;I3LLY3;F1RHL9	ACTN1	Alpha-actinin-1	0.00759	-5.52	+
A0A286ZW78	SERAC1	Protein SERAC1	0.00759	-2.46	+
I3LEI5	CES3	Carboxylic ester hydrolase	0.00866	-2.62	+
I3LVE1	KHK	Ketohexokinase	0.00866	-3.42	+
A0A4X1ULH9	RAC2	Rac family small GTPase 2	0.00875	-4.43	+
F1S4J7	FBP2	Fructose-1,6-bisphosphatase isozyme 2	0.00912	-2.79	+
A0A4X1UHY1	EHHADH	Peroxisomal bifunctional enzyme	0.00912	-2.28	+
A0A8W4FEF6;A0A8D1UDM1	MRPS17	28S ribosomal protein S17, mitochondrial	0.00941	-3.98	+
Q9XT00;K7GLG0	HSD17B8	(3R)-3-hydroxyacyl-CoA dehydrogenase	0.00982	-2.3	+
Q7YQ94;P15981	SLA-DQA1	MHC class II antigen	0.01004	-4.9	+
A0A286ZS85	PRRC2C	Proline rich coiled-coil 2C	0.01004	-2.49	+
A0A287AEW3	MRPS23	Mitochondrial ribosomal protein S23	0.0102	-3.07	+
K7GQI7	PYCARD	Apoptosis-associated speck-like protein containing a CARD	0.01029	-2.55	+
A0A286ZZ62	YEATS4	YEATS domain containing 4	0.01029	-2.51	+
I3L7X7		Thioesterase domain-containing protein	0.01043	-2.35	+
Q8WNV7	DHRS4	Dehydrogenase/reductase SDR family member 4	0.01052	-2.63	+
F1S0J2	C4BPA	Sushi domain-containing protein	0.01056	-2.55	+
A0A480YT82	ACOX1	Acyl-coenzyme A oxidase	0.01136	-2.1	+
P00889	CS	Citrate synthase, mitochondrial	0.01136	-2.15	+
A0A8W4FD39;A0A8W4FM80;A0A287BH52;A0A5G2QT86;F1SGG5	LOC100737483;LOC110260665	IF rod domain-containing protein	0.01136	-4.05	+
F1RPE4	TCN2	Transcobalamin-2	0.01144	-2.58	+
A0A287A4X5		17beta-estradiol 17-dehydrogenase	0.01144	-2.2	+
A0A5G2QQJ7	HTATIP2	Oxidoreductase HTATIP2	0.01155	-2.13	+
Q29577;F1SI77	CKMT1A	Creatine kinase U-type, mitochondrial	0.01155	-2.34	+
A0A8D1Y1K2		Peptidase S1 domain-containing protein	0.01155	-4.82	+
A0A287AI58	SLC4A2	Anion exchange protein	0.01221	-3.07	+
F1SQX8	BDH1	D-beta-hydroxybutyrate dehydrogenase, mitochondrial	0.0124	-2.46	+
I3LP02	ACAT1	Acetyl-CoA acetyltransferase, mitochondrial	0.01241	-2.22	+
F1RHJ1	MRPL24	Large ribosomal subunit protein uL24m	0.0129	-3.85	+
A0A287BGP0	GPT2	alanine transaminase	0.0129	-2.94	+
A0A286ZNB3	MRPS21	28S ribosomal protein S21, mitochondrial	0.01304	-2.6	+
A0A5G2QSE8;Cont_P12035;Cont_Q01546	KRT3	Keratin, type II cytoskeletal 3	0.01304	-4.33	+
O13009	GUCA2B	Guanylate cyclase activator 2B	0.01323	-2.65	+
F1SCY9	ANKRD22	Ankyrin repeat domain 22	0.0134	-2.77	+
Q9TTJ7	KCNQ1	Potassium voltage-gated channel subfamily KQT member 1	0.0134	-3.47	+
Q1W2K3	PSMB10	Proteasome subunit beta	0.01354	-2.32	+
A0A8W4F8S1;A0A8W4FF21;A0A4X1W2B6	LOC110262272;RPS27	40S ribosomal protein S27	0.01354	-4.73	+
A0A287BP93	MRPL57	Mitochondrial ribosomal protein L57	0.01354	-3.1	+
F1SLN5		Granzyme A	0.01371	-4.02	+
A0A4X1W836	AGMAT	Agmatinase	0.01371	-2.45	+
F1S396	NOB1	RNA-binding protein NOB1	0.01381	-2.5	+
I3LIR4	AMT	Aminomethyltransferase	0.01398	-2.37	+
F2Z5M4	S100A16	Protein S100	0.01398	-2.15	+
Q1G1K7	IDH3B	Isocitrate dehydrogenase [NAD] subunit, mitochondrial	0.01398	-2.21	+
Q9MYU4;F1SC45	ENTPD1	Ectonucleoside triphosphate diphosphohydrolase 1	0.01398	-3.18	+
Q29550;A0A5G2QWJ0		Liver carboxylesterase	0.01417	-3.59	+
A0A5G2QDP6	CD38	ADP-ribosyl cyclase/cyclic ADP-ribose hydrolase 1	0.01417	-4.52	+
A0A5G2R8J0	TCOF1	Treacle ribosome biosis factor 1	0.01417	-3.97	+
A0A5G2QHH9	CFP	Complement factor properdin	0.01417	-2.26	+
A0A480K0P7;P41566;P56472	IDH3G	Isocitrate dehydrogenase [NAD] subunit gamma, mitochondrial	0.01417	-2.24	+
P33198;A0A286ZYE6	IDH2	Isocitrate dehydrogenase [NADP], mitochondrial (Fragment)	0.01418	-2.29	+
A0A287A5Y1	HDHD3	Haloacid dehalogenase-like hydrolase domain-containing protein 3	0.01446	-2.42	+
A0A480KK25	SASH3	SAM and SH3 domain containing 3	0.01446	-2.34	+
P79382	MGST1	Microsomal glutathione S-transferase 1	0.01446	-3.58	+
A0A287AKN3	CHP2	Calcineurin like EF-hand protein 2	0.01461	-3.63	+
P81140;A0A287BLJ2	GCDH	Glutaryl-CoA dehydrogenase, mitochondrial (Fragment)	0.01499	-2	+
F1SRT0	MRPL46	Large ribosomal subunit protein mL46	0.01499	-2.02	+
A0A287AJ85	SNRNP70	U1 small nuclear ribonucleoprotein 70 kDa	0.01499	-2.55	+
A0A480JTN7	AGR2	Anterior gradient 2, protein disulphide isomerase family member	0.01513	-3.41	+
F1SMR1	TTC39B	Tetratricopeptide repeat protein 39B	0.01513	-2.08	+
A0A4X1SUV4	PNN	Pinin	0.01558	-3.61	+
F1RI32	SARS2	serine--tRNA ligase	0.01558	-2.12	+
Q06A96	SNRPB2	RU2B	0.01558	-2.65	+
A0A5G2R0Z8	HSDL2	Hydroxysteroid dehydrogenase-like protein 2	0.01585	-2.26	+
A0A287AC85	THOC2	THO complex subunit 2	0.01601	-2.19	+
P79381;A0A2C9F385	EPHX1	Epoxide hydrolase 1	0.01601	-4.9	+
F1RJY9	CD48	CD48 antigen isoform X1	0.01618	-2.51	+
A0A4X1U7Q3	FGR	Tyrosine-protein kinase	0.01663	-2.87	+
A0A4X1W6D1	MTHFD2	methenyltetrahydrofolate cyclohydrolase	0.01663	-2.6	+
P31346;Q1HDU1	ANG	Angiogenin	0.01663	-2.56	+
A0A287B2U1	ADCY9	adenylate cyclase	0.01705	-2.45	+
Q75QW1	TACSTD1	Epithelial cell adhesion molecule	0.0174	-2.19	+
F1RNZ1	UQCRFS1	Ubiquinol-cytochrome c reductase, Rieske iron-sulfur polypeptide 1	0.0174	-2.82	+
A0A8D1ER86	RAB19	Ras-related protein Rab-19	0.01773	-2.5	+
A0A8W4F948;A0A5G2R318;A0A5G2QMX0;F2Z5L2;A0A287BFK0;F2Z587;A0A480JJE7;A0A8D1GQW4;A0A4X1SJ31;F2Z5L5;A0A480SJY5;A0A8X9AEL2;F1RPL1;A0A8W4FQI9;A0A287B0L6;A0A4X1V434	H2AX	Histone H2A	0.01773	-7.62	+
F1S3U0	GALT	Galactose-1-phosphate uridylyltransferase	0.01773	-2.43	+
F1SN58	SQOR	Sulfide quinone oxidoreductase	0.01773	-3.13	+
F1S5F1	PTPRC	protein-tyrosine-phosphatase	0.01773	-2.26	+
A0A287BMB6;F1SHL4	HNRNPAB	RRM domain-containing protein	0.01773	-2.04	+
A0A8D1TZC9	PCK2	phosphoenolpyruvate carboxykinase (GTP)	0.01773	-2.33	+
A0A287BBK0	DDAH1	dimethylargininase	0.01773	-3.12	+
A0A287B433	SURF6	Surfeit 6	0.01773	-2.4	+
A0A287BPT5	TST	Sulfurtransferase	0.01773	-2.24	+
A0A286ZXA6	GADD45GIP1	Large ribosomal subunit protein mL64	0.01773	-2.09	+
A0A8D0XY59	COQ9	Ubiquinone biosynthesis protein	0.01773	-2.14	+
A0A8W4FAW7	MRPL23	Large ribosomal subunit protein uL23m	0.01773	-2.93	+
A0A173G6H0	SEPTIN5	Septin	0.01773	-2.51	+
K7GP28	HSD17B10	Hydroxysteroid 17-beta dehydrogenase 10	0.0178	-2.99	+
A0A5G2QAG4	NHSL3	KIAA1522	0.01889	-2.27	+
Q4PR21	CCL25	C-C motif chemokine 25	0.01889	-2.68	+
A0A5G2Q9G1	TCEA3	Transcription elongation factor A3	0.01889	-2.07	+
F1SN51	INPP1	Inositol polyphosphate 1-phosphatase isoform X1	0.01929	-2.3	+
F2Z5L2;F2Z587;A0A8D1GQW4;A0A4X1SJ31;F2Z5L5;A0A480SJY5;F1RPL1;A0A8W4FQI9;A0A287B0L6;A0A4X1V434	H2AC19;H2AC20	Histone H2A	0.02	-6.27	+
F1RG97	BCL7C	BAF chromatin remodeling complex subunit BCL7C	0.02	-3.15	+
A0A8D0SAU2	ACAA1	Acetyl-CoA acyltransferase 1	0.02018	-2.69	+
M3V806	PRODH	Proline dehydrogenase	0.02177	-2.29	+
F1SR64	MRPL44	Large ribosomal subunit protein mL44	0.02177	-2.83	+
F1RMQ4	MRPL17	Large ribosomal subunit protein bL17m	0.02177	-2.47	+
A0A287A580	COBLL1	Cordon-bleu WH2 repeat protein like 1	0.02177	-2.11	+
A0A5G2R318	H2AZ2	Histone H2A	0.0223	-5.7	+
A0A286ZRJ3	ETFA	Electron transfer flavoprotein subunit alpha	0.02255	-2.84	+
A0A5G2QGG1	GKN2	Gastrokine 2	0.02264	-4.04	+
A0A287B9N5	ANO9	Anoctamin	0.02332	-2.57	+
A0A287ASY8	FDXR	NADPH:adrenodoxin oxidoreductase, mitochondrial	0.02339	-3.08	+
Q29554	HADHA	Trifunctional enzyme subunit alpha, mitochondrial	0.02399	-2.08	+
I3LUA2	GSDMB	Gasdermin B	0.02399	-3.08	+
A0A287B7S0	CD74	CD74 molecule	0.02421	-3.01	+
A0A5G2QFS9	TSFM	Elongation factor Ts, mitochondrial	0.02426	-2.11	+
A0A8D1APX5	LOC110258309	C1q domain-containing protein	0.02426	-2.03	+
F1SRG4	CYP2D6	Cytochrome P450	0.02426	-2.9	+
I3LFE8	PPA2	inorganic diphosphatase	0.02499	-2.12	+
F1RIS6	MMAB	Metabolism of cobalamin associated B	0.02562	-2.6	+
F1RRX4	LCP2	Lymphocyte cytosolic protein 2	0.02591	-2.48	+
F1RQW7	C2	Complement C2	0.0273	-2.02	+
A0A287B444;A0A286ZSN6		Thymopoietin	0.02738	-2.77	+
Q8MI68;A0A287BA08	MMUT	Methylmalonyl-CoA mutase, mitochondrial	0.02738	-2.12	+
A0A4X1VSM1	SMIM24	Small integral membrane protein 24	0.02738	-3.52	+
A0A5G2QVE1	LOC100739218	Kazal-like domain-containing protein	0.02738	-2.59	+
F1S0M3	POP1	POP1 homolog, ribonuclease P/MRP subunit	0.02738	-2.22	+
Q27HK4	MTX1	Metaxin-1	0.02767	-2.57	+
P62802		Histone H4	0.02772	-5.37	+
F1RP58;I3LV70;A0A287AG73;A0A8W4FP20;A0A287AD60;A0A8W4FIA4	LOC100153359	Multidrug resistance-associated protein 4	0.028	-3.66	+
F1S179	TSTD1	Thiosulfate sulfurtransferase like domain containing 1	0.02804	-2.86	+
F1SPH2	SUOX	sulfite oxidase	0.02816	-2.19	+
A0A5G2QJC4	CTNND1	Catenin delta 1	0.02858	-2.18	+
K7GSR6	NT5E	5'-nucleotidase	0.02898	-2.01	+
F1S878	SDCBP2	Syndecan binding protein 2	0.02911	-2.04	+
A0A287BCU5	BCO1	Beta-carotene oxygenase 1	0.02918	-3.18	+
F1RP58;I3LV70;A0A8W4FMW1;A0A287AD60;A0A8W4FIA4	LOC100738425	Cystic fibrosis transmembrane conductance regulator	0.02989	-2.07	+
A0A5G2QZ51		B30.2/SPRY domain-containing protein	0.03114	-2.16	+
A0A287A042	MGAM	Maltase-glucoamylase	0.03146	-2.39	+
I3LU08	MRPS9	28S ribosomal protein S9, mitochondrial	0.03146	-2.26	+
F1S9A4		EF-hand domain-containing protein	0.03146	-2.44	+
P53590;A0A287BA45	SUCLG2	Succinate--CoA ligase [GDP-forming] subunit beta, mitochondrial (Fragment)	0.03146	-2.25	+
Q06A96;Q06AA4;A0A286ZN96;A0A2C9F345;A0A287B019	SNRPA	U1 small nuclear ribonucleoprotein A	0.03146	-4.69	+
A0A5G2R2V2	MRPL40	Large ribosomal subunit protein mL40	0.03146	-2.6	+
A0A8D1XJP0	MTIF2	Mitochondrial translational initiation factor 2	0.03146	-2.57	+
F1RVA0;A0A8W4FKF4;A0A287BKF7;A0A286ZJQ0;F2Z5K9;Q71LE2	H3-3A	Histone H3.3	0.03146	-3.71	+
F1S347	BEST4	Bestrophin	0.03146	-3.2	+
A0A8W4FAS8	IK	IK cytokine	0.03146	-2.68	+
A0A5G2QJX4	MRPL19	Large ribosomal subunit protein bL19m	0.03146	-2.07	+
A0A8D0R085	PPP1R14D	Protein phosphatase 1 regulatory subunit 14	0.03146	-2.27	+
A0A8D1AA90	CPT2	Carnitine O-palmitoyltransferase 2, mitochondrial	0.03187	-2.19	+
F1SV23	NDUFS5	NADH dehydrogenase [ubiquinone] iron-sulfur protein 5	0.03257	-4.52	+
A0A4X1UM42	PECR	Peroxisomal trans-2-enoyl-CoA reductase	0.03467	-2.12	+
A0A5G2QPW8	JMJD6	Bifunctional arginine demethylase and lysyl-hydroxylase JMJD6	0.03512	-2.04	+
F1SKL5	CYTH4	Cytohesin-4	0.03512	-2.83	+
I3LGT3	LAD1	Ladinin 1	0.03534	-2.59	+
Q3YLA6	SRSF1	Serine/arginine-rich splicing factor 1	0.03598	-2.39	+
A0A287AN19	BPIFB4	BPI fold containing family B member 4	0.03698	-4.2	+
I3LEF9		C-type lectin domain-containing protein	0.03714	-2.02	+
A0A4X1T3F8;I3LG19	CHMP4B	Charged multivesicular body protein 4B	0.03738	-5.43	+
A0A287AHT1	PDK3	Protein-serine/threonine kinase	0.03738	-2	+
K9IVI1	OGDH	2-oxoglutarate dehydrogenase complex component E1	0.03738	-2.07	+
Q2EN79	UQCR10	Complex III subunit 9	0.03738	-3.32	+
Q6UAQ8	ETFB	Electron transfer flavoprotein subunit beta	0.03738	-2.73	+
Q6Q2J0;F1RX00	MAOA	Amine oxidase [flavin-containing] A	0.03738	-2.25	+
A0A8W4FD39;A0A8W4FM80;A0A287BH52;A0A5G2QT86;A0A287ABD5;Cont_P12035;Cont_P50446	Krt6a	Keratin, type II cytoskeletal 6A	0.03738	-3.95	+
A0A287AE36	RPL38	Large ribosomal subunit protein eL38	0.03738	-2.49	+
F1S3I9;A0A287BCT2	LOC100158115;LOC110255332	Acyl-coenzyme A thioesterase 4	0.03738	-2.08	+
Q06AA0	SRSF6	SFRS6	0.03738	-2.15	+
A0A5G2QZZ8	MACROD1	Mono-ADP ribosylhydrolase 1	0.03738	-2.49	+
F1SN46	C1H15orf48	Chromosome 1 C15orf48 homolog	0.03738	-2.69	+
F1RG60	SEPTIN1	Septin	0.03738	-2.5	+
A0A5G2QYS5		Glutathione S-transferase	0.03738	-2.09	+
A0A4X1VNN9	RPS9	Small ribosomal subunit protein uS4	0.03738	-2.61	+
A0A4X1U9X2	TMEM236	Transmembrane protein 236	0.03738	-2.15	+
A0A480J9Z6	MRPL48	39S ribosomal protein L48, mitochondrial	0.03738	-2.54	+
A0A287B088	PSMB4	Proteasome subunit beta	0.03789	-2.04	+
F1SA39	PLEK2	Pleckstrin-2	0.03809	-2.65	+
A0A5G2RJ62;A0A287BN15;Cont_Q6IFX2	LOC110255312	IF rod domain-containing protein	0.03816	-3.6	+
B8Y649	TPRKB	TP53RK binding protein	0.03816	-2.5	+
F1RXG4	KRT20	Keratin, type I cytoskeletal 20	0.03823	-4.03	+
A0A5G2QSE8	KRT3	Keratin 3	0.03823	-3.74	+
K7N7E9	BUD31	Protein BUD31 homolog	0.03837	-3.67	+
A0A5G2R844	CENPV	Centromere protein V	0.03911	-2.76	+
A0A5G2QWH7	GZMH	Granzyme H	0.03911	-2.44	+
I3LI59	RBM8A	RNA-binding protein 8A	0.0392	-2.1	+
I3LGG8;A0A8W4FL31;P62863	FAU	Small ribosomal subunit protein eS30	0.03942	-4.94	+
A0A4X1SJ31	H2AC21	Histone H2A	0.03954	-4.93	+
A0A287AZ25	SF1	Splicing factor 1	0.04063	-3.8	+
A0A4X1W778	PLGRKT	Plasminogen receptor with a C-terminal lysine	0.04136	-2.57	+
A0A8D1RQA4	MRPS18A	Mitochondrial ribosomal protein S18A	0.04198	-2.08	+
F1SNL8	CNDP1	Carnosine dipeptidase 1	0.04203	-4.6	+
F1RY43	PDP1	[Pyruvate dehydrogenase [acetyl-transferring]]-phosphatase 1, mitochondrial	0.04212	-2.25	+
I3LJS4	GDPD3	Glycerophosphodiester phosphodiesterase domain containing 3	0.04219	-2.02	+
P10289;F1RR40	FABP6	Gastrotropin	0.04249	-2.32	+
F1RU23	CTSW	Cathepsin W	0.04273	-3.1	+
A0A287BDC0	NDUFS8	NADH dehydrogenase [ubiquinone] iron-sulfur protein 8, mitochondrial	0.04304	-2.88	+
A0A4X1VYM7	THRAP3	Thyroid hormone receptor-associated protein 3	0.04304	-2.25	+
F1RVH7	IGFBP7	Insulin like growth factor binding protein 7	0.04316	-2.08	+
A0A287BLV6	BPI	Bactericidal permeability-increasing protein	0.04317	-3.62	+
A0A287A2X5	IDNK	Gluconokinase	0.04317	-3.19	+
A0A8D0NN87	RARS2	Probable arginine--tRNA ligase, mitochondrial	0.04328	-2.95	+
I3LSD3		60S ribosomal protein L13	0.04379	-2.76	+
A0A4X1WBI1	KRT8	Keratin, type II cytoskeletal 8	0.04389	-3.77	+
F1RGC0		Large ribosomal subunit protein uL15	0.04464	-2.3	+
F1SGE7	ITGB7	Integrin beta	0.04465	-2.65	+
A0A287ADQ5	BPIFB3	BPI fold containing family B member 3	0.04465	-3.45	+
F1RKH0	SUDS3	SDS3 homolog, SIN3A corepressor complex component	0.04467	-2.1	+
A0A286ZMY2	QPCTL	glutaminyl-peptide cyclotransferase	0.04631	-2.15	+
A0A4X1UYT9	UQCRQ	Cytochrome b-c1 complex subunit 8	0.04691	-4.11	+
A0A8W4F948;A0A287BFK0;A0A480JJE7	H2AC25;H2AC4	Histone H2A	0.04691	-4.63	+
F1SED3	ABHD1	Abhydrolase domain containing 1	0.04728	-2.42	+
A0A287BMP0	MRPS15	Small ribosomal subunit protein uS15m	0.04728	-2.44	+
O19069	SUCLG1	Succinate--CoA ligase [ADP/GDP-forming] subunit alpha, mitochondrial	0.04738	-6.52	+
I3LNU3	AFTPH	Aftiphilin	0.04762	-2.13	+
A0A5G2R218	ALYREF	Aly/REF export factor	0.04777	-2.12	+
A0A4X1VC33;D7RA28	GABARAP	Gamma-aminobutyric acid receptor-associated protein	0.04785	-2.88	+
A0A4X1SE54	CCDC115	Coiled-coil domain containing 115	0.04861	-3.75	+
A0A5G2QVZ0	NOSIP	Nitric oxide synthase-interacting protein	0.04861	-2.54	+
Q29551	OXCT1	Succinyl-CoA:3-ketoacid coenzyme A transferase 1, mitochondrial	0.01346	-1.97
A0A287AEP8	PTPRK	protein-tyrosine-phosphatase	0.01417	1.82
I3LRS5	ALDH1A1	aldehyde dehydrogenase (NAD(+))	0.01446	-1.93
F1STC2;A0A287AU93;A0A287BDV3		Uncharacterized protein	0.01461	1.86
A0A287A189	COX20	Cytochrome c oxidase assembly protein COX20, mitochondrial	0.01513	-1.95
A0A287BTN2	SUGCT	Succinyl-CoA:glutarate-CoA transferase	0.01548	-1.89
A0A4X1V4F3	ADISSP	Adipose-secreted signaling protein	0.01558	1.81
F1RZP9	MICAL1	F-actin monooxygenase	0.0156	-1.73
A0A480K0P7	IDH3G	Isocitrate dehydrogenase [NAD] subunit, mitochondrial	0.01633	-1.87
F1RQQ8	PYGM	Alpha-1,4 glucan phosphorylase	0.01643	1.75
P42174;A0A8W4FNG9;Cont_P00366	GLUD1	Glutamate dehydrogenase 1, mitochondrial	0.0174	-1.91
A0A480QG80	IARS2	isoleucine--tRNA ligase	0.01773	-1.79
F1SRG4;O46658	CYP2D25	Vitamin D(3) 25-hydroxylase	0.01773	-1.98
F1SGH9	ACOX2	Acyl-coenzyme A oxidase	0.0181	-1.87
A0A287BMB4	PPP1R16A	alanine transaminase	0.01865	-1.74
F1RF16	CES1	Carboxylic ester hydrolase	0.01895	-1.75
A0A4X1U3H6	UPP1	Uridine phosphorylase	0.01929	-1.84
F1RL48	ACAD10	Acyl-CoA dehydrogenase family member 10	0.0198	-1.79
F1SNB7	NADK2	NAD kinase 2, mitochondrial	0.01984	-1.73
A0A287BDI0	PARS2	proline--tRNA ligase	0.02047	-1.54
A0A480E1W6;O19072	OTC	Ornithine transcarbamylase, mitochondrial (Fragment)	0.02137	-1.89
A0A287AUR6	GLOD5	Glyoxalase domain-containing protein 5	0.02177	-1.66
A0A286ZVG1	PGAM5	Serine/threonine-protein phosphatase PGAM5, mitochondrial	0.02177	-1.99
A0A481BCG1	MTARC2	Mitochondrial amidoxime reducing component 2	0.02177	-1.84
A0A286ZWZ5	DARS2	Aspartyl-tRNA synthetase 2, mitochondrial	0.02177	-1.68
I3LA89	ACOT8	palmitoyl-CoA hydrolase	0.02177	-1.77
A0A287A4F2	SFPQ	Splicing factor proline and glutamine rich	0.02264	-1.95
F1SI05	MTERF4	Mitochondrial transcription termination factor 4	0.02264	-1.87
A0A480T8S4	PMPCB	Mitochondrial-processing peptidase subunit beta	0.02339	-1.49
A0A287A4C7	RABL6	RAB, member RAS onco family like 6	0.0235	-1.62
A0A286ZKW2	PSPC1	Paraspeckle component 1	0.02372	-1.8
I3LQS2	NT5C	5', 3'-nucleotidase, cytosolic	0.02389	-1.69
I3LGZ8;Q29058	LGALS4	Galectin-4	0.02399	-1.73
Q5EE05;F1SRD1	ABHD5	1-acylglycerol-3-phosphate O-acyltransferase ABHD5	0.02443	1.64
A0A480S312;P56471	IDH3A	Isocitrate dehydrogenase [NAD] subunit alpha, mitochondrial	0.02527	-1.67
A0A8W4FDT9;Cont_Q2UVX4	C3	Complement C3	0.02562	-1.83
A0A287B5G0		Ig-like domain-containing protein	0.02579	1.55
F1SMZ6	HSPE1	10 kDa heat shock protein, mitochondrial	0.0267	-1.88
A0A287ANQ4	AARS2	Alanine--tRNA ligase	0.02738	-1.82
F1RGC7	PGGHG	Protein-glucosylgalactosylhydroxylysine glucosidase	0.02738	1.55
F1RZK6	FRK	Tyrosine-protein kinase	0.02738	-1.48
F1RS76	RFTN1	Raftlin, lipid raft linker 1	0.02742	-1.63
A0A287BQ98	NUP205	Nucleoporin 205	0.02816	-1.69
A0A8D0RMH7	RNPS1	RNA-binding protein with serine-rich domain 1	0.02816	-1.77
F1SGQ6	RIPK3	Receptor-interacting serine/threonine kinase 3	0.02845	-1.74
A0A4X1T4U8	SNRPC	U1 small nuclear ribonucleoprotein C	0.02911	-1.98
F1SQD9	CRELD1	protein disulfide-isomerase	0.02918	1.49
A0A480EKY5	GFM1	Elongation factor G, mitochondrial	0.0293	-1.44
A0A286ZNS2	ME2	Malic enzyme	0.0293	-1.73
A0A5G2QD15	GMPR	GMP reductase	0.0293	-1.55
I3LCX7	SLC35G1	Solute carrier family 35 member G1	0.02989	-1.61
A0A287ADL9	DUS1L	tRNA-dihydrouridine(16/17) synthase [NAD(P)(+)]	0.03052	-1.82
A0A286ZN35	SHMT1	Serine hydroxymethyltransferase	0.03135	1.8
A0A8W4FFH6		Epiplakin	0.03146	-1.65
A0A287AJX7	HNRNPL	Heterogeneous nuclear ribonucleoprotein L	0.03146	-1.82
A0A5G2QKC9	PPA1	Inorganic pyrophosphatase	0.03146	-1.32
P00258	FDX1	Adrenodoxin, mitochondrial	0.03146	-1.56
A0A287AYP1	LOC100154081	Nipsnap homolog 3A	0.03146	-1.79
F1RW03	MRPL38	Large ribosomal subunit protein mL38	0.03146	-1.84
I3LGZ8	LGALS4	Galectin	0.03146	-1.65
F1RMV8	CADM4	Cell adhesion molecule 4	0.03146	1.85
A0A286ZJR2	MRPL58	Large ribosomal subunit protein mL62	0.03161	-1.96
A0A4X1W814	AK3	GTP:AMP phosphotransferase AK3, mitochondrial	0.03186	-1.54
A0A286ZLB1	TRAP1	TNF receptor associated protein 1	0.03186	-1.78
F1ST54	ALDH1B1	Aldehyde dehydrogenase X, mitochondrial	0.03214	-1.36
A0A286ZT61		Mucin-2
K7GSY7;A0A5G2RGR9	FUS	FUS RNA binding protein	0.03349	-1.72
A0A286ZYE7	HNRNPDL	Heterogeneous nuclear ribonucleoprotein D-like isoform a	0.03349	-1.85
A0A287AJ61	ANKRD13A	Ankyrin repeat domain 13A	0.03362	-1.54
C0LZL0	FSCN1	Fascin	0.03383	-1.65
A0A5G2R332		Fumarylacetoacetase-like C-terminal domain-containing protein	0.03512	1.75
F1RR97	COQ4	Ubiquinone biosynthesis protein COQ4 homolog, mitochondrial	0.03512	-1.84
F1S482	DLGAP4	DLG associated protein 4	0.03512	-1.91
F1RID6	STARD5	StAR related lipid transfer domain containing 5	0.03512	-1.36
P15982;A0A5G2QCN4;P15983	SLA-DQB1	Major histocompatibility complex, class II, DQ beta 1	0.03512	-1.66
A0A287BK25	NONO	Non-POU domain containing octamer binding	0.03518	-1.52
F1RZS1	TMLHE	Trimethyllysine dioxygenase, mitochondrial	0.03598	-1.63
A0A8W4FP59	ADA	Adenosine deaminase	0.03629	-1.96
A0A287BFS1	ECI1	Enoyl-CoA delta isomerase 1	0.03629	-1.9
F2Z561	NCALD	Neurocalcin-delta	0.03693	-1.58
F1RYS6	SOWAHB	Sosondowah ankyrin repeat domain family member B	0.03697	-1.48
A0A287BPI5	PALLD	Palladin isoform X4	0.03698	1.26
A0A287AR63	THOC5	THO complex 5	0.03726	-1.82
K7GND3	DHX9	RNA helicase	0.03738	-1.4
P23220;A0A287APC7;A0A287B705;A0A5K1VCX5;A0A8X9AEX2	ATP2B1	Plasma membrane calcium-transporting ATPase 1	0.03738	-1.5
A0A287AGE2	NIPSNAP1	Nipsnap homolog 1	0.03738	-1.76
A0A5G2QLE5	TBC1D4	TBC1 domain family member 4	0.03738	1.84
A0A8D0WDE3	SUB1	Activated RNA polymerase II transcriptional coactivator p15	0.03738	-1.66
A0A4X1TY93;A0A8W4FJN0	HNRNPA2B1	Heterogeneous nuclear ribonucleoproteins A2/B1	0.03738	-1.28
F1RPC8	CRYM	Ketimine reductase mu-crystallin	0.03738	1.4
A0A4X1T0K4	MYO1B	Myosin IB	0.03738	-1.5
F1SM93	PTS	6-pyruvoyl tetrahydrobiopterin synthase	0.03738	1.3
A0A5G2QHX3		Ubiquitin-like protein 4A	0.03738	-1.89
A0A4X1VNM5	ACOT13	Acyl-CoA thioesterase 13	0.03738	-1.54
F1RXE6	SMARCE1	SWI/SNF related, matrix associated, actin dependent regulator of chromatin, subfamily e, member 1	0.03783	-1.46
A0A287AAZ9	CFB	Complement factor B	0.03789	-1.48
F1RQT4	ZFPL1	Zinc finger protein-like 1	0.03808	-1.56
F1RUT1;Q06AT9	RBM4B	RNA-binding protein 4B	0.03809	-1.53
A0A286ZJ25	MRPS7	Small ribosomal subunit protein uS7m	0.03809	-1.63
Q66X52	LAMTOR5	Ragulator complex protein LAMTOR5	0.03809	1.44
A0A8W4F9B9	TRIM2	Tripartite motif-containing protein 2	0.03816	1.57
F2Z5W1	RAB30	RAB30, member RAS onco family	0.03816	1.5
A0A287BKR2	SHMT2	Serine hydroxymethyltransferase	0.03823	-1.29
F1RKN9	CEP120	Centrosomal protein 120	0.03823	-1.17
Q767M3;F1RU69	VARS2	Valine--tRNA ligase, mitochondrial	0.03823	-1.51
A0A8W4FBS4;P16276	ACO2	Aconitate hydratase, mitochondrial	0.03832	-1.47
A0A5G2R5V9	PAF1	RNA polymerase II-associated factor 1 homolog	0.03832	-1.82
F1S8A5	MRPS26	Small ribosomal subunit protein mS26	0.03832	-1.7
F2Z518	LAMTOR2	Late endosomal/lysosomal adaptor, MAPK and MTOR activator 2	0.03832	1.5
A0A287B4L9	CPS1	Carbamoyl-phosphate synthase 1	0.03857	-1.48
A0A287AEZ9	AKAP7	A-kinase anchoring protein 7	0.04002	-1.7
Q31072	LA-DRB-d	HLA class II histocompatibility antigen, DRB1-4 beta chain isoform X2	0.04033	-1.63
A0A287B705	ATP2B2	Calcium-transporting ATPase	0.04165	-1.32
A0A287A3U2	AGPS	Alkylglycerone-phosphate synthase	0.04184	-1.89
A0A5G2RLP2	LGALS3BP	Galectin-3-binding protein	0.04191	-1.25
F1S197	PPOX	Protoporphyrinogen oxidase	0.04191	-1.74
A0A8W4FN44	MRPL1	Large ribosomal subunit protein uL1m	0.04191	-1.33
F1RN10	AUH	AU RNA binding methylglutaconyl-CoA hydratase	0.04198	-1.46
A0A286ZRL1	CLPP	ATP-dependent Clp protease proteolytic subunit	0.042	-1.73
A0A4X1VC93	AFG1L	AFG1 like ATPase	0.04203	-1.36
A0A5G2R5L3	GCAT	Glycine C-acetyltransferase	0.04216	-1.31
A0A481D3P3	TMEM43	Transmembrane protein 43	0.04234	1.29
P48762;F1STQ3	SLC9A1	Sodium/hydrogen exchanger 1	0.04234	-1.78
A0A287ASZ5	SRSF7	Serine and arginine rich splicing factor 7	0.0424	-1.85
A0A286ZQI9	CASZ1	Castor zinc finger 1	0.04247	-1.78
A0A5G2R839	VPS26A	VPS26, retromer complex component A	0.04249	1.2
A0A8W4FI12	KYAT1	Kynurenine aminotransferase 1	0.04265	1.8
F1RUE3	ALDH5A1	Succinate-semialdehyde dehydrogenase	0.04265	-1.84
P29700;A0A287BDE8	AHSG	Alpha-2-HS-glycoprotein (Fragment)	0.04265	1.82
A0A8W4FCC7;A0A8W4FPQ3		Envelope glycoprotein	0.04265	1.33
A0A287AUE4	UBE2K	Ubiquitin conjugating enzyme E2 K	0.04265	-1.43
A0A5G2QFP2	HDGF	Heparin binding growth factor	0.04273	-1.11
A0A286ZWF4	FAM234B	Family with sequence similarity 234 member B	0.04304	1.35
A0A286ZW93	SLC43A2	Large neutral amino acids transporter small subunit 4	0.04317	-1.88
F1RHN3	COMT	Catechol O-methyltransferase	0.04317	-1.9
A0A4X1WB62	NFU1	NFU1 iron-sulfur cluster scaffold homolog, mitochondrial	0.04317	-1.71
A0A5G2R4Y9	PSMB6	Proteasome 20S subunit beta 6	0.04317	2
A0A287AUN4	VAMP5	Vesicle associated membrane protein 5	0.04317	-1.88
A0A4X1W9V2	TIA1	TIA1 cytotoxic granule associated RNA binding protein	0.04327	-1.53
Q29550;A0A287A8N2;F1RF16;A0A287AGL9	CES1	Carboxylesterase 1	0.04349	-1.89
A0A8D1J0W5	SLC37A4	Solute carrier family 37 member 4	0.04379	1.54
A0A4X1W9B8	CNPY2	Canopy FGF signaling regulator 2	0.04379	-1.69
F1RK24	SPRYD7	SPRY domain-containing protein 7	0.04389	1.12
Q7YRH5	PEMT	Phosphatidylethanolamine N-methyltransferase	0.04442	1.21
I3LEF8	HSD17B4	Hydroxysteroid 17-beta dehydrogenase 4	0.04464	-1.72
I3LQ79	MVP	Major vault protein	0.04464	-1.31
A0A287BK99	GFM2	Ribosome-releasing factor 2, mitochondrial	0.04464	-1.97
A0A8W4FDT9	C3	Complement C3	0.04464	-1.5
F1STC2		Ig-like domain-containing protein	0.04464	1.85
A0A4X1VUP7	TBC1D24	TBC1 domain family member 24	0.04465	1.7
F1SS26	THBS1	Thrombospondin 1	0.04465	1.97
F1RJU8	SOWAHA	Sosondowah ankyrin repeat domain family member A	0.04549	-1.73
A0A287AMT0	VWA8	von Willebrand factor A domain containing 8	0.04549	-1.78
I3LP78;A0A287AW71	RPL9	Large ribosomal subunit protein uL6	0.04549	-1.26
A0A480KJB8;P00346	MDH2	Malate dehydrogenase, mitochondrial	0.04552	-1.59
F1S5J8	ACSL5	Long-chain-fatty-acid--CoA ligase	0.04555	1.1
F1S0L8	MTDH	Metadherin	0.04555	-1.44
F1RIU1	PSPH	Phosphoserine phosphatase	0.04635	1.91
A0A8D1ZF19	TMEM87A	Transmembrane protein 87A	0.04635	1.3
P00371	DAO	D-amino-acid oxidase	0.04635	-1.49
A0A287BA94		Sushi domain-containing protein	0.04635	-1.67
K7GLC3	CD101	CD101 molecule	0.0467	-1.81
A0A5G2RE27;A0A5G2QZ51	LOC106504368	B30.2/SPRY domain-containing protein	0.0467	-1.75
A0A287AR23	MPP7	MAGUK p55 subfamily member 7	0.04685	-1.55
I3L9V2	VAT1	Synaptic vesicle membrane protein VAT-1 homolog	0.04691	1.43
F1S415	BAG3	BAG cochaperone 3	0.04691	1.38
A0A5G2RCA9		Transthyretin/hydroxyisourate hydrolase domain-containing protein	0.04691	1.69
F1RRY6	PTGES2	Prostaglandin E synthase 2	0.04714	-1.37
P79274	ACADL	Long-chain specific acyl-CoA dehydrogenase, mitochondrial	0.04714	-1.78
A0A287A682	CLTA	Clathrin light chain	0.04719	-1.13
F1SEV7	GSDMD	Gasdermin-D	0.04719	-1.45
A0A4X1T454	SLIRP	SRA stem-loop interacting RNA binding protein	0.04719	-1.91
Q2EN77	MGST3	Microsomal glutathione S-transferase 3	0.04728	-1.89
O77696	ATP2A3	Sarcoplasmic/endoplasmic reticulum calcium ATPase 3	0.04728	-1.14
A0A5G2QA23	TRMT10A	tRNA (guanine(9)-N(1))-methyltransferase	0.04728	-1.2
K7GRN9	NIBAN1	Niban apoptosis regulator 1	0.04728	-1.49
F1RIX8	CBR4	3-ketoacyl-[acyl-carrier-protein] reductase beta subunit	0.04739	-1.12
A0A8D0TY40	RBMX	RNA-binding motif protein, X chromosome	0.04762	-1.98
A0A287A0U2	PITRM1	Pitrilysin metalloproteinase 1	0.04762	-1.22
A0A8W4F6F0	PC	Pyruvate carboxylase	0.04811	-1.77
A0A5G2RC75	SMARCD2	SWI/SNF related, matrix associated, actin dependent regulator of chromatin, subfamily d, member 2	0.04811	-1.13
Q68J42;A0A287BDE3	LIPE	Hormone-sensitive lipase	0.04811	-1.78
A0A4X1SUA0	SRSF3	Serine and arginine rich splicing factor 3	0.04811	-1.91
I3LTH2	INTS13	Integrator complex subunit 13	0.04811	-1.34
A0A8D0WDQ9	GSTZ1	maleylacetoacetate isomerase	0.0484	-1.55
A0A287AE73	NKPD1	NTPase KAP family P-loop domain containing 1	0.04853	1.63
F1RJ68	OLFM4	Olfactomedin 4	0.04861	-1.14
A0A5G2RN08	XYLB	Xylulose kinase	0.04861	-1.12
A0A480JTC0	TIMM44	Mitochondrial import inner membrane translocase subunit TIM44	0.04861	-1.42
F1RP13	GGACT	Gamma-glutamylaminecyclotransferase	0.04861	-1.6
A0A286ZZM7	TXNDC17	Thioredoxin domain-containing protein 17	0.04861	1.42
D7RA29	MAP1LC3B	Microtubule-associated protein 1 light chain 3 beta	0.04861	-1.18
A0A287A724	TBC1D10C	TBC1 domain family member 10C	0.04861	-1.81
A0A4X1U2I9	PEX11A	Peroxisomal biosis factor 11 alpha	0.04861	-1.93
A0A287BKY8	FBLIM1	Filamin binding LIM protein 1	0.0489	-1.45
A0A286ZWM5	LRRC8D	Leucine rich repeat containing 8 VRAC subunit D	0.0489	-1.84
A0A287AWM0	ALDH7A1	aldehyde dehydrogenase (NAD(+))	0.04894	1.29
A0A8W4FG64	ACOT9	Acyl-CoA thioesterase 9	0.04898	-1.67
K7GR94	PVR	PVR cell adhesion molecule	0.04917	-1.51
F1S569	DPH5	diphthine methyl ester synthase	0.04921	-1.23
F1RIR2	STX4	Syntaxin 4	0.04941	-1.46
A0A287BDS7	CORO1A	Coronin	0.04976	-1.97
A0A5G2QLF4	HIBCH	3-hydroxyisobutyryl-CoA hydrolase	0.04976	-1.31
A0A287BCW7	FAHD1	Acylpyruvase FAHD1, mitochondrial	0.04976	-1.26
A0A5G2QCL9;Q8MIK9	PPP1R14B	Protein phosphatase 1 regulatory subunit 14B	0.04976	-1.56
A0A286ZRT5	PMPCA	Alpha-MPP	0.04991	-1.84
Q8MKG1	HSD11B2	11-beta-hydroxysteroid dehydrogenase type 2	0.04991	-1.32
A0A287AE86;P84024;Q864V7;A0A286ZNF5;A0A5K1VCW0	SMAD2	Mothers against decapentaplegic homolog	0.05014	-4
A0A4X1W4V1;A0A287AJR4	SNU13	Ribonucloprotein	0.05014	-1.36
A0A287AKL1	NMRK1	Nicotinamide riboside kinase 1	0.0502	1.5
A0A8D1KQS4	GPX2	Glutathione peroxidase	0.05036	-3.88
A0A287A1F6	CHMP2B	Charged multivesicular body protein 2B	0.05038	-1.42
Q06AT6	RHOG	RHOG	0.051	-1.73
F1SGH5	PDHB	Pyruvate dehydrogenase E1 component subunit beta	0.051	-1.3
F1SP14	SLC45A2	Solute carrier family 45 member 2	0.051	-1.34
Cont_Q5D862	FLG2	Filaggrin-2	0.05115	1.76
F1S827	SERBP1	Plasminogen activator inhibitor 1 RNA-binding protein isoform 1	0.05126	-2.36
F1SRP3	PARP12	Poly(ADP-ribose) polymerase family member 12	0.05128	-1.8
A0A5G2R2I1	PKP2	Plakophilin 2	0.05128	-2.11
A0A8W4FD39;A0A8W4FM80;A0A287BH52;A0A5G2QT86;F1SGI5;F1SGG6;A0A287ABD5;F1SGI7;A0A287AG48;Cont_O95678;Cont_P05787;Cont_P13647;Cont_Q922U2;Cont_P50446;Cont_Q8BGZ7;Cont_Q0VBK2	KRT8	Keratin, type II cytoskeletal 8	0.05128	-7.88
I3LHG3	PHLPP2	PH domain and leucine rich repeat protein phosphatase 2	0.05128	-1.25
A0A287A8P0	OS9	Endoplasmic reticulum lectin	0.05142	-2.19
A0A286ZQ31	BPGM	Phosphoglycerate mutase	0.05142	1.42
A0A8D0VTM1;Q52NJ0	RABAC1	Prenylated Rab acceptor protein 1	0.05144	-2.21
F1RWZ9	FUNDC1	FUN14 domain containing 1	0.05151	-1.69
F1S5J1	LRPPRC	Leucine rich pentatricopeptide repeat containing	0.05151	-1.55
A0A287AXH1	SMPD3	sphingomyelin phosphodiesterase	0.05172	-1.76
A0A8D1W7T7	NFYC	Nuclear transcription factor Y subunit gamma	0.05195	-2.1
A0A075B7I5;A0A075B7J0		Ig-like domain-containing protein	0.05195	7.21
A0A287AT24;F1RHA1	CYP2B6B	Unspecific monooxygenase	0.05195	-4.15
Cont_G3MYZ3	AFM	Afamin	0.05199	-1.58
A0A4X1UAV9	ISOC2	Isochorismatase domain-containing protein 2	0.05199	-1.89
A3RGC1	VDR	Vitamin D3 receptor	0.05221	-1.06
A0A286ZIS6;A0A288CG37	HNF4G	Hepatocyte nuclear factor 4 gamma	0.05221	-2.94
A0A287A270	MYO1A	Unconventional myosin-Ia	0.05221	-1.19
I3LI20	ABCD3	ATP binding cassette subfamily D member 3	0.05221	-1.81
A0A5G2R305	HAPLN3	Hyaluronan and proteoglycan link protein 3	0.05221	3.35
A0A8D1NRT6	NDUFA13	NADH dehydrogenase [ubiquinone] 1 alpha subcomplex subunit 13	0.05221	-2.25
K7GLS0	TBC1D8B	TBC1 domain family member 8B	0.05221	-2.07
A0A286ZTT8	RAB23	RAB23, member RAS onco family	0.05221	1.52
F1SHR6	HDHD5	Haloacid dehalogenase like hydrolase domain containing 5	0.05245	-2.78
F1RFL2	LMTK2	Lemur tyrosine kinase 2	0.05245	1.33
A0A8W4FN23	GABARAPL2	GABA type A receptor associated protein like 2	0.05297	-1.13
A0A8W4FDE5;A0A481AZA9	PIPOX	sarcosine oxidasee (formaldehyde-forming)	0.05297	-3.18
A0A5G2RJ76	EEA1	Early endosome antigen 1	0.05346	1.58
F1RFI1	TUFM	Elongation factor Tu	0.05346	-1.66
A0A5G2QB57		Poly [ADP-ribose] polymerase	0.05346	-1.22
A0A8W4FHN2	RPL7	Large ribosomal subunit protein uL30	0.05346	-1.12
F1S0V3	ANXA6	Annexin	0.05346	-1.25
F1S227	PTRH2	peptidyl-tRNA hydrolase	0.05346	-1.69
A0A4X1TP11	HNRNPH3	Heterogeneous nuclear ribonucleoprotein H3	0.05346	-1.42
A0A5G2QXK8	NUDT19	Acyl-coenzyme A diphosphatase NUDT19	0.05346	-1.19
A0A8W4FBI6	ACAD8	Acyl-CoA dehydrogenase family member 8	0.05346	-1.46
I3LNC5	LPXN	Leupaxin	0.05346	-2.03
A0A287AG39;A0A4X1USC1	SNRPB	Small nuclear ribonucleoprotein-associated protein	0.05346	-1.43
A0A480PI58	GDPD2	Glycerophosphodiester phosphodiesterase domain containing 2	0.05439	1.43
A0A287BPH0;P00998	SPINK1	Serine protease inhibitor Kazal-type 1	0.05439	-2.1
A0A4X1TLW3	PLA2G4A	Phospholipase A2	0.05457	1.43
F1S070	GCNT3	Beta-1,3-galactosyl-O-glycosyl-glycoprotein beta-1,6-N-acetylglucosaminyltransferase 3	0.05471	-1.6
A0A4X1TZD0	CORO2A	Coronin	0.05477	-1.3
A0A287B004;F2Z5B4	HNRNPA3	RRM domain-containing protein	0.05477	-1.1
A0A480I6I0	COL14A1	Collagen alpha-1(XIV) chain	0.05477	1.37
A0A8W4FFC7;A0A287A0I2	TMED2	GOLD domain-containing protein	0.05486	1.18
A0A4X1WCQ0	GPD1	Glycerol-3-phosphate dehydrogenase [NAD(+)]	0.05489	1.2
I3LV17	RALB	Ras-related protein Ral-B	0.0549	1.21
I3LSA5		Alpha-amylase	0.0549	-1.67
F1RGD8	HARS2	histidine--tRNA ligase	0.0549	-1.54
F1S4H3	SLC28A3	Sodium/nucleoside cotransporter	0.05521	2.37
A0A286ZVQ0		Uncharacterized protein	0.05538	-1.08
A0A287ANV7	LCP1	Lymphocyte cytosolic protein 1	0.0556	-1.77
P79273;A0A287AP64	ACADS	Short-chain specific acyl-CoA dehydrogenase, mitochondrial	0.0556	-1.13
A0A287BC33	ATP6V0A1	V-type proton ATPase subunit a	0.0556	1.39
F1RPD2	UQCRC2	Cytochrome b-c1 complex subunit 2, mitochondrial	0.0556	-1.95
A0A287AZS0	PML	PML nuclear body scaffold	0.05611	-1.75
F1ST28		Macrosialin isoform A	0.05611	-1.2
A0A287A0K2	MRPL49	Large ribosomal subunit protein mL49	0.05629	-3.05
A0A286ZIM8	LACTB	Lactamase beta	0.05637	-2.01
A0A286ZKW5	GPD2	Glycerol-3-phosphate dehydrogenase	0.05678	-1.43
A0A480KZG7	EVL	Ena/VASP-like protein	0.05678	-1.36
I3LKW5	RBM22	Pre-mRNA-splicing factor RBM22	0.05678	-1.19
A0A286ZZP4	GCKR	Glucokinase regulator	0.05702	2.09
A0A287A5M5	COMTD1	Catechol O-methyltransferase domain-containing protein 1	0.05702	-2.51
A0A8W4FCQ5	H1-2	Histone H2B	0.05707	-3.55
I3LM71	IDO2	Indoleamine 2,3-dioxygenase 2	0.05707	2.89
A0A287B762	ENPP2	Ectonucleotide pyrophosphatase/phosphodiesterase 2	0.05707	-1.08
F1SHU0	HIBADH	3-hydroxyisobutyrate dehydrogenase, mitochondrial	0.05707	-1.34
A0A8W4FLJ3;A0A286ZMU4;A0A287BNX9		Ig-like domain-containing protein	0.05707	1.46
A0A5G2Q783	ETNK2	ethanolamine kinase	0.05723	1.07
A0A075B7H9		Ig-like domain-containing protein	0.05723	1.28
I3L807	SPHK2	Sphingosine kinase 2	0.05723	-1.67
A0A287A3T3	RABEP1	Rabaptin, RAB GTPase binding effector protein 1	0.05723	1.13
A0A5G2RBY6	RTF1	RTF1 homolog, Paf1/RNA polymerase II complex component	0.05723	-1.64
A0A287BA39	TNIK	non-specific serine/threonine protein kinase	0.05723	-1.16
I3LIY8	GIT2	GIT ArfGAP 2	0.05723	-1.78
I3L9U8	EP300	histone acetyltransferase	0.05723	-1.32
A0A287AJ91	DNAJA3	DnaJ heat shock protein family (Hsp40) member A3	0.05755	-1.87
A0A287BQ22	MGMT	Methylated-DNA--protein-cysteine methyltransferase	0.05755	-1.92
Cont_P00767		Chymotrypsinogen B	0.05755	1.92
Q06AU4	RAB34	Ras-related protein Rab-34	0.05766	1.91
P01274	GCG	Pro-glucagon	0.05766	-1.22
A0A287BPX4	HDAC6	histone deacetylase	0.05806	1.21
A0A5G2R9E0	HACL1	2-hydroxyacyl-CoA lyase 1	0.05806	-1.42
F1S1M2	SYTL4	Synaptotagmin like 4	0.05806	-1.92
F1SKM0	UQCRC1	Ubiquinol-cytochrome c reductase core protein 1	0.05823	-2.04
A0A287AHC2	GNPDA1	Glucosamine-6-phosphate isomerase	0.05823	1.38
F1S9H7		Ig-like domain-containing protein	0.05852	1.85
A0A287BPH9	PLEKHG6	Pleckstrin homology and RhoGEF domain containing G6	0.05853	-1.48
F1RL88	SLC26A2	Sulfate transporter	0.05853	-1.41
K7GT68	ITGA6	Integrin subunit alpha 6	0.05853	-1.17
A0A287B8Z9	SCRN1	Secernin 1	0.05853	2.4
A0A287B391	MDP1	Magnesium dependent phosphatase 1	0.05853	-1.95
F1RHW4	RRAS	RAS related	0.05888	-1.27
P00591;F6Q1W0;A0A5G2RJR8	PNLIP	Pancreatic triacylglycerol lipase	0.05888	-1.67
I3LAB7	CYP27A1	Cytochrome P450 family 27 subfamily A member 1	0.05888	-2.7
F1S414	INPP5F	Inositol polyphosphate-5-phosphatase F	0.05918	-1.02
P09954	CPA1	Carboxypeptidase A1	0.05955	2.24
A0A287B6T3	COQ3	Ubiquinone biosynthesis O-methyltransferase, mitochondrial	0.05955	-1.51
F1SDC2	ACP6	acid phosphatase	0.0596	-1.34
D7RA17	WDR45B	WD repeat domain phosphoinositide-interacting protein 3	0.0596	1.39
F1SDB7	FMO5	Flavin-containing monooxygenase 5	0.05961	-1.34
A0A287BER5	BCAT2	Branched-chain-amino-acid aminotransferase	0.05963	-1.72
A0A5G2QQT4	COMMD9	COMM domain containing 9	0.05963	1.09
A0A4X1U712	AP3S1	Adaptor related protein complex 3 subunit sigma 1	0.05963	-1.5
A0A8W4F6U6		UDP-glucuronosyltransferase	0.05963	-2.37
P62901	RPL31	Large ribosomal subunit protein eL31	0.05963	-2.71
A0A8D1UUV8	DNAJB4	DnaJ heat shock protein family (Hsp40) member B4	0.05963	-1.75
A0A287AA21	ECHS1	Enoyl-CoA hydratase, mitochondrial	0.05982	-2.93
A0A5G2R3H6	EIF3J	Eukaryotic translation initiation factor 3 subunit J	0.06021	-1.34
F1RMA3	CCAR2	Cell cycle and apoptosis regulator 2	0.06024	-1.41
A0A5K1VBH1;P29804	PDHA1	Pyruvate dehydrogenase E1 component subunit alpha, somatic form, mitochondrial (Fragment)	0.06034	-1.28
F1S3Y7	XDH	Xanthine dehydrogenase/oxidase	0.06034	2.09
F1SA02	RASAL3	RAS protein activator like 3	0.06034	-1.79
A0A4X1VSC7	UFC1	Ubiquitin-fold modifier-conjugating enzyme 1	0.06034	-1.58
F1SUW2	CTRC	Chymotrypsin-C	0.06034	-2.15
A0A287AXY4	DNLZ	DNL-type zinc finger	0.06062	-1.5
A0A287BN92	SERPINB9	Serpin family B member 9	0.06094	-1.2
A0A287A3R6	ARL5A	ADP ribosylation factor like GTPase 5A	0.06094	0.97
F1RIW5	PSMG3	Proteasome assembly chaperone 3	0.06094	1.1
A0A287ABB8	NIPSNAP2	Nipsnap homolog 2	0.06094	-1.42
D3K5N7	ELAVL1	ELAV-like protein	0.06094	-1.37
D0G774	CERS4	Ceramide synthase 4	0.06094	-1.72
A0A4X1TE25	LYSMD3	LysM and putative peptidoglycan-binding domain-containing protein 3	0.06094	-2.37
A0A480QIM3	MRPS30	39S ribosomal protein S30, mitochondrial	0.06094	-2.47
A0A287BF14	RTKN	Rhotekin	0.06094	-1.38
F1SEB9	RPP25L	Ribonuclease P protein subunit p25-like protein	0.06094	-1.45
A0A4X1T7N0	CSNK1A1	non-specific serine/threonine protein kinase	0.06098	-1.33
A0A287AUN9	TRPM4	Transient receptor potential cation channel subfamily M member 4	0.06103	-1.29
A0A287APA5	EPB41L3	Erythrocyte membrane protein band 4.1 like 3	0.06139	-1.21
A0A5G2R2R0	TDP2	Tyrosyl-DNA phosphodiesterase 2	0.06191	-1.04
I3L7T4	LONP1	Lon protease homolog, mitochondrial	0.06191	-1.54
A0A4X1SMG0	CPSF2	Cleavage and polyadenylation specificity factor subunit 2	0.06233	-1.69
A0A287AVP0;I3L8X6;I3L7Y9	BIN1	Bridging integrator 1	0.06233	-1.65
F1S3H1	ALDH6A1	methylmalonate-semialdehyde dehydrogenase (CoA acylating)	0.06236	-1.18
A0A8W4F9M6;Q1W0Y2	COX7C	Cytochrome c oxidase subunit 7C, mitochondrial	0.06236	-3.19
A0A8W4FBS4	ACO2	Aconitate hydratase, mitochondrial	0.06245	-2.22
A0A287AAD9	TJP3	Tight junction protein 3	0.0627	-1.54
A0A8W4FC76	BST1	ADP-ribosyl cyclase/cyclic ADP-ribose hydrolase	0.06272	1.52
M3TYM6	CEACAM21	Carcinoembryonic antigen-related cell adhesion molecule 21	0.06272	3.18
I3LSW4;P35323	SPRP	Cornifin	0.06272	-3.17
Q95JC8	ARG1	Arginase-1	0.06272	1.18
A0A287B088;Q29384	PSMB4	Proteasome subunit beta type-4 (Fragment)	0.06282	-1.66
A0A5G2R0S9	MECR	Enoyl-[acyl-carrier-protein] reductase, mitochondrial	0.06282	-1.38
P14460	FGA	Fibrinogen alpha chain (Fragment)	0.06303	-4.05
F1RIV2	MAFK	MAF bZIP transcription factor K	0.06303	-1.71
A0A8D0PRY3	LOC100624700	UDP-glucuronosyltransferase	0.06324	-1.1
A0A287AGB6;B0KYV5	LIMA1	LIM domain and actin-binding protein 1	0.06352	-1.78
A0A5G2RIF1	DAPK3	Death associated protein kinase 3	0.06358	-2.09
A0A287ADU8	CLPX	ATP-dependent Clp protease ATP-binding subunit clpX-like, mitochondrial	0.06371	-2.81
F1SR87	ZFAND2B	AN1-type zinc finger protein 2B isoform X1	0.06371	-2.07
A0A5K1V0Y8	SLC6A6	Transporter	0.06371	1.92
F1S550;Q28943	DPYD	Dihydropyrimidine dehydrogenase [NADP(+)]	0.06382	1.25
P15980		SLA class II histocompatibility antigen, DQ haplotype C alpha chain	0.06415	-1.76
A0A480VPY3	MRPL10	Large ribosomal subunit protein uL10m	0.06415	-2.32
A0A287BJ18	TACC1	Transforming acidic coiled-coil-containing protein 1 isoform 10	0.06415	1.18
A0A287AUF1	PGS1	CDP-diacylglycerol--glycerol-3-phosphate 3-phosphatidyltransferase	0.06415	-1.4
I3L5Y3	LY75	Lymphocyte antigen 75	0.06421	-1.13
I3LCQ9	KRAS	small monomeric GTPase	0.06421	-1.32
F1SFR1	MYG1	MYG1 exonuclease	0.06421	1.07
A0A5G2QCL1		Uncharacterized protein	0.06441	-1.5
K7GS22		ATP synthase F1 subunit epsilon	0.06441	-1.77
Q7M329;A0A287ALP1	RNASET2	Ribonuclease T2	0.06441	1.65
A0A287APA8	AGFG1	ArfGAP with FG repeats 1	0.06441	-1.26
F1RVP9	CHKA	ethanolamine kinase	0.06499	1.06
A0A5G2R493;P98074	TMPRSS15	Enteropeptidase	0.0651	2.8
Q02110;A0A286ZK24	HPD	4-hydroxyphenylpyruvate dioxygenase	0.0651	2.95
F1SP12	EPB41L4B	Erythrocyte membrane protein band 4.1 like 4B	0.0651	-1.14
A0A4X1VFP0	NMD3	60S ribosomal export protein NMD3	0.06559	-1.54
F1SQX9;Cont_Q32KY0	APOD	Apolipoprotein D	0.06578	1.25
F1RRJ1	TJAP1	Tight junction associated protein 1	0.06579	-1.21
A0A287AS73	QRSL1	Glutamyl-tRNA(Gln) amidotransferase subunit A, mitochondrial	0.06612	-1.2
A0A5G2QYS5;P51781;A0A287AXU5;F1S7C9	LOC100526118	Glutathione S-transferase	0.06612	-1.69
A0A8W4FI53;A0A8W4FHQ3;A0A8W4F6L3;A0A8W4FC14;A0A8W4FA34;A0A286ZSX6;A0A287BAB3	LOC100125542	Ig-like domain-containing protein	0.06612	1.49
A0A287A0W9	TCN1	Transcobalamin-1	0.06612	-1.63
A0A287AKD0	MED15	Mediator of RNA polymerase II transcription subunit 15	0.06612	-1.79
P50127	GGTA1	N-acetyllactosaminide alpha-1,3-galactosyltransferase	0.06626	3.01
F1SLL6	MTREX	Exosome RNA helicase MTR4	0.06635	-0.98
A0A287AGI3	U2AF1	U2 small nuclear RNA auxiliary factor 1	0.06635	-2.29
P83686	CYB5R3	NADH-cytochrome b5 reductase 3 (Fragment)	0.06635	-1.04
A0A286ZNZ8		non-specific serine/threonine protein kinase	0.06638	1.51
A0A8W4F8K8	ABCD1	ATP binding cassette subfamily D member 1	0.06642	-1.85
A0A8D1ZHZ0	PCSK5	Proprotein convertase subtilisin/kexin type 5	0.06642	1
A0A8D1NLX3	TAPBP	Tapasin	0.06666	-1.83
A0A287B562	LOC100624788	UDP-glucuronosyltransferase	0.067	-1.04
K7GKC7	NAA10	N-terminal amino-acid N(alpha)-acetyltransferase NatA	0.067	-2.54
A0A480DPE1	G3BP1	G3BP stress granule assembly factor 1	0.067	-2.13
F1SK31	OCLN	Occludin	0.067	-1.26
A0A287ASR3	PABPN1	Poly(A)-binding protein nuclear 1	0.067	-1.31
A0A286ZZ49	PHYH	phytanoyl-CoA dioxygenase	0.06704	-1.56
A0A481C371	VASP	Vasodilator-stimulated phosphoprotein	0.06742	-1.75
Q29218;F1RXG4;Cont_P35900	KRT20	Keratin, type I cytoskeletal 20 (Fragment)	0.06742	-3.79
A0A8W4F6U6;A0A287A3T4;I3LBU0	UGT2B31	UDP-glucuronosyltransferase	0.06777	-2.33
O19063	APCS	Serum amyloid P-component	0.06782	1.32
A0A480VIL3	NAXD	ATP-dependent (S)-NAD(P)H-hydrate dehydratase	0.06797	-1.03
A0A287AV68	PTPRA	Receptor-type tyrosine-protein phosphatase alpha	0.06797	-1.03
A0A5G2QSE4	CARS2	cysteine--tRNA ligase	0.06824	-2.71
A5GFS8;A0A287B186	VAPB	Vesicle-associated membrane protein-associated protein B	0.06824	-1.54
A0A8W4FA00	PGRMC2	Progesterone receptor membrane component 2	0.06824	-1.8
F1S291	ARHGAP4	Rho GTPase activating protein 4	0.06824	-1.86
A0A286ZPN9	AMPD3	AMP deaminase	0.06824	-1.77
A0A287BCX9	TMED1	Transmembrane emp24 domain-containing protein 1	0.06824	0.98
A0A8W4FD39;A0A8W4FM80;A0A287BH52;A0A5G2QT86;A0A287ABD5	KRT6A	IF rod domain-containing protein	0.06865	-4.05
F1RIJ5	DNAJC11	DnaJ heat shock protein family (Hsp40) member C11	0.06865	-1.22
A0A5G2QDE7;A0A5G2QS11	GORASP2	Golgi reassembly stacking protein 2	0.06865	1.06
F1RUT0	BRMS1	BRMS1 transcriptional repressor and anoikis regulator	0.06865	-1.52
A0A4X1USH9	ZFAND6	AN1-type zinc finger protein 6	0.06865	-2.52
F1SC47	ALDH18A1	Delta-1-pyrroline-5-carboxylate synthase	0.06873	-2.06
A0A286ZPR8	UQCRB	Cytochrome b-c1 complex subunit 7	0.06873	-2.07
A0A8W4FLD3	NUBP2	NUBP iron-sulfur cluster assembly factor 2, cytosolic	0.06873	-1.74
A0A287B4E6;P61288;A0A287AMB0	TPT1	Translationally-controlled tumor protein	0.06873	1.18
A0A5G2QCU4	EMILIN1	Elastin microfibril interfacer 1	0.06873	2.64
A0A287AYT0	ACOT12	Acyl-CoA thioesterase 12	0.06884	-0.97
F1S1P8	POF1B	POF1B actin binding protein	0.06884	-1.73
A9CQL8	PRXL2B	Prostamide/prostaglandin F synthase	0.06884	-2.22
A0A5G2QV47;Q7YRZ1	APTX	Aprataxin	0.06884	-1.61
K7GNH3		Ankyrin-3	0.06885	-1.07
F1SPP8	CKAP4	Cytoskeleton associated protein 4	0.06885	-1.18
A0A5K1UKA4	MAP2K6	mitogen-activated protein kinase kinase	0.06885	-3.08
A0A4X1SQE6	MME	Neprilysin	0.06885	1.65
F1S6B7	FMO4	Flavin-containing monooxygenase	0.06885	-1.3
A0A286ZV97	GIMAP4	GTPase, IMAP family member 4	0.06885	-2.31
A0A287BNW6	EDF1	Endothelial differentiation related factor 1	0.06885	-2.59
A0A4X1WC75	CHAC2	Gamma-glutamylcyclotransferase	0.069	1.32
P50447	SERPINA1	Alpha-1-antitrypsin	0.06905	1.85
I3LDC3	NDUFB10	NADH dehydrogenase [ubiquinone] 1 beta subcomplex subunit 10	0.06905	-1.86
K9IWB2	MCL1	Induced myeloid leukemia cell differentiation protein Mcl-1	0.06905	-1.47
A0A287AN10	TLCD4	TLC domain containing 4	0.06905	-1.67
A0A287BFL6	TXLNG	Gamma-taxilin isoform 1	0.0693	2.66
A0A4X1VGA9	MYO1F	Myosin IF	0.0693	-1.22
A0A287BGG6	STUB1	STIP1 homology and U-box containing protein 1	0.06992	-1.44
A0A287BIV6	MRPL37	Large ribosomal subunit protein mL37	0.06992	-1.1
A0A5G2R2Y9	TMEM120A	Ion channel TACAN	0.06992	-1.16
A0A8W4FQG7	FNBP1	Formin binding protein 1	0.06992	-1.53
B4F450;A0A8W4FN52	UBL5	Ubiquitin-like protein 5	0.06992	-1.15
A0A287B0A0	BCO2	Carotenoid-cleaving dioxygenase, mitochondrial	0.0701	-1.85
A0A4X1VMS1	STX5	Syntaxin 5	0.0701	-1.81
F1SUZ2	NUP98	Nuclear pore complex protein Nup98-Nup96	0.07031	-1.11
F1RMN7;P50828	HPX	Hemopexin	0.07031	-1.78
A0A287B6X3;Q8SQ26	CRYL1	Lambda-crystallin homolog	0.07031	1.24
A0A5G2R3D2	ACIN1	Apoptotic chromatin condensation inducer 1	0.07031	-1.42
I3L897	SNW1	SNW domain-containing protein 1	0.07031	-2.26
F1SLC2	TOMM22	Mitochondrial import receptor subunit TOM22 homolog	0.07031	-1.45
P01025;A0A8W4FDT9;Cont_Q2UVX4	C3	Complement C3	0.07032	-1.29
F1SGC7	MRPL47	Large ribosomal subunit protein uL29m	0.07071	-1.64
M3UZ25	NCAPD3	Condensin-2 complex subunit D3	0.07108	-1.53
A0A5G2QJ51	SNRPA1	Small nuclear ribonucleoprotein polypeptide A'	0.07117	-1.01
A0A8W4FB79	LETM1	Mitochondrial proton/calcium exchanger protein	0.07121	-1.66
A0A287B0P0	FARS2	phenylalanine--tRNA ligase	0.07121	-1.51
A0A286ZQZ4	L2HGDH	L-2-hydroxyglutarate dehydrogenase, mitochondrial	0.07121	-1.32
I3LGM5	MRPL45	Large ribosomal subunit protein mL45	0.07121	-2.68
A0A480LC98	TIMM50	Mitochondrial import inner membrane translocase subunit TIM50	0.07133	-1.77
A0A8D0S8P5	HSD17B7	3beta-hydroxysteroid 3-dehydrogenase	0.07177	-1.47
F1S435	EXOSC6	Exosome component 6	0.07177	-1.43
A0A8W4F7C8	AFG3L2	AFG3 like matrix AAA peptidase subunit 2	0.0725	-1.95
Q2XQV4	ALDH2	Aldehyde dehydrogenase, mitochondrial	0.07275	-1.15
A0A287AC03	PAN2	PAN2-PAN3 deadenylation complex catalytic subunit PAN2	0.07275	-1.45
A0A286ZVX0	CARD19	Caspase recruitment domain family member 19	0.07275	-1.76
A0A8W4FNS1	TIMM13	Mitochondrial import inner membrane translocase subunit	0.07275	1.07
F1RKK5	PRRC1	Proline rich coiled-coil 1	0.07297	0.89
A0A287BRR9	BAIAP2	Brain-specific angiogenesis inhibitor 1-associated protein 2	0.07297	1.99
Q2EN76	NME2	Nucleoside diphosphate kinase B	0.07297	1.02
K7GQZ0	SHROOM2	Shroom family member 2	0.07297	1.32
A0A0R4J8D5	MRPL18	39S ribosomal protein L18, mitochondrial isoform 1	0.07311	-1.94
A0A286ZRQ5	SEC14L2	SEC14 like lipid binding 2	0.07336	-0.89
F1SDP3	OAT	Ornithine aminotransferase	0.0734	-1.2
F2Z596	SNX12	Sorting nexin 12	0.07354	-1.58
P53714;A0A287AK86	ITGB2	Integrin beta-2	0.07443	-1.04
P20303	SLC2A1	Solute carrier family 2, facilitated glucose transporter member 1	0.07453	-0.95
I3LC26	WBP2	WW domain binding protein 2	0.07501	-1.05
A0A5G2RKW8	NLRP6	NLR family pyrin domain containing 6	0.07527	-1.5
I3LK82	MTMR8	phosphatidylinositol-3-phosphatase	0.07527	0.93
F1SGQ3	CIDEB	Cell death inducing DFFA like effector b	0.07555	-1.12
P00506	GOT2	Aspartate aminotransferase, mitochondrial	0.07557	-1.06
A0A8W4FMW6	HSPD1	60 kDa heat shock protein, mitochondrial	0.07604	-1.67
M3VH65	MFN1	Mitochondrial mitofusin 1	0.07604	-3.1
A0A5G2R118	SNX17	Sorting nexin-17	0.07604	0.99
A0A5G2QRW3		Globin family profile domain-containing protein	0.07604	1.9
A0A8W4FHX2	PAPSS2	3'-phosphoadenosine 5'-phosphosulfate synthase 2	0.07638	-1.58
A0A5G2QUS0	RTP3	Receptor transporter protein 3	0.07638	1.76
F1SFH0	MB21D2	Mab-21 domain containing 2	0.07657	-1.07
A0A8D1KBT2	CLINT1	Clathrin interactor 1	0.07658	1.01
A0A4X1TJT1	LRRC8A	Leucine rich repeat containing 8 VRAC subunit A	0.07673	-1.5
A0A287A323	RHOT1	Mitochondrial Rho GTPase	0.07673	-1.11
A0A5K1TZ96	HYAL2	Hyaluronidase	0.07673	-2.01
F1RNM7	PPTC7	Protein phosphatase	0.07679	-1.74
P36968	GPX4	Phospholipid hydroperoxide glutathione peroxidase	0.07685	1.47
F1SBJ8		B30.2/SPRY domain-containing protein	0.07695	-3.12
I3LT95	PSMG1	Proteasome assembly chaperone 1	0.07739	1.01
A0A5G2QU12	TNK1	Tyrosine kinase non receptor 1	0.07739	-1.16
I3LB23	TMX4	Thioredoxin related transmembrane protein 4	0.07739	-2.32
A0A287B5T1	ARPIN	Arpin	0.0774	-2.14
Q07717	B2M	Beta-2-microglobulin	0.0774	-1.54
F1SSH7;F1S3E0	TMED9	Transmembrane emp24 domain-containing protein 9	0.07759	0.92
A0A5G2QGH7	CCDC91	Coiled-coil domain containing 91	0.07787	1.22
A0A5G2QYS5;P51781;F1S7C9		Glutathione S-transferase alpha M14	0.07787	-1.59
F1RR64	ENDOG	Endonuclease	0.07787	-1.04
I3L7B7	DDX18	ATP-dependent RNA helicase	0.07787	-1.09
A0A287B3T2	FECH	Ferrochelatase	0.07791	-1.36
A0A480PGC6	NUP93	Nuclear pore complex protein Nup93	0.07791	-1.23
A5JUQ8	CRYZL1	Crystallin zeta-like 1	0.07796	1.75
F1RPJ7	UPRT	Uracil phosphoribosyltransferase homolog	0.07796	0.99
A0A5G2RMY7	ECE1	Endothelin-converting enzyme 1	0.07812	1.22
F1SF45	LAMB3	Laminin subunit beta 3	0.07812	-1.36
Q45FY6	HPRT1	Hypoxanthine-guanine phosphoribosyltransferase	0.07813	0.94
I3LKX6	OSBPL8	Oxysterol-binding protein	0.07813	-1.12
A0A5G2R5U8	NACA	NAC-A/B domain-containing protein	0.07813	-1.34
A0A480KKH4	UAP1	UDP-N-acetylglucosamine pyrophosphorylase 1	0.07863	-0.9
A0A286ZPD7	TMED7	Transmembrane emp24 domain-containing protein 7	0.07864	1.01
F1SKP0	PICK1	PRKCA-binding protein	0.07867	1.19
A0A5G2RDG3	NAALADL1	N-acetylated alpha-linked acidic dipeptidase like 1	0.07867	-1.71
F1SV40	SF3A3	Splicing factor 3a subunit 3	0.07867	-1.39
A0A5G2QQW0	MCU	Calcium uniporter protein	0.07867	-1.85
A0A287BA12	VPS4B	Vacuolar protein sorting 4 homolog B	0.07885	-1.47
A0A287BAN7	TOM1L2	TOM1-like protein 2 isoform 3	0.07885	-1.16
A0A5G2RI58;P50121	RBP2	Retinol-binding protein 2	0.07896	1.21
A0A075B7I5		Ig-like domain-containing protein	0.0794	2.12
A0A287AWB5	ABHD16A	Phosphatidylserine lipase ABHD16A	0.07954	-1.01
A0A287BNH6	VILL	Villin like	0.07954	-0.85
F1SGP7	ELP4	Elongator complex protein 4	0.07954	1.29
F1RUM1	AFM	Afamin	0.07955	-1.03
F1RKM0	LMNB1	Lamin B1	0.07965	-1.64
A0A480XS68	SNX27	Sorting nexin 27	0.07967	0.9
A0A4X1T6M0	NDUFB4	NADH dehydrogenase [ubiquinone] 1 beta subcomplex subunit 4	0.07972	-2.53
A0A287AQS7	SCO2	Synthesis of cytochrome C oxidase 2	0.08029	-1.86
M3V841	NDST1	Bifunctional heparan sulfate N-deacetylase/N-sulfotransferase 1	0.08035	-1.06
F1S6Y3	FAM20B	Glycosaminoglycan xylosylkinase	0.0805	-1.52
A0A287AZF9	CYC1	Cytochrome c1, heme protein, mitochondrial	0.08066	-1.97
F1RKW7	ZNF207	Zinc finger protein 207	0.0809	-1.15
Q85ZW4	SLA-DRA1	MHC class II antigen	0.08127	-1.96
A0A286ZPP2	DST	Dystonin	0.08154	1.04
A0A287A0W9;P17630	TCN1	Transcobalamin-1	0.08154	-1.3
I3LJR4	POLR2A	DNA-directed RNA polymerase subunit	0.08154	-1.46
A0A287BB68	MYH11	Myosin-11	0.08162	1.09
A0A5G2QHP3	ECHDC2	Enoyl-CoA hydratase domain containing 2	0.08162	-1.34
A0A4X1V5G4	DNAJB1	DnaJ heat shock protein family (Hsp40) member B1	0.08162	-1.28
Cont_P02769	ALB	Albumin	0.08185	1.89
M3UZ96	UCKL1	Uridine-cytidine kinase	0.08203	0.99
A0A5G2QRW3;P02067	HBB	Hemoglobin subunit beta	0.08203	1.79
F1SAR6	SYNE3	Spectrin repeat containing nuclear envelope family member 3	0.08209	-1.08
A0A8D0X235	PA2G4	Peptidase M24 domain-containing protein	0.08209	-1.06
A0A5G2QTU6	NUDT22	Nudix hydrolase 22	0.08209	-1.12
A0A287BD08;K7GRB9	GK	glycerol kinase	0.08209	1.45
F1RG75	PHKG2	phosphorylase kinase	0.08209	1.07
A0A287AB27	TRIM36	RING-type E3 ubiquitin transferase	0.08256	-0.98
A0A287BM50	LGALS8	Galectin	0.08256	0.97
F1SFK4	PLA2G4F	Phospholipase A2	0.08256	-2.65
A0A287BEL5	SLC5A6	Sodium-dependent multivitamin transporter	0.08256	1.36
A0A287AKZ5;A0A4X1TKG2	EIF1AX;EIF1AY	Eukaryotic translation initiation factor 4C	0.08256	-2.72
F1RGR9	MUC1	Mucin-1	0.08256	0.95
Q767K9	PPP1R10	Serine/threonine-protein phosphatase 1 regulatory subunit 10	0.08256	-1.06
P67872	CSNK2B	Casein kinase II subunit beta	0.08256	-1.51
A0A8W4FAE2		Leucine rich repeat containing 29	0.08256	-1.03
F1RSN2	GPAA1	Glycosylphosphatidylinositol anchor attachment 1	0.08256	-1.32
A0A287AZU8	MAN2C1	alpha-mannosidase	0.08273	1.29
A0A4X1UXG0	TFG	Trafficking from ER to golgi regulator	0.08273	0.85
A0A8D0MKF9;A0A8D1W8I5;F1SHC5	ATF1;CREB1;CREM	cAMP responsive element modulator	0.08273	-1.16
A0A287AX25	SUGP2	SURP and G-patch domain containing 2	0.08273	-1.52
F1RSE6	PRKDC	DNA-dependent protein kinase catalytic subunit	0.08284	-2.23
F1RWH1	CBX1	Chromobox 1	0.08284	-2.07
F1RG17	NME3	Nucleoside diphosphate kinase	0.08346	-4.26
P29269;A0A4X1VQ69	MYL12A	Myosin light chain 12A	0.08346	-1.49
A0A286ZRC3	CRAT	Carnitine O-acetyltransferase	0.08365	-1.27
F1RSB4	EPX	Eosinophil peroxidase	0.08376	-1.3
F1RZT9	MECP2	Methyl-CpG binding protein 2	0.08406	-1.69
A0A5G2QW85	EMC2	ER membrane protein complex subunit 2	0.08406	-1.38
A0A287B0S6	MEAK7	MTOR-associated protein MEAK7	0.08406	1.02
F1S001	MRPS2	28S ribosomal protein S2, mitochondrial	0.08406	-1.16
A0A4X1T8S9	VBP1	VHL binding protein 1	0.08421	-1.19
A0A5G2QJ39	LOC100624891	UDP-glycosyltransferases domain-containing protein	0.08422	-0.94
F2Z543	PHB1	Prohibitin	0.08437	-1.99
F1SNT1	ACAD11	Acyl-CoA dehydrogenase family member 11	0.08437	-1.57
I3LTQ3;F1RUQ4;A0A5G2QJ39	LOC110262116	Uncharacterized protein	0.08437	-0.96
A0A286ZRS0	GSS	Glutathione synthetase	0.08437	1.28
F1SPX3	NTS	Neurotensin/neuromedin N	0.08437	-1.85
A0A286ZMR4	MRPL11	Large ribosomal subunit protein uL11m	0.08437	-0.89
I3LF75	NR2C2AP	Nuclear receptor 2C2 associated protein	0.08437	1.1
A0A4X1UBK2	KYAT3	Kynurenine--oxoglutarate transaminase 3	0.08457	0.91
A0A287ACP7	SF3A1	Splicing factor 3a subunit 1	0.0846	-0.95
A0A8D0IS20;P05024	ATP1A1	Sodium/potassium-transporting ATPase subunit alpha-1	0.08504	-1.41
A0A287A3A6	PNPLA7	Patatin like phospholipase domain containing 7	0.08504	-1.37
A0A286ZPJ7	RNASEL	2-5A-dependent ribonuclease	0.08504	-1.71
A0A4X1UC72	EIF4E	Eukaryotic translation initiation factor 4E	0.08504	-1.23
F1S6H4	FOXRED1	FAD-dependent oxidoreductase domain-containing protein 1	0.08504	-0.97
F1RKU4	SKIC8	Superkiller complex protein 8	0.08504	1.05
F1RRC2	GOLGA4	Golgin A4	0.08525	1.22
F1SHN8	SLC2A13	Solute carrier family 2 member 13	0.08529	1.52
A0A287BPP4	PXMP4	Peroxisomal membrane protein 4	0.08545	-1.66
F1RJK0	COQ5	2-methoxy-6-polyprenyl-1,4-benzoquinol methylase, mitochondrial	0.08565	-1.17
A0A287B4R8	ACSS3	Acyl-CoA synthetase short-chain family member 3, mitochondrial	0.08671	1.54
Q4U116;A0A287A0J6	SLC4A4	Electrogenic sodium bicarbonate cotransporter 1	0.08671	-1.24
K7GT64	SMARCA4	SWI/SNF related, matrix associated, actin dependent regulator of chromatin, subfamily a, member 4	0.08671	-1.16
A0A480J3V8;Cont_P08727;Cont_P19001	KRT19	Keratin, type I cytoskeletal 19	0.08671	-6.46
F1RVC9	HNRNPD	Heterogeneous nuclear ribonucleoprotein D0 isoform a	0.08677	-0.96
A0A8W4FPV5	PLEKHM1	Pleckstrin homology and RUN domain containing M1	0.08701	1.29
A0A4X1W038	USP39	ubiquitinyl hydrolase 1	0.08701	-1.02
A0A287B4M4	EED	Embryonic ectoderm development	0.08701	-0.94
A0A8W4FNM2	SUN2	Sad1 and UNC84 domain containing 2	0.08704	-1.42
A0A287BL93	HNRNPM	Heteroous nuclear ribonucleoprotein M	0.08706	-1.34
F1SNK3	MTAP	S-methyl-5'-thioadenosine phosphorylase	0.08717	1.28
K7GSX9;B8YGC1;F1SNX2	LOC100520832	C-type lectin domain-containing protein	0.08717	0.83
K9IWB5	NCKAP1L	NCK associated protein 1 like	0.08728	-1.52
A0A480VVI3	FBXO21	F-box only protein 21	0.08762	-1.18
I3LCK8	RNF25	Ring finger protein 25	0.08775	1.28
A0A287AAG8;A0A5G2QMR4	ITGAM	Integrin subunit alpha M	0.08775	-1.87
A0A4X1TWZ1	FAXDC2	Fatty acid hydroxylase domain containing 2	0.08775	-2.03
F1SED8	SLC4A1AP	Solute carrier family 4 member 1 adaptor protein	0.08775	-2.05
F1RZ81	SLC26A11	Solute carrier family 26 member 11	0.08789	2.11
A0A286ZWN9	RDH13	Retinol dehydrogenase 13	0.08792	-0.96
A0A287BHH9	SPINT2	Serine peptidase inhibitor, Kunitz type 2	0.08792	2.05
A0A8W4F817	DAGLB	sn-1-specific diacylglycerol lipase	0.088	1.14
A0A286ZLQ8	RALY	RALY heteroous nuclear ribonucleoprotein	0.08815	-1.11
A0A287BL14	ABCB11	ATP binding cassette subfamily B member 11	0.08823	3.42
A0A8D1F1K9	MRPL41	Mitochondrial ribosomal protein L41	0.08836	-3.04
A0A286ZVC0	TTC7A	Tetratricopeptide repeat domain 7A	0.08836	-0.95
A0A287A155		Rab3 GTPase-activating protein catalytic subunit	0.08851	0.99
A0A8W4FHV2	PLA2G7	Platelet-activating factor acetylhydrolase	0.08895	0.98
A0A287BFR0	RBM12B	RNA binding motif protein 12B	0.08895	-2.5
A0A287AV35	SF3B1	Splicing factor 3b subunit 1	0.08907	-0.86
A0A8W4FNL3	MAMDC4	MAM domain containing 4	0.08907	1.87
P80021	ATP5F1A	ATP synthase subunit alpha, mitochondrial	0.08907	-1.88
I3LR45	MRPL9	Large ribosomal subunit protein bL9m	0.08907	-1.41
A0A287BD64	LOC110261434	Peptidase S1 domain-containing protein	0.08907	2.53
A0A5G2QVG6	DPP10	Dipeptidyl peptidase like 10	0.08927	0.99
A0A287B6Z8	VPS26B	VPS26, retromer complex component B	0.08933	0.84
Q6DUB7	STMN1	Stathmin	0.08953	-1.43
A0A5G2R203	ANK2	Uncharacterized protein	0.08964	-4.37
A0A5G2R8I5	CORO7	Coronin	0.08971	1.43
A0A4X1V170	PSMB8	Proteasome subunit beta	0.09026	-1.28
A0A8W4FE49	C5H12orf4	Chromosome 5 C12orf4 homolog	0.09026	0.88
A0A5G2QWX7;K9IVK7	MBTPS2;YY1	Membrane-bound transcription factor site-2 protease	0.09026	-1.56
A0A287B383	RIOK3	Serine/threonine-protein kinase RIO3	0.09026	-1.52
F1RWZ4	ECI2	Enoyl-CoA delta isomerase 2	0.0906	-2.03
F1RFV4	GLTPD2	Glycolipid transfer protein domain containing 2	0.0906	-1.71
F1S418	PRDX3	Thioredoxin-dependent peroxide reductase, mitochondrial	0.09067	-1.38
A0A8W4FR13	ALDH4A1	Multifunctional fusion protein	0.09075	-1.49
A0A480HHY7	SLC2A8	Solute carrier family 2 member 8	0.09117	1.79
A0A287B759	NAGK	N-acetyl-D-glucosamine kinase	0.09135	0.95
F1S3B0	DHODH	Dihydroorotate dehydrogenase (quinone), mitochondrial	0.09135	-1.13
A0A287B5X3	NOP58	NOP58 ribonucleoprotein	0.09135	-1.21
A0A287BDE8	AHSG	Alpha-2-HS-glycoprotein	0.09135	1.44
F1RQC5;A0A287A176	LARP1	La ribonucleoprotein 1, translational regulator	0.09135	-1.16
A0A481CB10	KIAA0930	KIAA0930	0.09135	1.08
A0A8D1P741	COQ10B	Coenzyme Q-binding protein COQ10 homolog B, mitochondrial	0.09135	-1.53
A0A4X1SU74	LOC100513868	Butyrophilin-like protein 1	0.0917	-1.33
F1SGQ0	DHRS1	Dehydrogenase/reductase 1	0.09237	-1.82
A0A8W4FPJ5	NDUFA10	NADH dehydrogenase [ubiquinone] 1 alpha subcomplex subunit 10, mitochondrial	0.09237	-1.57
F1RVX6	NUP85	Nuclear pore complex protein Nup85	0.09237	-0.89
A0A5G2R9F4		tRNA 4-demethylwyosine synthase (AdoMet-dependent)	0.09237	0.99
A0A287BAQ0	RBM39	RNA binding motif protein 39	0.09239	-0.91
F1S253	GPA33	Cell surface A33 antigen	0.09265	-1.85
A0A5K1VJI6	UNC93A	Protein unc-93 homolog A	0.09291	1.6
F1RFN6	DHX37	RNA helicase	0.09291	-0.94
A0A5G2QG47	NUP107	Nuclear pore complex protein	0.09315	-1.03
A0A8W4FDJ8	METTL1	tRNA (guanine-N(7)-)-methyltransferase	0.09327	-1.11
P20735;A0A5K1UGB8	GGT1	Glutathione hydrolase 1 proenzyme	0.09327	1.14
A0A8W4FQK7	ANAPC2	Anaphase-promoting complex subunit 2	0.09327	-1.95
A0A5G2QV43	PLAAT3	Phospholipase A and acyltransferase 3	0.09327	-1.92
K9J6I8	DOCK2	Dedicator of cytokinesis 2	0.09327	-1.34
F1RMV5	ETHE1	ETHE1 persulfide dioxygenase	0.09327	-0.83
A0A5G2RJR8	PNLIP	Triacylglycerol lipase	0.09345	-1.57
A0A4X1TVI4;F1RWH1	LOC110261685	Chromobox 3	0.09345	-0.99
F1RFY1		Profilin	0.0935	-0.86
F1RQ01	FERMT3	FERM domain containing kindlin 3	0.09371	-1.13
I3L9H4	PITHD1	PITH domain containing 1	0.09371	1.2
A0A287A2F9	TCEA1	Transcription elongation factor	0.09427	-1.12
F1RJM8	ABHD11	Protein ABHD11	0.09436	-2.16
A0A4X1U8E2	VTI1B	Vesicle transport through interaction with t-SNAREs 1B	0.09436	1.1
A0A286ZYV7	PKLR	Pyruvate kinase	0.09462	1.17
F1S7N6	CREB3L3	cAMP responsive element binding protein 3 like 3	0.09481	-0.84
A0A287AQ14	FAM83H	Family with sequence similarity 83 member H	0.09501	-1.56
A0A8D1UEH6	NUDT7	Nudix hydrolase 7	0.09502	-1.4
Q9TUI8;A0A287B2N9	FAAH	Fatty-acid amide hydrolase 1	0.09521	-0.83
A0A140UHW4	MRPL3	Large ribosomal subunit protein uL3m	0.09537	-1.37
A0A8W4FQ41	LARP7	La-related protein 7	0.09575	-1.3
F1S2T2	YLPM1	YLP motif containing 1	0.09575	-1.55
F2Z5W6	LAMTOR1	Ragulator complex protein LAMTOR1	0.09581	0.82
A0A286ZY67	KDM3A	Lysine-specific demethylase	0.09602	-1.51
A0A287B4Z4	EPB41L1	Erythrocyte membrane protein band 4.1 like 1	0.09726	1
A0A8D1VQ90	DNAJC17	DnaJ heat shock protein family (Hsp40) member C17	0.09742	-1.36
B6UV57	NFS1	cysteine desulfurase	0.09742	-0.87
F1S6Z4	HECA	Hdc homolog, cell cycle regulator	0.09742	-2.32
K7GS25	SEPTIN6	Septin	0.09742	-1.8
A0A5G2R8T9	C6	Complement component C6	0.09742	-1.66
A0A480JTG0	FBXO4	F-box only protein 4	0.09742	-1.33
I3LC46	HTATSF1	HIV-1 Tat specific factor 1	0.09837	-1.02
A0A287BMG4	GNE	Glucosamine (UDP-N-acetyl)-2-epimerase/N-acetylmannosamine kinase	0.09855	-1.2
F1RMX8	POP7	Ribonuclease P protein subunit p20	0.09872	-1.33
Q767L6	FLOT1	Flotillin-1	0.09887	-1.21
A0A480WYK9	M6PR	Cation-dependent mannose-6-phosphate receptor isoform 1	0.09977	1.09
Q29290	CSTB	Cystatin-B	0.09992	1.16
A0A286ZXE4	ABCB7	Iron-sulfur clusters transporter ABCB7, mitochondrial	0.10013	-1.48
Q2L969	MTX2	Metaxin-2	0.10041	-2.45
A0A8W4FMK2	MRPS27	Mitochondrial ribosomal protein S27	0.10041	-1.26
F1SKS3	ERBIN	Erbb2 interacting protein	0.10041	-0.83
I3L7E2		SH2 domain-containing protein	0.10058	-2.5
A0A4X1TXH1;A1XQT2	COX6C	Cytochrome c oxidase subunit 6C	0.10068	-1.58
K7GL83	ILF3	Interleukin enhancer binding factor 3	0.1009	-0.88
A0A5G2QPX6		Uncharacterized protein	0.10108	-1.22
P04175;A0A286ZXA3	POR	NADPH--cytochrome P450 reductase	0.10117	-1.4
F1RUL1	RBM17	Splicing factor 45	0.10117	-0.82
Q0QF01	SDHA	Succinate dehydrogenase [ubiquinone] flavoprotein subunit, mitochondrial	0.1013	-1.38
A0A5G2QWB1	WDR44	WD repeat-containing protein 44	0.1013	-1.02
A0A480IXS3;F1RKQ4	TKFC	Triokinase/FMN cyclase	0.10135	-1.19
A0A287AE42	ECH1	Enoyl-CoA hydratase 1	0.10135	-1.47
A0A5G2QPJ7	FAH	Fumarylacetoacetase	0.10135	1.34
A0A4X1TV38	AGL	Glycogen debranching enzyme	0.10135	1.01
F1RQ42	BTNL2	Butyrophilin like 2	0.10135	-2.03
I3L979	ATG2A	Autophagy related 2A	0.10135	-1.74
A0A8D0HMG9	MRPL15	Large ribosomal subunit protein uL15m	0.10135	-3.39
A0A286ZJW8	PHF5A	PHD finger protein 5A	0.10135	-1.03
A0A287BG45	TSPAN15	Tetraspanin 15	0.10135	-1.21
A0A287BQW3	H1-0	Histone H1.0	0.10135	-3.59
F1RMY9	MEPCE	RNA methyltransferase	0.10135	-1.96
A0A287BCF9	SIGMAR1	Sigma non-opioid intracellular receptor 1	0.10135	1.07
I3L816	HNRNPH1	Heteroous nuclear ribonucleoprotein H1	0.10135	-0.87
D2D0E6	MLYCD	Malonyl-CoA decarboxylase	0.1015	-0.99
F1S1G7;A0A5G2RD43;A0A286ZPA0;Cont_Q9TTK6;Cont_Q29437	LOC110256000	Amine oxidase	0.10177	-1.23
A0A287BNS2	PRPF3	U4/U6 small nuclear ribonucleoprotein Prp3	0.10177	-1.19
A0A287AEK2	PRKAR2A	cAMP-dependent protein kinase type II-alpha regulatory subunit	0.10177	-1.03
P79384	PCCB	Propionyl-CoA carboxylase beta chain, mitochondrial	0.10177	-0.95
O97580	SUCLA2	Succinate--CoA ligase [ADP-forming] subunit beta, mitochondrial (Fragment)	0.10177	-3.75
A5GFX7	CTSZ	cathepsin X	0.10177	1.69
A0A4X1SN37	NDUFS4	NADH dehydrogenase [ubiquinone] iron-sulfur protein 4, mitochondrial	0.10177	-2.78
A0A5G2QCE6	TMEM181	Transmembrane protein 181	0.10177	1.18
A0A480TJX6	RWDD4	RWD domain containing 4	0.1018	0.77
A0A287AZY0	MICU2	Calcium uptake protein 2, mitochondrial	0.10213	-1.27
A0A8D0IS20	ATP1A1	Sodium/potassium-transporting ATPase subunit alpha	0.10213	-1.18
A0A286ZV71;P31006	GUK1	Guanylate kinase	0.10234	-0.97
O46420	CYP51A1	Lanosterol 14-alpha demethylase	0.10234	-0.78
A0A4X1T5Q9	NUBPL	NUBP iron-sulfur cluster assembly factor, mitochondrial	0.10269	-1.62
A0A286ZYY0	MARS2	Methionine--tRNA ligase, mitochondrial	0.10269	-2.3
A0A4X1UUF9	NOP10	Nucleolar protein 10	0.10269	-2.55
A0A287ASR0	SLC25A10	Solute carrier family 25 member 10	0.10288	-1.38
A0A4X1V3M7;A1XQR9	SNRPE	Small nuclear ribonucleoprotein E	0.10288	-0.98
F1RUZ0	RPS6KB2	non-specific serine/threonine protein kinase	0.10288	-2.4
Q03710;A0A287AAZ9	CFB	Complement factor B (Fragment)	0.10288	-1.33
B5U335	SLC30A9	Proton-coupled zinc antiporter SLC30A9, mitochondrial	0.10288	-3.01
F1S588	TIMM29	Translocase of inner mitochondrial membrane 29	0.10314	-2.21
K7GPB8	NT5DC1	5'-nucleotidase domain containing 1	0.10318	-0.81
I3LEB7	PODN	Podocan	0.10326	-1.22
F1SSH5	NPC1L1	NPC1 like intracellular cholesterol transporter 1	0.10328	1.23
A0A287AU37	GPR108	G protein-coupled receptor 108	0.10334	0.97
I3LJD2	LMAN2L	Lectin, mannose binding 2 like	0.10397	0.82
A0A287BRV9	FARP2	FERM, ARH/RhoGEF and pleckstrin domain protein 2	0.10407	-1.05
A0A287AAD4	ANKRD44	Ankyrin repeat domain 44	0.10407	-1.3
F1RU38	SF3B2	Splicing factor 3B subunit 2	0.10413	-3.43
A0A480VC90	ANP32B	Acidic leucine-rich nuclear phosphoprotein 32 family member	0.10421	-0.96
A0A4X1VBA4	NAPEPLD	N-acyl-phosphatidylethanolamine-hydrolyzing phospholipase D	0.10475	-0.9
F1RWY7	BPHL	Biphenyl hydrolase like	0.10492	-1.08
A0A8W4F7N8	NDUFA7	NADH dehydrogenase [ubiquinone] 1 alpha subcomplex subunit 7	0.10499	-2.77
Q5S3G4	COX5B	Cytochrome c oxidase subunit 5B, mitochondrial	0.10513	-1.97
A0A4X1U0L4	RPA2	Replication factor A protein 2	0.10549	-0.89
F6QAP1	CTNNB1	Catenin beta-1	0.10549	-0.86
F1S436	FA2H	Fatty acid 2-hydroxylase	0.10549	-1.21
A0A287AHW6	DDX5	Probable ATP-dependent RNA helicase DDX5	0.10549	-2.21
P07802;A0A4X1SQ46	PRKAR1A	cAMP-dependent protein kinase type I-alpha regulatory subunit	0.1055	-0.8
A0A8W4F8S4	TMEM214	Transmembrane protein 214	0.1055	-1.06
A0A5G2RGR9	TAF15	TATA-box binding protein associated factor 15	0.10589	-1.17
A0A5G2QLE8	TTLL12	Tubulin tyrosine ligase like 12	0.10626	-1.37
F1SFI6	FETUB	Fetuin B	0.10626	1.58
F1RMH8	HDDC3	Guanosine-3',5'-bis(diphosphate) 3'-pyrophosphohydrolase MESH1	0.10626	1.17
F1STB6	GBA2	Non-lysosomal glucosylceramidase	0.10666	-1.12
F1SM20	UGT1A6	UDP-glucuronosyltransferase	0.10666	-1.01
A0A286ZV95	TMED10	Transmembrane emp24 domain-containing protein 10	0.10666	0.88
A0A286ZQ85	COL3A1	Collagen type III alpha 1 chain	0.10666	0.97
A0A287A4T8	GLYR1	Cytokine-like nuclear factor N-PAC	0.10691	-0.88
F1SBI1	SNX5	Sorting nexin	0.10691	0.86
F1SRY9	AAMP	Angio associated migratory cell protein	0.10691	1.02
A0A480WLU7	TARS2	threonine--tRNA ligase	0.10705	-2.97
A0A287AWW9	GRAMD4	GRAM domain containing 4	0.10714	-0.86
A0A287BDT8	PGP	Glycerol-3-phosphate phosphatase	0.10746	-0.81
I3LAZ6	LOC100620627	Two pore calcium channel protein 2-like isoform X1	0.10746	1.54
Q6J1I8	RNF114	E3 ubiquitin-protein ligase RNF114	0.10748	-1.17
A0A287AQH0;A0A5G2R2J4	GATAD2A	GATA zinc finger domain containing 2A	0.10749	-1.78
A0A8W4FFW7	CUL7	Cullin 7	0.10749	1.03
K7GLT8		ATP synthase subunit beta	0.10771	-1.66
I3LIU7	TMEM102	Transmembrane protein 102	0.10796	-1.44
I3LTK9	CEL	Carboxylic ester hydrolase	0.10796	0.97
A0A286ZQH3	TCERG1	Transcription elongation regulator 1	0.10796	-0.81
A0A287BD85		F-actin monooxygenase	0.10799	-1.73
F1S365	UROD	Uroporphyrinogen decarboxylase	0.10812	0.9
Q95339	ATP5MF	ATP synthase subunit f, mitochondrial	0.10812	-1.83
I3LIH2	IMPA2	Inositol-1-monophosphatase	0.10857	-0.98
A0A8X9AEQ7	TAP2	ABC-type antigen peptide transporter	0.1091	-1.21
I3LMH3	INTS5	Integrator complex subunit 5	0.1091	-1.63
F1RK46	CREBBP	histone acetyltransferase	0.1091	-1.08
A0A287B763	NARS2	asparagine--tRNA ligase	0.1091	-2.26
P21692	MMP1	Interstitial collagenase	0.10915	-0.99
A0A287A143	MRPL2	Mitochondrial ribosomal protein L2	0.10915	-1.31
O11780;F1RHA7;Cont_P55906	TGFBI	Transforming growth factor-beta-induced protein ig-h3	0.10915	0.99
A0A8W4F8A6	C9	Complement component C9	0.10925	-0.96
Q9N0Y9;A0A287BG70	TMOD3	Tropomodulin 3	0.10925	-3.4
F1RUD5;O19074	CMAH	Cytidine monophosphate-N-acetylneuraminic acid hydroxylase	0.10925	3.95
A0A5G2RAI2	UBP1	Upstream binding protein 1	0.10925	-1.72
A0A5G2QHD9	FUBP3	Far upstream element binding protein 3	0.10927	-2.08
A0A287AT17	CDR2	Cerebellar deration related protein 2	0.10927	-1.59
F1SEX6	FBXW9	F-box and WD repeat domain containing 9	0.10927	1.18
A0A8W4FNB4	NUDT9	Nudix hydrolase 9	0.10927	-1.84
A0A4X1U5W0	MFGE8	Milk fat globule EGF and factor V/VIII domain containing	0.10948	2.73
A0A287A0B1	MTX3	Metaxin	0.10952	-2.78
A0A4X1SG97	DMAC2L	Distal membrane arm assembly complex 2 like	0.10954	-1.08
A0A287AG10	MLKL	Mixed lineage kinase domain like pseudokinase	0.10954	-1.33
A0A287A1G4	PDLIM5	PDZ and LIM domain 5	0.10954	0.87
A0A286ZQK6	ZG16B	Jacalin-type lectin domain-containing protein	0.10954	-4.05
A0A287B5T0	SLC25A21	Mitochondrial 2-oxodicarboxylate carrier	0.10991	-1.8
A5D9J3	TAP1	ABC-type antigen peptide transporter	0.11021	-1.26
A0A2C9F3E9;Q8WNW3	Jup	Junction plakoglobin	0.11085	-1.17
A0A286ZU36	GAMT	Guanidinoacetate N-methyltransferase	0.11085	0.86
F1SRV4	GSTK1	Glutathione S-transferase kappa	0.11105	-1.51
F1S4J6	CTSL	Cathepsin L	0.11129	1.28
A0A5G2QR78	MTFP1	Mitochondrial fission process protein 1	0.11129	-3.55
A0A287AV47	SRRM1	Serine and arginine repetitive matrix 1	0.11162	-1.31
F1SG49	RIPK4	Receptor interacting serine/threonine kinase 4	0.11198	-0.98
I3LFM6	URI1	URI1 prefoldin like chaperone	0.11236	0.76
A0A8W4FFA6		TBC1 domain family member 9B	0.11257	-2.33
I3L5T3	FBL	Fibrillarin	0.11257	-1.08
F1RI89	MRPL16	Large ribosomal subunit protein uL16m	0.11257	-1.36
F1SIF5	PTPMT1	Protein tyrosine phosphatase mitochondrial 1	0.11257	-2.4
A0A4X1SFQ0;Q00655	SYK	Tyrosine-protein kinase SYK	0.11283	-1.33
A0A5G2R519	AP3D1	Adaptor related protein complex 3 subunit delta 1	0.1129	0.9
A0A286ZNN4	NDUFS3	NADH dehydrogenase [ubiquinone] iron-sulfur protein 3, mitochondrial	0.11311	-1.93
A0A286ZL65;P79324	RPL15	Large ribosomal subunit protein eL15 (Fragment)	0.11311	-1.61
A0A4X1U2C1	TMED5	Transmembrane emp24 domain-containing protein 5	0.1134	0.89
A0A8D0R9P0	GPD1L	Glycerol-3-phosphate dehydrogenase [NAD(+)]	0.11393	1.13
A0A4X1VE54	TIMM23B	Mitochondrial import inner membrane translocase subunit TIM23	0.11393	-2.29
A0A287A0B5	COQ7	5-demethoxyubiquinone hydroxylase, mitochondrial	0.11393	-1.14
F1RR90	PANK3	Pantothenate kinase 3	0.11404	-1.69
F1S589	YIPF2	Protein YIPF	0.11404	1.3
A0A287B781		LIM zinc-binding domain-containing protein	0.11404	-2.06
F1SU90	TMEM87B	Transmembrane protein 87B	0.11404	1.03
A0A4X1T581	DAB2	DAB adaptor protein 2	0.11411	1.51
F1ST43	ACADVL	Very long-chain specific acyl-CoA dehydrogenase, mitochondrial	0.11411	-1.36
A0A5G2QIZ1;Q9N0F1	DLST	Dihydrolipoyllysine-residue succinyltransferase component of 2-oxoglutarate dehydrogenase complex, mitochondrial	0.11411	-1.42
F1RSL0	EXOSC4	Exosome complex component RRP41	0.11411	-1.23
F1RZ96	TARS3	threonine--tRNA ligase	0.11411	1.34
A0A5G2RFI9	MYBPC3	Myosin binding protein C3	0.11411	1.1
A0A287BFF3;F1SSC2	CDK12	Cyclin-dependent kinase 12	0.11411	-1.57
Q9MYT8	ATP5ME	ATP synthase subunit e, mitochondrial	0.11411	-2.14
Q767M2	TFIIH	General transcription factor IIH subunit 4	0.11411	-0.95
A0A287AUX9	ASRGL1	Isoaspartyl peptidase/L-asparaginase	0.11432	0.99
A0A287BLD5	PBLD	Phenazine biosynthesis like protein domain containing	0.11442	-1.35
A0A4X1VY03	POLDIP3	DNA polymerase delta interacting protein 3	0.11442	-2.25
A0A4X1SQS6	COX7A2L	Cytochrome c oxidase subunit 7A2 like	0.11446	-1.98
A0A287A9M0	MYLK	Myosin light chain kinase, smooth muscle	0.11448	0.95
A0A8W4FEK6		Ig-like domain-containing protein	0.11448	1.17
A0A5G2RB28	SIDT2	SID1 transmembrane family member 2	0.11469	1.02
F1SE95	FRYL	FRY like transcription coactivator	0.11474	-1.24
F1SPM8;A0A5G2QJD9	AAK1	AP2-associated protein kinase 1	0.11479	0.85
F1RIG0	NMNAT1	Nicotinamide-nucleotide adenylyltransferase	0.11479	-0.89
A0A8W4FM62	MUC5AC	Mucin 5AC, oligomeric mucus/gel-forming	0.11524	-0.89
F1SGE0	GLIPR1	GLI pathosis related 1	0.11531	-1.15
F1SLZ8	NABP2	Nucleic acid binding protein 2	0.11544	-0.94
A0A286ZKZ5	PPP6R2	Protein phosphatase 6 regulatory subunit 2	0.11561	-1
O77633	ADAM10	Disintegrin and metalloproteinase domain-containing protein 10	0.11579	-0.88
F1SKQ0	DDX17	RNA helicase	0.11583	-1.18
A0A5K1VV69	RTN4IP1	Reticulon 4 interacting protein 1	0.11629	-1.5
F1S4D0		VWFA domain-containing protein	0.11668	0.84
I3LLP2;P00690;F1S574;F1S573;I3LSA5;I3LHC3;Cont_Q3MHH8	AMY2	Pancreatic alpha-amylase	0.11675	-1.81
F1RZJ5	DDHD2	DDHD domain containing 2	0.11691	-0.76
F1RKU6	HYKK	Hydroxylysine kinase	0.11692	0.94
D0G6X9	HPGD	15-hydroxyprostaglandin dehydrogenase [NAD(+)]	0.11694	-1.09
A0A4X1SI63	PRXL2A	Peroxiredoxin-like 2A	0.11694	1.23
Q7YSA7	SLC15A1	Solute carrier family 15 member 1	0.11747	1.24
F1S370	TESK2	dual-specificity kinase	0.11839	-2.02
A0A8W4FE41		Golgin subfamily A member 4	0.11839	0.91
I3LDS3	KRT10	Keratin, type I cytoskeletal 10	0.11859	-1.57
A0A4X1UR13	TMEM33	Transmembrane protein 33	0.11944	-0.79
I3LP32	PRPF38A	Pre-mRNA-splicing factor 38A	0.11944	-1.08
Q19PY3;F2Z5V0	RTCB	RNA-splicing ligase RtcB homolog	0.1195	-1.19
A0A287AF78	ENAH	ENAH actin regulator	0.11994	-0.79
P62844	RPS15	Small ribosomal subunit protein uS19	0.11994	-1.58
I3L5I4	SMCHD1	Structural maintenance of chromosomes flexible hinge domain containing 1	0.12006	-1.04
I3LIM2	UGDH	UDP-glucose 6-dehydrogenase	0.12006	-0.98
A0A5G2QI11	MRPL43	Large ribosomal subunit protein mL43	0.12006	-1.82
F1SIF8	NUP160	Nucleoporin 160	0.12033	-0.83
A0A287A6V9	CMBL	Carboxymethylenebutenolidase homolog	0.12033	-0.89
F1STK8	C9H11orf54	Chromosome 9 C11orf54 homolog	0.12033	-1.01
A0A480U2S8	SNRNP40	Small nuclear ribonucleoprotein U5 subunit 40	0.12093	-0.89
P61291	PSME3	Proteasome activator complex subunit 3	0.12102	-2.02
A0A287BCJ7	PHYKPL	5-phosphohydroxy-L-lysine phospho-lyase	0.12102	0.93
A0A8D1ETX1	NXNL1	Nucleoredoxin like 1	0.12112	0.97
P00348	HADH	Hydroxyacyl-coenzyme A dehydrogenase, mitochondrial	0.12124	-0.82
A0A8W4F8A7;B9V4F0;A0A287BM57;A0A287B5T6	ARF2	ADP-ribosylation factor	0.12178	0.82
D0G6R6	CDIPT	CDP-diacylglycerol--inositol 3-phosphatidyltransferase	0.12247	-0.99
A0A287AJS8		Ig-like domain-containing protein	0.12253	-3.68
A0A481ARY0	RSL1D1	Ribosomal L1 domain containing 1	0.1228	-1.81
A0A8W4FA01	VAMP8	Vesicle-associated membrane protein 8	0.12295	1.05
F1RTL4	DLG3	Discs large MAGUK scaffold protein 3	0.12346	-0.89
B3VN02	AGPAT2	1-acyl-sn-glycerol-3-phosphate acyltransferase	0.12346	-0.83
A0A287AGZ9	RFK	riboflavin kinase	0.12346	-2.39
I3LQQ6;P79335	SERPINE1	Plasminogen activator inhibitor 1	0.12348	-1.05
A0A287A6K7	APMAP	Adipocyte plasma membrane-associated protein	0.12349	0.84
F1SQL1	PPP4R3B	Protein phosphatase 4 regulatory subunit 3B	0.12349	-0.79
A0A8D1RD34	LANCL1	Glutathione S-transferase LANCL1	0.12381	-1.13
F1SQ45	STYK1	Serine/threonine/tyrosine kinase 1	0.12391	-2.13
I3LG19	CHMP4C	Charged multivesicular body protein 4C	0.1246	-0.93
A0A286ZQ27	HKDC1	hexokinase	0.12462	-1.17
F1SC80;P27485	RBP4	Retinol-binding protein 4	0.12462	1.34
A0A5G2QWB2	HMOX1	Heme oxygenase	0.12462	-1.13
A0A286ZJI6	KIF2A	Kinesin-like protein	0.12462	-1.87
A0A287AM26	RNPEP	Aminopeptidase B isoform a	0.12482	-1.21
A0A5G2RAQ9	OLA1	Obg-like ATPase 1	0.12482	0.75
F1S1V1	SSB	Lupus La protein	0.12527	-1.06
A0A287A2G1	LOC100523310	GB1/RHD3-type G domain-containing protein	0.12534	-1.16
F1RYX1	SLC22A18	Solute carrier family 22 member 18	0.12534	-1.15
F1RHH8	PRPF8	Pre-mRNA processing factor 8	0.12535	-0.92
A0A287B0R8	SLA-8	Ig-like domain-containing protein	0.12535	-2.05
A0A287A191;A0A5G2QNX5	DSC2	Desmocollin 2	0.12544	-3.16
A0A5G2R526	NDUFS7	NADH:ubiquinone oxidoreductase core subunit S7	0.12544	-1.81
F1RXC2;Cont_P00921	CA2	Carbonic anhydrase 2	0.12544	1.05
F1RTH3	AIFM1	Apoptosis inducing factor mitochondria associated 1	0.12556	-1.14
A0A287AEF8	ARID1B	AT-rich interaction domain 1B	0.12556	-1.28
A0A287BS11	DECR2	Peroxisomal 2,4-dienoyl-CoA reductase [(3E)-enoyl-CoA-producing]	0.12586	-1.89
F1S4Z9	SNTA1	Syntrophin alpha 1	0.12586	-0.81
A0A286ZTH5	RAB27B	small monomeric GTPase	0.12586	-1.19
A0A5G2RKP4	TXNRD2	thioredoxin-disulfide reductase	0.12586	-1.35
A0A8D0ZUT5	TUBAL3	Tubulin alpha chain	0.12586	-1.47
I3LDL8	PRPF4	Pre-mRNA processing factor 4	0.12586	-1.3
A0A287B4H7	SURF1	SURF1-like protein	0.12586	-1.66
I3L6X7	SNF8	Vacuolar-sorting protein SNF8	0.12586	-1.29
F1RK95	SMPD4	Sphingomyelin phosphodiesterase 4	0.12586	-2.01
A0A287AG72	MSI2	Musashi RNA binding protein 2	0.12586	-0.93
A0A286ZTI5	CD81	CD81 molecule	0.12586	1.05
Q45KW7	FABP2	Fatty acid-binding protein, intestinal	0.12609	-0.74
A0A287BNI5	ZFTRAF1	Zinc finger TRAF-type containing 1	0.12702	-0.99
A0A287AT99	ENPP1	Ectonucleotide pyrophosphatase/phosphodiesterase 1	0.12702	-0.74
A0A5G2QS63	VPS13A	Vacuolar protein sorting 13 homolog A	0.12702	-0.84
F1S274	EXT1	Exostosin glycosyltransferase 1	0.12726	0.81
A0A287BQ79	HID1	HID1 domain containing	0.12744	-1.07
A0A5G2QSK4	GDI2	Rab GDP dissociation inhibitor	0.12766	0.82
Q69GF7;P50667	MT-CO2	Cytochrome c oxidase subunit 2	0.12766	-1.64
A0A287AWK4	FKBP8	peptidylprolyl isomerase	0.12777	-1.79
F2Z5N5	RPL26L1	60S ribosomal protein L26-like 1 isoform X1	0.12777	-1.89
F1S8R2	PYCR2	Pyrroline-5-carboxylate reductase	0.12795	-1.3
A0A287AT39	ACSS1	Acetyl-coenzyme A synthetase	0.12893	-0.87
A0A287BLX2	FOLR1	Folate receptor alpha	0.12893	1.4
A0A287B4J2;Q710C4	AHCY	Adenosylhomocysteinase	0.12903	0.96
I3LB08	HSPB11	Heat shock protein family B (small) member 11	0.12941	1.07
A0A287AGW3	MAP3K3	mitogen-activated protein kinase kinase kinase	0.13012	-1.1
I3LSK2	SLC25A27	Solute carrier family 25 member 27	0.13124	-1.45
A0A286ZWS0	SH3BGRL3	SH3 domain-binding glutamic acid-rich-like protein	0.13124	-1.35
A0A286ZQ62;F1RKN8;A0A5G2Q6V7	CSNK1G3	Casein kinase I isoform gamma-3	0.13124	-0.85
A0A287A5G9	A1CF	APOBEC1 complementation factor	0.13124	-1.15
A0A8D1L3X4	PRDX5	Peroxiredoxin-5	0.13124	-1.8
F1S8W9	PYROXD2	Pyridine nucleotide-disulfide oxidoreductase domain-containing protein 2	0.13124	-0.9
Q95333	XPNPEP2	Xaa-Pro aminopeptidase 2	0.13145	1.81
A0A287A822	CBLC	E3 ubiquitin-protein ligase CBL	0.13173	-0.77
A0A5G2QBV2	NUP133	Nucleoporin 133	0.13214	-0.8
A0A8D0UXS6	TARDBP	TAR DNA-binding protein 43	0.13224	-0.99
Q3ZD69;A0A287AE06	LMNA	Prelamin-A/C	0.13224	-1.52
A0A287BDN3;P58780	ADA2	Adenosine deaminase 2	0.13224	-1.02
F1S0T1	MTRR	Methionine synthase reductase	0.13224	0.71
F1SP55	ABCA1	ATP binding cassette subfamily A member 1	0.13224	-0.76
I3L9T3	SPRYD4	SPRY domain containing 4	0.13224	-2.82
Q9TSX9	PRDX6	Peroxiredoxin-6	0.13224	0.89
A0A4X1STU0	KHNYN	KH and NYN domain containing	0.13224	-1.59
A0A8D1GXB2	CTNNBL1	Catenin beta like 1	0.13224	-1.39
A0A4X1T8G7	LOC100624149	protein-synthesizing GTPase	0.13224	-2.49
F1S386	THOC3	THO complex 3	0.13224	-1.81
K7GPW3	APOO	MICOS complex subunit	0.13245	-1.92
Q9TRC7	AOC1	Amiloride-sensitive amine oxidase [copper-containing]	0.13262	-0.92
A0A0M3KL55	MRPS25	Small ribosomal subunit protein mS25	0.13262	-1.59
F1SEI8	TSPAN13	Tetraspanin-13	0.13398	1.08
A0A287AR30	NUDT1	Oxidized purine nucleoside triphosphate hydrolase	0.13405	-1.69
F1SI25	LRRC57	Leucine rich repeat containing 57	0.13413	0.77
A0A286ZRB6		UDP-glucuronosyltransferase	0.13413	-1.13
A0A287BJ57	COX7B	Cytochrome c oxidase subunit 7B, mitochondrial	0.13413	-1.46
Q5G6V9	CFL2	Cofilin-2	0.13413	1.84
A0A5K1VS40	FHIP1B	FHF complex subunit HOOK-interacting protein 1B	0.13439	0.83
F1RYU7	NAAA	N-acylethanolamine-hydrolyzing acid amidase	0.13465	-1.92
I3LVQ6	GAR1	H/ACA ribonucleoprotein complex subunit	0.13478	-0.94
A0A481BEG6	CLRN3	Clarin-3	0.13493	1.2
F1RQE9	CYFIP2	Cytoplasmic FMR1-interacting protein	0.13537	-1.06
A0A287ADV8	LMNB2	Lamin B2	0.13545	-1.19
A0A287AK28	PPM1H	Protein phosphatase 1H	0.13545	-1.73
Q95250	PGRMC1	Membrane-associated progesterone receptor component 1	0.13556	-1.56
F1S1C3	CA4	Carbonic anhydrase 4	0.13586	1.06
A0A4X1UQD7	SEC13	Protein SEC13 homolog	0.13591	0.84
I3LN84	LXN	Latexin	0.13608	1.19
A0A286ZSJ7	C1QC	Complement C1q C chain	0.13608	-1.31
K7GNC8	RBM10	RNA binding motif protein 10	0.13661	-1.42
I3LG77	SAMHD1	Deoxynucleoside triphosphate triphosphohydrolase SAMHD1	0.13711	-1.86
M3V815	HNRNPR	Heterogeneous nuclear ribonucleoprotein R	0.13711	-1.01
F1S7J6	SAFB	Scaffold attachment factor B	0.13711	-1.97
F1SU98	VSIR	V-set immunoregulatory receptor	0.13711	-0.74
D3K5L7;A0A287AZ21	TRIP13	Pachytene checkpoint protein 2 homolog	0.13719	-1.77
Q0GFF6;A0A287B3I8;F6PWE0	RXRA	Retinoic acid receptor RXR	0.13719	-1.4
F1SAE7	PNPLA8	Calcium-independent phospholipase A2-gamma isoform 1	0.13719	-2.07
F1RF13;I3LR93;F1S024;A0A480E2J0;A0A287AYA7;A0A480PP25;A0A5K1V0Y8	SLC6A8	Transporter	0.13719	2.46
A0A286ZPD0	SLC25A51	Solute carrier family 25 member 51	0.13719	-0.92
A0A4X1V6Z6	ATAD1	Outer mitochondrial transmembrane helix translocase	0.1376	-1.13
A0A287AGE8	PHKB	Phosphorylase b kinase regulatory subunit	0.1376	0.75
A0A287B6S5;I3LCN1;Q1KYT0;A0A5G2R7R6;Cont_Q9XSJ4	ENO1	Alpha-enolase	0.13781	0.76
A0A4X1W0E7	UPF3B	UPF3B regulator of nonsense mediated mRNA decay	0.13781	-1.35
A0A4X1UI84	GNPDA2	Glucosamine-6-phosphate isomerase	0.13816	0.8
A0A287A2Q1	VPS8	VPS8 subunit of CORVET complex	0.13816	0.91
A0A287B7T2	GNPAT	Dihydroxyacetone phosphate acyltransferase	0.13816	-1.15
F1RNN5	P2RX7	P2X purinoceptor	0.13838	-2.78
A0A5G2RE29	PLEKHA6	Pleckstrin homology domain containing A6	0.13883	-0.7
F1SC53	NCOA5	Nuclear receptor coactivator 5	0.13883	-2.05
F1SKU1	CWC27	Spliceosome-associated protein CWC27 homolog	0.13883	-1.02
A0A5G2R420	PELP1	Proline, glutamate and leucine rich protein 1	0.13922	-2.06
A0A287AA45	HNMT	Histamine N-methyltransferase	0.13939	-1.02
A0A4X1VZ89	HP1BP3	Heterochromatin protein 1-binding protein 3	0.13939	-1.36
F1RJJ0	SRSF9	Serine and arginine rich splicing factor 9	0.13939	-1.41
F1SGK9	PDE12	Phosphodiesterase 12	0.13939	-1
A0A286ZVK0	TMEM38B	Transmembrane protein 38B	0.13939	0.71
A0A287ABH0	CLYBL	Citramalyl-CoA lyase	0.14065	-1
I3L667	VPS35L	VPS35 endosomal protein-sorting factor-like	0.14134	0.92
A0A8W4FFJ0	NF1	Neurofibromin 1	0.14134	0.87
A0A287B029	STARD3	StAR-related lipid transfer protein 3	0.14134	1.02
A0A4X1UX87	AP1S2	AP complex subunit sigma	0.14134	0.71
F1RFB9	GFER	Sulfhydryl oxidase	0.14134	-1.11
A0A5G2R965		Uncharacterized protein	0.14134	-1.26
A0A4X1ST50	KCTD10	Potassium channel tetramerization domain containing 10	0.14134	1.89
A0A8D0UBE2	CNBP	CCHC-type zinc finger nucleic acid binding protein	0.14166	-1.87
A5A8X2	LOC100512174	Novel protein similar to butyrophilin family proteins	0.14179	-1.24
P81693	ACP1	Low molecular weight phosphotyrosine protein phosphatase	0.14229	-0.83
A0A5G2QNA4	TPCN2	Two pore segment channel 2	0.14253	1.05
A0A287BA87	SLC26A6	Solute carrier family 26 member 6	0.14253	-1.09
A0A287B8R2	NUDC	Nuclear migration protein nudC	0.14253	-0.79
F1SIZ4	TEX264	Testis expressed 264, ER-phagy receptor	0.14253	-0.76
A0A286ZPI7	VPS26C	Down syndrome critical region protein 3 isoform 1	0.14253	0.99
A0A5G2QSG9	PDHX	Dihydrolipoamide acetyltransferase component of pyruvate dehydrogenase complex	0.1426	-1.13
A0A287AVD8	ILKAP	protein-serine/threonine phosphatase	0.1426	-1.46
A0A5G2RCT6	MIPEP	Mitochondrial intermediate peptidase	0.14336	-0.89
Cont_Q86YZ3	HRNR	Hornerin	0.14374	1.74
Q7YS91;F1ST63	TBRG4	FAST kinase domain-containing protein 4	0.14385	-1.54
A0A5G2QHU5	EHBP1L1	EH domain binding protein 1 like 1	0.14416	-0.74
A5JT15	PNPLA2	Adipose triglyceride lipase	0.14416	-0.78
I3LVB8	AP1S1	AP complex subunit sigma	0.14416	0.75
A0A286ZVJ2;A0A4X1TAH5;A0A287BLN4	RAP1A	small monomeric GTPase	0.14416	0.7
A0A287AP64	ACADS	short-chain acyl-CoA dehydrogenase	0.14416	-0.76
A0A8D1VQ37	ATXN3	ubiquitinyl hydrolase 1	0.14416	-1.18
F1RLV4	PISD	Phosphatidylserine decarboxylase proenzyme, mitochondrial	0.14489	-1
A0A287BH77	PLEKHA7	Pleckstrin homology domain containing A7	0.14501	-0.94
I3LID3	METTL9	Methyltransferase like 9	0.14501	-0.8
A0A5G2QBS5	NXF1	Nuclear RNA export factor 1	0.14501	-0.84
F1SL99	PTGES3	Prostaglandin E synthase 3	0.14501	-0.69
A0A287BNI8;A0A5G2QRJ6	PAK1	non-specific serine/threonine protein kinase	0.14501	-1.45
A0A4X1SSR6	CAT	Catalase	0.14501	1.14
A0A4X1W2Z0	DPH2	2-(3-amino-3-carboxypropyl)histidine synthase subunit 2	0.14501	-2.87
F1SUG1	SUPV3L1	ATP-dependent RNA helicase SUPV3L1, mitochondrial	0.14504	-0.94
A0A5G2QNN2	C1QB	Complement C1q B chain	0.14504	-1.06
P79403;A0A8D0VJ81	GANAB	Neutral alpha-glucosidase AB	0.14506	-0.9
F1RVN0		glutathione transferase	0.14506	-0.8
A0A287A861	ATP7B	P-type Cu(+) transporter	0.14506	1.02
A0A287AIP9	SETD7	Histone-lysine N-methyltransferase SETD7	0.14506	1.16
A0A8D1LI22	COX6A1	Cytochrome c oxidase subunit	0.14506	-2.17
I3LFN8	PKP3	Plakophilin 3	0.14507	-1.74
A0A5G2R140	TRA2A	Transformer 2 alpha homolog	0.14507	-2.16
A0A8D0TE27	CHMP3	Charged multivesicular body protein 3	0.14512	-1.29
Q9BEC7	NPL	N-acetylneuraminate lyase	0.1452	1.45
A0A287A9L8	CNP	2',3'-cyclic-nucleotide 3'-phosphodiesterase	0.14536	-0.85
O46655	WAP	Whey acidic protein	0.14549	3.07
A0A287BJW1	SMPDL3B	Sphingomyelin phosphodiesterase acid like 3B	0.14581	1.33
A0A287B357	EIF4E2	Eukaryotic translation initiation factor 4E family member 2	0.14588	0.68
F1SU66	MRPS5	Small ribosomal subunit protein uS5m	0.14588	-1.28
F1SLQ7	MRRF	Mitochondrial ribosome recycling factor	0.14591	-1.05
A0A287ADM4	PEX5	Peroxisomal targeting signal 1 receptor	0.14599	0.77
A0A5G2QGK2	PNKP	Polynucleotide kinase 3'-phosphatase	0.14617	-0.85
A0A2C9F366;Q5S1U1	HSPB1	Heat shock protein beta-1	0.14627	-1.48
A0A286ZHV7	HSPG2	Heparan sulfate proteoglycan 2	0.1464	1.07
A0A286ZHZ3	TSN	Translin	0.1464	0.76
A0A4X1TB30	CUTA	CutA divalent cation tolerance homolog	0.1464	0.75
F1SRC8	CLEC3B	C-type lectin domain family 3 member B	0.14668	-1.09
A0A5G2QYN6	MEP1A	Meprin A subunit	0.14671	1.66
A0A480J826	TGM3	Protein-glutamine gamma-glutamyltransferase E	0.14671	1.04
F1S5Y5	STXBP3	Syntaxin binding protein 3	0.14701	-1.19
F1S1J0	NAGS	N-acetylglutamate synthase	0.14784	-1.83
F1SG40	WASHC4	WASH complex subunit 4	0.14791	0.87
P79303;A0A481C881	UGP2	UTP--glucose-1-phosphate uridylyltransferase	0.14791	-0.87
A0A8W4FHY5;F1S9H7		Ig-like domain-containing protein	0.14791	4.49
F1RNA5	DHRS13	Dehydrogenase/reductase 13	0.14794	-1.24
A0A5G2RJL2	ELP3	Elongator complex protein 3	0.14809	0.81
Q29307	ATP5IF1	ATPase inhibitor, mitochondrial	0.1484	-1.68
A0A287BTA9	COLGALT2	Collagen beta(1-O)galactosyltransferase 2	0.14851	0.87
Q8MIZ3	DCPS	m7GpppX diphosphatase	0.14863	-1.07
A0A287AXI2	ATP6V1C1	V-type proton ATPase subunit C	0.14903	0.78
A0A8D1LBP4	AAAS	Aladin WD repeat nucleoporin	0.14968	-0.69
A0A8W4FQL0	H1-10	H1.10 linker histone	0.14991	-1.48
A0A287A061;Q1W675	HMGCR	3-hydroxy-3-methylglutaryl-coenzyme A reductase	0.15026	0.76
I3LC07	RAB18	Ras-related protein Rab-18	0.15131	-1.24
I3L9X9	SLC46A1	Proton-coupled folate transporter	0.15131	0.86
F1SQH7	SLC27A2	long-chain-fatty-acid--CoA ligase	0.15167	-0.89
F1S1M4	TSPAN6	Tetraspanin	0.15169	1.16
A0A286ZSW5;F1SSJ2	LOC100519177	AIG1-type G domain-containing protein	0.15169	-1.67
A0A8W4FGK0	SUSD2	Sushi domain containing 2	0.15177	1.31
I3LD75	SIGIRR	Single Ig and TIR domain containing	0.15177	-0.77
A0A8W4FK45;P55931	ETFDH	Electron transfer flavoprotein-ubiquinone oxidoreductase, mitochondrial	0.15177	-1.09
A0A8D0XQ50	XIAP	RING-type E3 ubiquitin transferase	0.15177	-1.04
A0A5G2QD06	NCBP1	Nuclear cap binding protein subunit 1	0.15177	-0.68
F2Z5E6	RPS5	Ribosomal protein S5	0.15177	-1.29
A0A287BSI0	VIPAS39	Spermatogenesis-defective protein 39 homolog	0.15177	-0.73
A0A4X1W4Q9	HNRNPA1	Heterogeneous nuclear ribonucleoprotein A1	0.15177	-0.8
A0A287AN25	SF3A2	Splicing factor 3A subunit 2	0.15177	-0.93
A0A8D0WFJ4	CISD1	Iron-binding zinc finger CDGSH type domain-containing protein	0.15177	-3.11
K7GQ32	CXHXorf38	Chromosome X CXorf38 homolog	0.15177	-1.64
A0A8W4FBH6	ACBD5	Acyl-CoA-binding domain-containing protein 5	0.1522	-0.84
Q0PIT9;A0A5G2QPA8	NAXE	NAD(P)H-hydrate epimerase	0.15273	-1.04
A0A286ZW95	PNPLA6	Patatin like phospholipase domain containing 6	0.1534	-0.79
A0A287AKR8		L antigen family member 3	0.15344	-0.96
A0A4X1W6M0;P00819	ACYP2	Acylphosphatase-2	0.15344	0.97
I3L8Z7	ALG8	Alpha-1,3-glucosyltransferase	0.15386	1.27
A0A4X1TP25	OSBPL11	Oxysterol-binding protein	0.15386	-0.74
I3L632	FAM118B	Protein FAM118B	0.15386	-1.25
Q95281	RPL29	Large ribosomal subunit protein eL29	0.1539	-3.03
Q29223	RPL34	Large ribosomal subunit protein eL34	0.154	-1.11
F1RP97	CEACAM18	CEA cell adhesion molecule 18	0.154	0.98
F2Z566	STEEP1	STING ER exit protein	0.15459	-1.5
A0A287ANF8	ATPAF1	ATP synthase mitochondrial F1 complex assembly factor 1	0.15465	-1.86
F1S5M7	SMNDC1	Survival of motor neuron-related-splicing factor 30	0.15486	-1.27
I3L719	DPEP1	Dipeptidase	0.15486	-4.02
A0A4X1TSN2	HADHB	Trifunctional enzyme subunit beta, mitochondrial	0.15504	-1.37
F1RN87	GIT1	GIT ArfGAP 1	0.15504	-1.25
F1SGD7	NAP1L1	Nucleosome assembly protein 1 like 1	0.15504	-0.95
A0A4X1VG74	FKBP2	peptidylprolyl isomerase	0.15504	-1.15
A0A287AVS9	MRPS34	Mitochondrial ribosomal protein S34	0.15513	-1.53
A0A5G2QRV7	DDX60	DExD/H-box helicase 60	0.1553	-1.01
A0A286ZY30	KHSRP	KH-type splicing regulatory protein	0.1553	-1.63
A0A5G2R550	DOCK7	Dedicator of cytokinesis 7	0.1553	-0.86
F1S221	INTS2	Integrator complex subunit 2	0.1553	-0.9
A0A5G2RJE4	AP4E1	Adaptor related protein complex 4 subunit epsilon 1	0.15542	0.75
I3LL32	CHIA	chitinase	0.15545	-2.11
A0A4X1TUN3;F1RN84	TAOK3	Serine/threonine-protein kinase TAO3	0.15545	-0.85
A0A8W4FKC7	HDLBP	Vigilin	0.15545	-1.4
F1RUM4;O02668	ITIH2	Inter-alpha-trypsin inhibitor heavy chain H2	0.15545	-1.04
A0A5G2QD05	WARS2	tryptophan--tRNA ligase	0.15545	-1.29
A0A287B5A2	ATP1B3	Sodium/potassium-transporting ATPase subunit beta	0.15545	-1.17
I3LH62	FXR1	RNA-binding protein FXR1	0.15545	-1.39
A0A480KCY2	OGFOD1	Prolyl 3-hydroxylase OGFOD1	0.15545	1.18
F1RGU8	NTPCR	Cancer-related nucleoside-triphosphatase isoform 1	0.15545	-2.17
F1S1H3	DHX8	RNA helicase	0.15545	-0.77
A0A4X1SSR6;O62839	CAT	Catalase	0.15588	1.29
A0A4X1TZK7	TRIM52	Ig-like domain-containing protein	0.15589	-1.05
A0A287A2D9	FAM120B	Family with sequence similarity 120B	0.15607	0.8
I3LIB1	DDX27	RNA helicase	0.15621	-1.69
A0A4X1V4G4	ARHGDIB	Rho GDP dissociation inhibitor beta	0.15649	-0.89
A0A286ZX29	SERPINB12	Serpin family B member 12	0.15663	2.31
A0A5G2R4W1	D2HGDH	D-2-hydroxyglutarate dehydrogenase, mitochondrial	0.15663	-0.9
F2Z5Q9;A0A4X1SMQ2	NCBP2	Nuclear cap-binding protein subunit 2	0.15705	-2.5
A0A287BBF2	UBASH3B	Ubiquitin associated and SH3 domain containing B	0.15718	-1.67
A0A286ZSG4	WDR36	WD repeat domain 36	0.15718	-1.36
F2Z513	CFAP20	Cilia- and flagella-associated protein 20	0.15727	-1.52
F1RWM5	ERBB2	Receptor protein-tyrosine kinase	0.15727	-0.84
F1S5H7	NHLRC2	NHL repeat containing 2	0.15727	0.7
A0A286ZNU0	POLB	DNA polymerase	0.15727	0.81
A0A287AFZ0	NUP58	Nucleoporin 58	0.15727	-1.22
F1RSU9	CDX2	Caudal type homeobox 2	0.15727	-1.67
F1SAY0	PTGFRN	Prostaglandin F2 receptor inhibitor	0.15749	-0.96
F1SB67;Cont_P08169	IGF2R	Cation-independent mannose-6-phosphate receptor	0.15749	0.88
Q35915	MT-ATP6	ATP synthase subunit a	0.15749	-1.67
F1RRR5	WASHC5	WASH complex subunit 5	0.15763	0.89
A0A5G2QZ25	DAP3	Small ribosomal subunit protein mS29	0.15763	-1.39
A0A4X1TAL1	CDC27	Cell division cycle protein 27 homolog	0.15763	-0.93
F1S620	RBM15	RNA binding motif protein 15	0.15763	-1.2
A0A8W4FQ33	IQGAP2	IQ motif containing GTPase activating protein 2	0.15769	-1.24
A0A5G2QCL1;Cont_P01030	C4	Complement C4 (Fragments)	0.15769	-1.15
F1RW75	DSP	Desmoplakin	0.15833	-0.84
A0A481APG3	U2AF2	Splicing factor U2AF subunit	0.15833	-0.72
A0A287B9Y9	RBM26	RNA binding motif protein 26	0.15888	-1.58
Q767L7;Cont_Q2KJD0	TUBB;TUBB5	Tubulin beta-5 chain	0.15888	-1.32
A0A480S6K5	FRMD8	FERM domain-containing protein 8	0.15926	-1.7
Q09136;I3LJD8	PRKAA1	5'-AMP-activated protein kinase catalytic subunit alpha-1	0.15926	-1.2
Q2VTP6	FKBP1A	peptidylprolyl isomerase	0.15958	0.99
A0A287A1K2	ARSB	Arylsulfatase B	0.1596	1.17
F1S5G4	LYAR	Ly1 antibody reactive	0.1596	-1.63
A0A5K1UPT5	HIF1AN	Hypoxia inducible factor 1 subunit alpha inhibitor	0.15965	-0.69
I3LER5;Q95283	COX4I1	Cytochrome c oxidase subunit 4 isoform 1, mitochondrial (Fragment)	0.1597	-1.64
F1SH42	RAB3IP	RAB3A interacting protein	0.1597	0.88
A0A287A1B8	MAD1L1	Mitotic arrest deficient 1 like 1	0.16027	-1.68
F1S8G0	TEP1	Telomerase associated protein 1	0.16072	-0.66
F1RLT6	GNAZ	G protein subunit alpha z	0.16072	1.16
A0A8D1JAU4	CASP10	Caspase 10	0.16077	-1.5
A0A8D1GQT9	TMEM144	Transmembrane protein 144	0.16077	0.99
F1S192	PFDN2	Prefoldin subunit 2	0.16087	-0.76
A0A4X1VPA4	THOC1	THO complex 1	0.16087	-1.18
D0G6S1	DCTN6	Dynactin subunit 6	0.16087	-0.8
A0A287AJK1	ATP6AP2	Renin receptor	0.16108	-1.29
A0A287ABP7	COPS3	COP9 signalosome complex subunit 3	0.16119	0.73
A0A4X1VGP0	FHIT	Bis(5'-adenosyl)-triphosphatase	0.16119	0.68
Q29297;A0A287AE16	SCIN	Scinderin (Fragment)	0.16145	-0.68
F1RN76	CD5L	CD5 molecule like	0.16172	0.99
A0A5G2QSC5	XRN1	5'-3' exoribonuclease 1	0.16172	-0.8
A0A287ADJ2	HSPA9	Stress-70 protein, mitochondrial	0.16172	-0.95
A0A5G2QU52	LARP4B	La ribonucleoprotein 4B	0.16172	-0.99
F1RM55	MAN2A1	Alpha-mannosidase	0.16195	-0.71
A0A286ZKD4	SLC25A13	Solute carrier family 25 member 13	0.16195	-1.24
M3VHA3	IDUA	Alpha-L-iduronidase	0.16195	1.87
F1S086	SLC25A12	Calcium-binding mitochondrial carrier protein Aralar1	0.16195	-1.37
F1RVW6	ENTPD8	Ectonucleoside triphosphate diphosphohydrolase 8	0.16195	0.95
A0A287APN0	CSRP1	Cysteine and glycine-rich protein 1	0.16195	0.95
F1SAY2	TTF2	Transcription termination factor 2	0.16195	-0.7
A0A4X1UGL0	MIEN1	Migration and invasion enhancer 1	0.16238	0.69
A0A5G2RBQ5		START domain-containing protein	0.1624	0.81
A0A287ANM8	GATD3	Glutamine amidotransferase class 1 domain containing 3	0.1626	-3.15
A0A286ZMP2	RAB7A	Ras-related protein Rab-7a	0.16268	0.66
Q5ISC6	HEBP1	Heme-binding protein 1	0.16268	1.2
A0A4X1VKE3	CERS6	Ceramide synthase 6	0.16281	1.13
F1SE37	GPAT4	Glycerol-3-phosphate acyltransferase 4	0.16282	-1.59
A0A8W4FCG7	FKBP5	peptidylprolyl isomerase	0.1629	0.76
A0A5K1UAD0	SERPINE2	Serpin family E member 2	0.1629	0.84
F2Z5F1	SF3B6	Splicing factor 3B subunit 6	0.1629	-1.33
A0A5G2R0G6	XAB2	XPA binding protein 2	0.16303	-0.81
A0A287AIC4	BCR	BCR activator of RhoGEF and GTPase	0.16309	-1.35
Q6QAT0	RPL32	Large ribosomal subunit protein eL32	0.16309	-1.16
A0A5G2R8T0	LARS2	leucine--tRNA ligase	0.16349	-2.03
A0A287AQ20	CFI	Complement factor I	0.16349	-0.71
F1SIX9	GLYCTK	Glycerate kinase	0.16352	-2.13
F1SGG3	KRT1	Keratin, type II cytoskeletal 1	0.16352	-1.3
A0A5G2QFN5	ITSN1	Intersectin 1	0.16352	-1.21
A0A5G2QD22	VPS13C	Vacuolar protein sorting 13 homolog C	0.16361	0.75
A0A287ARW4	FGGY	FGGY carbohydrate kinase domain containing	0.16374	0.74
A0A4X1SWN4	PAFAH1B2	1-alkyl-2-acetylglycerophosphocholine esterase	0.16379	0.69
F1S8X7	PI4K2A	Phosphatidylinositol 4-kinase type 2	0.16403	0.64
I3LPR3;Q8WMQ3	CD9	CD9 antigen	0.16403	-1.09
F1SA41	PALS1	Protein PALS1	0.16403	-1.14
A0A5G2R562	PPM1L	Protein phosphatase, Mg2+/Mn2+ dependent 1L	0.16403	0.68
A0A287B3R7;A0A8W4FFM2;A0A287AM98	MOGAT1	Acyltransferase	0.16403	-0.69
A0A4X1T0V4	STON2	Stonin-2	0.16403	-0.63
F1SB67	IGF2R	Insulin like growth factor 2 receptor	0.16405	0.8
A0A286ZPT0	COPB2	Coatomer subunit beta'	0.16422	0.63
Q99028;F1RHN3	COMT	Catechol O-methyltransferase (Fragment)	0.16422	-0.8
A0A287BJW7	CNOT6L	poly(A)-specific ribonuclease	0.16445	-1.02
A0A8W4FPK7;O62786	SLC2A2	Solute carrier family 2, facilitated glucose transporter member 2	0.16448	-0.65
P00503	GOT1	Aspartate aminotransferase, cytoplasmic	0.16454	0.69
A0A5G2QFH7	DBT	Dihydrolipoamide acetyltransferase component of pyruvate dehydrogenase complex	0.16471	-1.43
F1SQV8;K7GNX2	PCYT1A	choline-phosphate cytidylyltransferase	0.16471	-1.05
P24540;A0A8D0Z570	ACYP1	Acylphosphatase-1	0.16475	0.79
A0A287A4M4	CHD2	DNA helicase	0.16481	-1.83
F1RFY1;Cont_P02584	PFN1	Profilin-1	0.16576	-0.68
Q29175	SLC39A7	Zinc transporter SLC39A7	0.16576	-2.11
A0A480PLY3;Cont_P63103	YWHAZ	14-3-3 protein zeta/delta	0.16579	-0.72
A0A4X1UTE2	HNRNPK	Heterogeneous nuclear ribonucleoprotein K	0.16584	-0.81
F1SD91	CCDC88C	Coiled-coil domain containing 88C	0.16584	0.7
A0A8D1FRE1	GOLPH3L	Golgi phosphoprotein 3 like	0.16584	-1.52
I3LAA0	RARRES1	Retinoic acid receptor responder 1	0.16584	1.39
A0A286ZPT3	RAB43	RAB43, member RAS onco family	0.16611	-0.9
I3LGA2	ABHD12	Lysophosphatidylserine lipase ABHD12	0.16611	0.71
F1SBJ7	SPTLC3	Serine palmitoyltransferase 3	0.16681	1.53
F1RF93	FBXO6	F-box protein 6	0.16682	0.91
A0A8W4FLG3		Serpin domain-containing protein	0.16682	-1.42
I3L8L2	ERAP2	Aminopeptidase	0.16682	-0.67
A0A5G2QD86	SRPRB	Signal recognition particle receptor subunit beta	0.16695	-0.9
A0A4X1UYQ0	CRKL	CRK like proto-onco, adaptor protein	0.16705	-0.97
F1RGD1	BET1L	BET1-like protein	0.16752	-0.84
A0A287BPE6	IAH1	Isoamyl acetate-hydrolyzing esterase 1 homolog	0.16752	0.71
A0A4X1SGC6	SERPINA5	Plasma serine protease inhibitor preproprotein	0.16786	1.03
A0A286ZQV5	DNAJC13	DnaJ heat shock protein family (Hsp40) member C13	0.16786	0.8
Q9GKE7	CLCN5	H(+)/Cl(-) exchange transporter 5	0.16786	1.13
I3LKS1	RHOD	Ras homolog family member D	0.16786	-0.66
A0A4X1TNZ1	ARHGAP42	Rho GTPase-activating protein 42	0.16793	0.89
A0A287BJ88	BTF3	Transcription factor BTF3	0.16793	-0.78
A0A287AID5	TRRAP	Transformation/transcription domain associated protein	0.16796	-0.7
A0A5S6GXI4;Q8HZV3	TFRC	Transferrin receptor protein 1	0.16801	-0.74
Q6YT39;P14632	LTF	Lactotransferrin	0.16842	1.98
P28839	LAP3	Cytosol aminopeptidase	0.16842	1.23
F1SNF6	CHCHD3	Coiled-coil-helix-coiled-coil-helix domain containing 3	0.16842	-1.24
F1SUQ8	RCC2	Regulator of chromosome condensation 2	0.16842	-0.64
F1S3V9	LRRC41	Leucine-rich repeat-containing protein 41	0.16842	-0.75
A0A5G2QSZ2	RNF123	RING-type E3 ubiquitin transferase	0.16842	-0.77
A0A4X1VBD7	CCDC25	Coiled-coil domain-containing protein 25	0.16842	-0.74
A0A5G2QZQ7	RANBP3	RAN binding protein 3	0.16842	-0.7
A0A480V3U0	JMJD7	JmjC domain-containing protein 7	0.16842	0.85
A0A4X1THU5	INTS14	Integrator complex subunit 14	0.16903	-1.04
A0A286ZQJ9	LOC110258310	C1q domain-containing protein	0.16903	-2.14
A0A8X9AEX3	KIAA1217	KIAA1217	0.16903	-1.25
A0A4X1SI81	STX18	Syntaxin-18	0.16943	-0.82
A0A5K1UKA4;M3TYR4	MAP2K3	mitogen-activated protein kinase kinase	0.1695	-0.69
F1SGY1	ANO6	Anoctamin	0.16966	-1.08
F1S8D4	WDR77	Methylosome protein WDR77	0.16966	0.81
A0A4X1WAU1;F1SQ44	MAGOH	Mago homolog, exon junction complex subunit	0.17068	-0.68
F1S8J6	RAB2B	RAB2B, member RAS onco family	0.1712	-0.65
A0A5G2R2L4	CBFB	Core-binding factor subunit beta	0.17126	-0.74
A0A286ZWA4;A0A287BA39;F1STG5	MINK1	non-specific serine/threonine protein kinase	0.17137	-0.65
F1S765	CZIB	CXXC motif containing zinc binding protein	0.17202	-0.62
A0A287AJT7	RPL28	Large ribosomal subunit protein eL28	0.17252	-1.24
A0A286ZQ50	NUP155	Nucleoporin 155	0.17276	-0.82
F1SBP3	DDX20	RNA helicase	0.1728	-2.74
A0A480MPL1	PACSIN2	Protein kinase C and casein kinase substrate in neurons 2	0.17292	0.87
A0A5G2QUW8;Q719N1	SPAST	Spastin	0.17325	-1.2
I3LEQ0	OSBPL9	Oxysterol-binding protein	0.17326	-0.65
A0A287A809	TBC1D7	TBC1 domain family member 7	0.17377	0.74
A0A287ABZ5	SNX24	Sorting nexin 24	0.1739	-1.12
A0A287B616	CA7	Carbonic anhydrase	0.1739	-0.89
A7XNM5	RETNLB	Resistin-like beta	0.17423	-0.9
M3TYM6;I3L9E5	CEACAM1	Ig-like domain-containing protein	0.17423	1.1
A0A8W4FQ02;F1RPP3	CXXC1	CXXC-type zinc finger protein 1	0.17423	-1.4
F1SSH7	TMED4	Transmembrane p24 trafficking protein 4	0.17478	0.6
F1RUI3	IQSEC2	IQ motif and Sec7 domain ArfGEF 2	0.17478	-0.64
A0A8W4FHA7;A0A8W4FA37;I3LHS9;I3LBC2;A0A286ZMH6	LOC102167481	Docosahexaenoic acid omega-hydroxylase CYP4F3-like	0.17551	-2.72
A0A4X1UQ22	CHMP5	Charged multivesicular body protein 5	0.17551	-1.08
A0A8D1Y277	SH3GL2	SH3 domain containing GRB2 like 2, endophilin A1	0.17551	-2.42
A0A286ZK88	DCTN5	Dynactin subunit 5	0.17551	-0.75
F6Q2M9	FAM210B	Family with sequence similarity 210 member B	0.17604	-1.68
P08835;A0A287BAY9	ALB	Albumin	0.17614	-0.93
F1SPK8	CD63	Tetraspanin	0.17663	1.29
A0A5G2R020	LOC102161784	GB1/RHD3-type G domain-containing protein	0.17663	-1.01
F2Z505	ETF1	Eukaryotic peptide chain release factor subunit 1	0.1767	0.64
A0A286ZIA2	EMC4	ER membrane protein complex subunit 4	0.1767	-2.28
A0A8W4FFA1	SMC3	Structural maintenance of chromosomes protein	0.17703	-0.67
F1REX9	ARPC1A	Actin-related protein 2/3 complex subunit	0.17703	0.75
A0A287BFZ3	WFS1	Wolframin ER transmembrane glycoprotein	0.17783	0.65
A0A287BD18	CFH	Sushi domain-containing protein	0.17783	-0.95
F1SG16	HCCS	Holocytochrome c-type synthase	0.17783	-1.12
F1RUP0	ECHDC3	Enoyl-CoA hydratase domain-containing protein 3, mitochondrial	0.17809	-2.54
D2SW95;F1S982	COPB1	Coatomer subunit beta	0.17868	0.73
F1RQP1	TRMT112	Multifunctional methyltransferase subunit TRM112-like protein	0.17888	-1.71
F1S031	NDUFS6	NADH dehydrogenase [ubiquinone] iron-sulfur protein 6, mitochondrial	0.17913	-1.97
F1RXT5	SBF1	SET binding factor 1	0.17924	-0.65
F1S1X9	TXNL1	Thioredoxin like 1	0.17924	0.67
Q29099	PTBP1	Polypyrimidine tract-binding protein 1	0.17924	-0.88
I3LLY2	GDE1	Glycerophosphodiester phosphodiesterase 1	0.17937	0.86
A0A4X1U194	GOSR1	Golgi SNAP receptor complex member 1	0.17937	-2.5
A0A5G2R0V4	STX10	Syntaxin 10	0.17937	1.13
Q29261;F1SRY3	VIL1	Villin-1	0.17956	-0.83
A0A5G2QBT0;A0A287BM53	RPL7A	60S ribosomal protein L7a	0.17956	-0.65
A0A4X1UDL5	NUTF2	Nuclear transport factor 2	0.17956	0.84
M3TYW5	QARS1	glutamine--tRNA ligase	0.17956	-0.79
F1RXS0	SELENOO	Selenoprotein O	0.17956	-2.16
A0A480IRX4	CARMIL1	Capping protein regulator and myosin 1 linker 1	0.17956	-0.62
A0A287B7S6	ATP11B	Phospholipid-transporting ATPase	0.17956	0.71
A0A5G2QFX7	EPS15	Epidermal growth factor receptor pathway substrate 15	0.17956	-0.96
Cont_Q04695;Cont_Q9QWL7	Krt17	Keratin, type I cytoskeletal 17	0.17956	0.66
I3LB04	ISG20	Interferon stimulated exonuclease 20	0.17956	-2.33
A0A4X1V3K1	SNAP23	Synaptosomal-associated protein	0.17956	0.63
A0A8W4FG96;A0A480NH74	MAPK3	Mitogen-activated protein kinase	0.17956	-0.65
F1RGX4;P01965	HBA	Hemoglobin subunit alpha	0.17956	1.42
F1RKX2	ALG1	Chitobiosyldiphosphodolichol beta-mannosyltransferase isoform 1	0.17956	0.93
A0A286ZII9	THOC6	THO complex 6	0.17956	-0.82
I3L7Z3	NUDCD1	NudC domain-containing protein 1	0.17956	0.62
Q2PYM7	PSMB9	Proteasome subunit beta	0.17956	-0.85
A0A4X1TM83	PTGR2	Prostaglandin reductase 2	0.17956	0.85
F1SPK7	RDH5	Retinol dehydrogenase 5	0.17956	0.96
A0A287ACR8	NAA50	N-alpha-acetyltransferase 50	0.17956	-0.91
A0A8D1I2F1	LGALS3	Galectin	0.17956	-0.63
A0A480MCK3	AKTIP	AKT-interacting protein	0.17956	1.16
F1SDF8	BOLA1	BolA family member 1	0.17956	-1.71
A0A8W4F9U1	DNAJC5	DnaJ homolog subfamily C member 5	0.17975	1.02
A0A287A9G3	GNAO1	Guanine nucleotide-binding protein G(o) subunit alpha	0.1801	0.72
F1S5V0	USP10	Ubiquitin carboxyl-terminal hydrolase	0.18019	-0.73
A0A286ZYB0	ACSF3	Acyl-CoA synthetase family member 3	0.18076	-0.67
F1RM78	LSR	Lipolysis stimulated lipoprotein receptor	0.18076	-0.67
K9IWC1	SERINC3	Serine incorporator 3	0.18076	1.31
F1SIM3	AOAH	Acyloxyacyl hydrolase	0.18081	3.94
Q06A98	SRSF2	Serine/arginine-rich splicing factor 2	0.18088	-1.05
A0A480JRW3	NDUFC2	NADH dehydrogenase [ubiquinone] 1 subunit C2	0.18088	-1.76
A0A4X1V7M8	HYPK	Huntingtin interacting protein K	0.18147	-1.09
F1RT57	PPP1R9B	Protein phosphatase 1 regulatory subunit 9B	0.18147	-0.71
A0A8D1UIF2	WTAP	Pre-mRNA-splicing regulator WTAP	0.18147	-1.03
A0A287A041	PTDSS2	Phosphatidylserine synthase	0.18172	0.74
A0A5G2RG64	PARN	Poly(A)-specific ribonuclease PARN	0.18188	-0.78
A0A286ZYD0	SERHL2	Serine hydrolase like 2	0.18192	-1.94
A0A287BB59	ACOT7	Acyl-CoA thioesterase 7	0.18192	-0.92
A0A286ZWI1	ALDOC	Fructose-bisphosphate aldolase	0.18192	0.66
F1S402	BIRC6	Baculoviral IAP repeat containing 6	0.18192	-0.68
A0A4X1TXR4	MRPL22	Large ribosomal subunit protein uL22m	0.18192	-0.85
A0A287B5Q4	RTN4	Reticulon	0.18192	1.25
A0A287B0L5	WDR74	WD repeat domain 74	0.18201	-1.32
F1S2G3	TBCA	Tubulin-specific chaperone A	0.18216	-2.61
A0A287A638	AP1S3	AP complex subunit sigma	0.18216	0.65
A0A5G2REF7	MPC1	Mitochondrial pyruvate carrier	0.18249	-1.6
F2Z5L7	PSMA1	Proteasome subunit alpha type	0.18259	-0.63
Q5S1U6	IFRD1	Interferon-related developmental regulator 1	0.18303	0.79
A0A287AF07	SIRT5	NAD-dependent protein deacylase sirtuin-5, mitochondrial	0.18318	-1.06
A0A287BDU4	DIP2C	Disco interacting C	0.18362	0.6
A0A8W4FG05	MTA2	Metastasis associated 1 family member 2	0.18362	-0.96
A0A5G2R232	EXOSC1	Exosome component 1	0.18362	-0.66
I3LER5	COX4I1	Cytochrome c oxidase subunit 4	0.18385	-1.23
F1RJI2	RABGEF1	RAB guanine nucleotide exchange factor 1	0.18385	0.62
A0A286ZJX5	STAG2	Cohesin subunit SA	0.18385	-0.67
A0A287BPQ1	NUP188	Nucleoporin NUP188	0.18385	-1
F1SQ67	BCL2L14	BCL2 like 14	0.18409	-1.27
F1RVM0	OARD1	O-acetyl-ADP-ribose deacetylase 1	0.18441	-0.64
A0A5G2QI52	CPPED1	Serine/threonine-protein phosphatase CPPED1	0.18519	0.75
A0A8D0TG57	PPP1R7	Protein phosphatase 1 regulatory subunit 7	0.18533	-0.63
A0A4X1W6I3	ELMO1	Engulfment and cell motility 1	0.18537	-0.65
I3L598	ZFR	Zinc finger RNA-binding protein	0.18546	-1.06
A0A287A6X5	HTRA2	HtrA serine peptidase 2	0.18546	-0.65
A0A5G2QMA5	FAM114A1	Family with sequence similarity 114 member A1	0.18546	-0.84
A0A287B0Z4	USP46	Ubiquitin carboxyl-terminal hydrolase 46	0.18546	0.64
A0A287AF84	LOC100522404	Alkaline phosphatase	0.18557	1.09
F1SAH1	NLRX1	NLR family member X1	0.18557	-1.84
A0A8D0MI69	ATP5PB	ATP synthase subunit b	0.1857	-1.37
A0A287B6S5	ENO1	Alpha-enolase	0.18632	0.67
A0A286ZU72	CLPB	Caseinolytic mitochondrial matrix peptidase chaperone subunit B	0.18671	-1.27
I3LPH5	G3BP2	G3BP stress granule assembly factor 2	0.18671	-1.86
A0A287BKI6	PIGB	Mannosyltransferase	0.18671	-1.63
F1SEN1	ANXA8	Annexin	0.18697	1.66
A0A286ZVM4	RICTOR	RPTOR independent companion of MTOR complex 2	0.18707	-0.9
A0A287BPP9	PSMB1	Proteasome subunit beta	0.18732	-0.71
F1SLS9	NCAPD2	Condensin complex subunit 1	0.18732	-0.92
F1SJU3	PARVG	Parvin gamma	0.18732	-1.73
F1SJB9	CEMIP2	Cell migration inducing hyaluronidase 2	0.18742	-0.69
I3LQI7	ALG3	Dol-P-Man:Man(5)GlcNAc(2)-PP-Dol alpha-1,3-mannosyltransferase	0.18742	0.79
F1SNP7	DOCK10	Dedicator of cytokinesis 10	0.18767	-1.55
F1SGG6	KRT5	Keratin, type II cytoskeletal 5	0.18767	-2.97
A0A287B8K3	PANX1	Pannexin	0.18776	-0.75
A0A8W4FCN0	PLCD1	Phosphoinositide phospholipase C	0.18785	-1.61
A0A5G2QUG9	EEF1D	Elongation factor 1-delta	0.18797	-1.18
I3LGP4	POLR2B	DNA-directed RNA polymerase subunit beta	0.18809	-0.61
A0A287AYZ0	STRN3	Striatin 3	0.18809	0.64
F1RJE4	ATAD3A	ATPase family AAA domain containing 3A	0.18824	-1.18
F1SSM7	NUB1	Negative regulator of ubiquitin like proteins 1	0.18824	-1.33
A0A287ALE7	MISP	Mitotic interactor and substrate of PLK1	0.18836	-2.76
A0A5G2QNM8	COPG1	Coatomer subunit gamma	0.18873	0.69
A0A287AW36	MGAT3	Beta-1,4-mannosyl-glycoprotein 4-beta-N-acetylglucosaminyltransferase	0.18873	-0.97
A0A4X1TRA8;F1RGG1	RPS19	Small ribosomal subunit protein eS19	0.18873	-1.98
A5A761	SFXN1	Sideroflexin-1	0.18895	-1.06
P20461;A0A4X1T8G7;A0A287APW7	EIF2S3	Eukaryotic translation initiation factor 2 subunit 3	0.18895	0.66
A0A287BM68	NELFB	Negative elongation factor complex member B	0.18959	-0.87
F1SJT1	EXOG	Exo/endonuclease G	0.18959	-1.21
A0A4X1VZE2	PSMB2	Proteasome subunit beta	0.18959	-0.67
I3L616	ELP2	Elongator complex protein 2	0.18959	0.74
F1S8K5	SUPT16H	FACT complex subunit	0.18984	0.6
F1RTV1	PPAT	Amidophosphoribosyltransferase	0.18992	2.39
A0A480V9G7	PDE6D	Retinal rod rhodopsin-sensitive cGMP 3',5'-cyclic phosphodiesterase subunit delta	0.18994	-0.63
A0A8W4FLS6	CDC5L	Cell division cycle 5 like	0.19002	-0.81
K9IWA3	ATP6AP1	ATPase H+ transporting accessory protein 1	0.19025	0.99
F1SG35	POFUT2	GDP-fucose protein O-fucosyltransferase 2	0.19034	0.88
F1SUP2	SPCS2	Signal peptidase complex subunit 2	0.19034	0.73
A0A5G2R7Y0;A0A287BLT7	SLC25A36	Solute carrier family 25 member 36	0.19034	-1.66
F1SJ34	COX5A	Cytochrome c oxidase subunit 5A, mitochondrial	0.19035	-1.41
Q52JJ4	KLF4	Kruppel-like factor 4	0.1911	-2.73
F1S642	TP53BP2	Apoptosis-stimulating of p53 protein 2 isoform 1	0.19142	-1.38
A0A8X9AEI6	ATP5F1C	ATP synthase subunit gamma	0.19173	-1.35
F6Q4L6	SLC25A24	Solute carrier family 25 member 24	0.19173	-1.31
A0A286ZPU3	XRN2	5'-3' exoribonuclease	0.19179	-0.73
A0A2C9F3B6;O02826	MSMB	Beta-microseminoprotein	0.19179	1.23
A0A287A496	ALKBH5	RNA demethylase ALKBH5	0.19179	-1.59
F1RP16	GLMP	Glycosylated lysosomal membrane protein	0.19186	1.09
A0A287AJS0	ARHGEF1	Rho guanine nucleotide exchange factor 1	0.19191	-1.81
A0A287BLE2	MFN2	Mitofusin 2	0.19191	-1.28
A0A287A743	LETMD1	LETM1 domain containing 1	0.19199	-1.19
A0A287BIY9	ZNF638	Zinc finger protein 638	0.19199	-1.29
A0A5G2R1I1	SIRT3	Sirtuin 3	0.19199	-1.36
A0A287ATD4	OGA	O-GlcNAcase	0.19199	-0.97
A0A287BRX4	STX8	Syntaxin 8	0.19199	0.67
A0A287AF08	SELENOH	Selenoprotein H	0.19199	-1.66
A0A8D1LFT0	CP	Ceruloplasmin	0.192	-1.21
A0A287AXP9	COLGALT1	procollagen galactosyltransferase	0.19208	-1.07
A0A288CFU5	PTBP3	Polypyrimidine tract binding protein 3	0.19233	-1.14
K7GKY0	CD109	CD109 antigen isoform 1 preproprotein	0.19233	1.08
F1RY93	STK38	Serine/threonine kinase 38	0.19233	-2.11
F1SBH2	SEC23B	Protein transport protein SEC23	0.19247	-1.06
F1SFU5;K7GNU8	S100A7	EF-hand domain-containing protein	0.19354	0.79
A0A286ZU56	MRPL20	39S ribosomal protein L20, mitochondrial isoform 1	0.19368	-1.2
A0A4X1VIC7	STX17	Syntaxin 17	0.19368	-1.48
F2Z5A8	SMC1A	Structural maintenance of chromosomes protein	0.19378	-0.71
A0A5G2QKD6	ACOT6	Acyl-CoA thioesterase 6	0.19378	-2.65
A5D9P0	RING1	E3 ubiquitin-protein ligase RING1	0.1942	-1.37
A0A5G2QIE0	VPS29	Vacuolar protein sorting-associated protein 29	0.19466	0.84
A0A287A8C7	PLEC	Plectin	0.19504	-0.83
F1RIE0	MESD	LRP chaperone MESD	0.19504	-0.64
Q1KYT0;A0A5G2R7R6	ENO3	Beta-enolase	0.19504	0.87
A0A286ZS88	SLC25A42	Mitochondrial coenzyme A transporter SLC25A42	0.19504	-1
A0A5K1URH4	RCCD1	RCC1 domain containing 1	0.19504	0.69
F1S5K0	PPM1B	protein-serine/threonine phosphatase	0.19504	-0.61
F1S6Z2	REPS1	RALBP1 associated Eps domain containing 1	0.19504	-1.36
A0A287ACB5	ILRUN	Inflammation and lipid regulator with UBA-like and NBR1-like domains	0.1951	0.84
Q767K8	MRPS18B	Small ribosomal subunit protein mS40	0.1951	-0.98
F1RQP2	ESRRA	Estrogen related receptor alpha	0.19519	-1.99
F1S8T7	NPM3	Nucleophosmin/nucleoplasmin 3	0.19519	1.32
F1S444	MGAT4B	Alpha-1,3-mannosyl-glycoprotein 4-beta-N-acetylglucosaminyltransferase B	0.19532	-1.63
A0A287A853	GNA13	G protein subunit alpha 13	0.1958	-0.83
I3LPU5	PRMT3	Protein arginine methyltransferase 3	0.1958	0.84
Q06AA3;F1RWY0	RGN	Regucalcin	0.1958	0.96
A0A480QQS9	RAB31	RAB31, member RAS onco family	0.19607	0.7
F1S6R1	CIRBP	Cold-inducible RNA-binding protein	0.19607	-1.17
[truncated: 3,900 more rows]
